# Supplementary material for: Crystal structure of an AgI inter­calation compound: catena-poly[[silver(I)-μ-N-(pyridin-3-ylmeth­yl)pyridin-3-amine-κ2 N:N′] hexa­fluorido­phosphate aceto­nitrile disolvate]
Source: Acta Crystallogr E Crystallogr Commun. 2017 Sep 25;73(Pt 10):1542–5. doi: 10.1107/S2056989017013421 (PMC5730314; doi:10.1107/S2056989017013421)
Supplement: Supplementary file 1 [file e-73-01542-sup1.cif]

##############################################################################
#                                                                            #
# This CIF contains the data in a paper accepted for publication in          #
# Acta Crystallographica Section E. It conforms to the requirements of       #
# Notes for Authors for Acta Crystallographica Section E, and has been       #
# peer reviewed under the auspices of the IUCr Commission on Journals.       #
#                                                                            #
# Full details of the Crystallographic Information File format               #
# are given in the paper "The Crystallographic Information File (CIF):       #
# a New Standard Archive File for Crystallography" by S. R. Hall, F. H.      #
# Allen and I. D. Brown [Acta Cryst. (1991), A47, 655-685].                  #
#                                                                            #
# The current version of the core CIF dictionary is obtainable from          #
# ftp://ftp.iucr.org/pub/cif_core.dic.                                       #
#                                                                            #
# Software is freely available for graphical display of the structure(s)     #
# in this CIF. For information consult the CIF software page                 #
# http://www.iucr.org/resources/cif/software.                                #
#                                                                            #
# This file may be used for bona fide research purposes within the           #
# scientific community so long as proper attribution is given to the journal # 
# article from which it was obtained.                                        #
#                                                                            #
##############################################################################
data_I
_audit_creation_method     'SHELXL-2014/7'
_chemical_name_systematic
;\
<i>catena</i>-Poly[[silver(I)-\m-<i>N</i>-(pyridin-3-ylmethyl)\
pyridine-3-amine-\k^2^<i>N</i>:<i>N</i>'] hexafluoridophosphate
acetonitrile disolvate]
;
_chemical_name_common     ?
_chemical_formula_moiety     'C11 H11 N3 Ag +, F6 P -, 2(C2 H3 N)'
_chemical_formula_sum     'C15 H17 Ag F6 N5 P'
_chemical_formula_iupac     '[Ag (C11 H11 N3)] P F6, 2C2 H3 N'
_chemical_formula_weight     520.17
_chemical_melting_point     ?
_shelx_space_group_comment
;
The symmetry employed for this shelxl refinement is uniquely defined
by the following loop, which should always be used as a source of
symmetry information in preference to the above space-group names.
They are only intended as comments.
;
_space_group_crystal_system     monoclinic
_space_group_name_H-M_alt     'P 21/n'
_space_group_name_Hall     '-P 2yn'
loop_
    _space_group_symop_operation_xyz
    'x, y, z'
    '-x+1/2, y+1/2, -z+1/2'
    '-x, -y, -z'
    'x-1/2, -y-1/2, z-1/2'
_cell_length_a     12.8997(4)
_cell_length_b     7.5361(3)
_cell_length_c     20.9747(7)
_cell_angle_alpha     90
_cell_angle_beta     102.9900(6)
_cell_angle_gamma     90
_cell_volume     1986.84(12)
_cell_formula_units_Z     4
_cell_measurement_reflns_used     5825
_cell_measurement_theta_min     2.88
_cell_measurement_theta_max     28.01
_cell_measurement_temperature     173(2)
_exptl_crystal_description     block
_exptl_crystal_colour     colorless
_exptl_crystal_size_max     0.350
_exptl_crystal_size_mid     0.250
_exptl_crystal_size_min     0.150
_exptl_crystal_density_diffrn     1.739
_exptl_crystal_density_meas     ?
_exptl_crystal_density_method     ?
_exptl_crystal_F_000     1032
_exptl_absorpt_coefficient_mu     1.160
_exptl_absorpt_correction_type     multi-scan
_exptl_absorpt_process_details
;
(SADABS; Bruker, 2014)
;
_shelx_estimated_absorpt_T_min     0.687
_shelx_estimated_absorpt_T_max     0.845
_exptl_absorpt_correction_T_min     0.6660
_exptl_absorpt_correction_T_max     0.7457
_diffrn_ambient_temperature     173(2)
_diffrn_radiation_type     MoK\a
_diffrn_radiation_wavelength     0.71073
_diffrn_measurement_device_type     'Bruker APEXII CCD'
_diffrn_measurement_method     '\f and \w scans'
_diffrn_detector_area_resol_mean     ?
_diffrn_reflns_number     11824
_diffrn_reflns_av_R_equivalents     0.0198
_diffrn_reflns_theta_min     1.701
_diffrn_reflns_theta_max     26.998
_diffrn_reflns_theta_full     25.242
_diffrn_measured_fraction_theta_max     0.995
_diffrn_measured_fraction_theta_full     0.999
_diffrn_reflns_limit_h_min     -10
_diffrn_reflns_limit_h_max     16
_diffrn_reflns_limit_k_min     -9
_diffrn_reflns_limit_k_max     9
_diffrn_reflns_limit_l_min     -26
_diffrn_reflns_limit_l_max     26
_refine_special_details     ?
_reflns_number_total     4316
_reflns_number_gt     3527
_reflns_threshold_expression     'I > 2\s(I)'
_refine_ls_structure_factor_coef     Fsqd
_refine_ls_matrix_type     full
_refine_ls_R_factor_all     0.0431
_refine_ls_R_factor_gt     0.0309
_refine_ls_wR_factor_gt     0.0707
_refine_ls_wR_factor_ref     0.0807
_refine_ls_goodness_of_fit_ref     1.096
_refine_ls_restrained_S_all     1.117
_refine_ls_number_reflns     4316
_refine_ls_number_parameters     312
_refine_ls_number_restraints     18
_refine_ls_hydrogen_treatment     mixed
_refine_ls_weighting_scheme     calc
_refine_ls_weighting_details
              'w=1/[\s^2^(Fo^2^)+(0.0297P)^2^+2.2488P] where P=(Fo^2^+2Fc^2^)/3'
_atom_sites_solution_hydrogens     mixed
_atom_sites_solution_primary     direct
_atom_sites_solution_secondary     difmap
_refine_ls_shift/su_max     0.001
_refine_ls_shift/su_mean     0.000
_refine_diff_density_max     1.121
_refine_diff_density_min     -0.661
_refine_ls_extinction_method     none
_refine_ls_extinction_coef     .
loop_
    _atom_type_symbol
    _atom_type_description
    _atom_type_scat_dispersion_real
    _atom_type_scat_dispersion_imag
    _atom_type_scat_source
    'C' 'C' 0.0033 0.0016
                         'International Tables Vol C Tables 4.2.6.8 and 6.1.1.4'
    'H' 'H' 0.0000 0.0000
                         'International Tables Vol C Tables 4.2.6.8 and 6.1.1.4'
    'N' 'N' 0.0061 0.0033
                         'International Tables Vol C Tables 4.2.6.8 and 6.1.1.4'
    'F' 'F' 0.0171 0.0103
                         'International Tables Vol C Tables 4.2.6.8 and 6.1.1.4'
    'P' 'P' 0.1023 0.0942
                         'International Tables Vol C Tables 4.2.6.8 and 6.1.1.4'
    'Ag' 'Ag' -0.8971 1.1015
                         'International Tables Vol C Tables 4.2.6.8 and 6.1.1.4'
_computing_data_collection
;
APEX2 (Bruker, 2014)
;
_computing_cell_refinement
;
SAINT (Bruker, 2014)
;
_computing_data_reduction
;
SAINT (Bruker, 2014)
;
_computing_structure_solution
;
SHELXS97 (Sheldrick, 2008)
;
_computing_structure_refinement
;
SHELXL2014 (Sheldrick, 2015)
;
_computing_molecular_graphics
;
DIAMOND (Brandenburg, 2010)
;
_computing_publication_material
;
SHELXTL (Sheldrick, 2008) and publCIF (Westrip, 2010)
;
loop_
    _atom_site_type_symbol
    _atom_site_label
    _atom_site_fract_x
    _atom_site_fract_y
    _atom_site_fract_z
    _atom_site_U_iso_or_equiv
    _atom_site_adp_type
    _atom_site_calc_flag
    _atom_site_occupancy
    _atom_site_disorder_assembly
    _atom_site_disorder_group
    Ag Ag1 0.57809(2) 0.34509(3) 0.48065(2) 0.04382(9) Uani d 1 . .
    N N1 0.09170(18) 0.3315(3) 0.06343(10) 0.0313(5) Uani d 1 . .
    N N2 0.55270(18) 0.4849(3) 0.38820(10) 0.0317(5) Uani d 1 . .
    N N3 0.3023(2) 0.4904(4) 0.19724(12) 0.0385(6) Uani d 1 . .
    H H3A 0.352(3) 0.439(4) 0.1850(15) 0.035(8) Uiso d 1 . .
    C C1 0.1875(2) 0.3614(4) 0.10237(12) 0.0305(6) Uani d 1 . .
    H H1 0.2478 0.3053 0.0924 0.037 Uiso calc 1 . .
    C C2 0.2022(2) 0.4724(3) 0.15729(12) 0.0282(5) Uani d 1 . .
    C C3 0.1127(2) 0.5557(4) 0.17056(13) 0.0315(6) Uani d 1 . .
    H H3 0.1192 0.6331 0.2070 0.038 Uiso calc 1 . .
    C C4 0.0141(2) 0.5233(4) 0.12960(13) 0.0347(6) Uani d 1 . .
    H H4 -0.0477 0.5784 0.1379 0.042 Uiso calc 1 . .
    C C5 0.0059(2) 0.4111(4) 0.07669(13) 0.0328(6) Uani d 1 . .
    H H5 -0.0620 0.3897 0.0490 0.039 Uiso calc 1 . .
    C C6 0.3223(2) 0.6106(4) 0.25170(13) 0.0363(6) Uani d 1 . .
    H H6A 0.2721 0.5853 0.2800 0.044 Uiso calc 1 . .
    H H6B 0.3097 0.7338 0.2354 0.044 Uiso calc 1 . .
    C C7 0.4343(2) 0.5940(3) 0.29117(12) 0.0288(5) Uani d 1 . .
    C C8 0.4549(2) 0.5027(3) 0.34988(12) 0.0294(5) Uani d 1 . .
    H H8 0.3968 0.4500 0.3638 0.035 Uiso calc 1 . .
    C C9 0.6343(2) 0.5596(4) 0.36808(14) 0.0355(6) Uani d 1 . .
    H H9 0.7041 0.5474 0.3946 0.043 Uiso calc 1 . .
    C C10 0.6207(2) 0.6531(4) 0.31048(14) 0.0400(7) Uani d 1 . .
    H H10 0.6801 0.7041 0.2976 0.048 Uiso calc 1 . .
    C C11 0.5193(2) 0.6720(4) 0.27147(13) 0.0374(6) Uani d 1 . .
    H H11 0.5082 0.7374 0.2318 0.045 Uiso calc 1 . .
    P P1 0.52792(8) 0.16310(12) 0.15620(5) 0.0532(2) Uani d 1 . .
    F F1 0.6049(5) 0.0241(8) 0.2082(3) 0.0812(19) Uani d 0.567(11) A 1
    F F2 0.6355(6) 0.2633(12) 0.1590(6) 0.106(3) Uani d 0.567(11) A 1
    F F3 0.5178(6) 0.2625(10) 0.2228(4) 0.106(3) Uani d 0.567(11) A 1
    F F4 0.4273(13) 0.060(3) 0.1615(8) 0.133(6) Uani d 0.567(11) A 1
    F F5 0.4615(6) 0.3036(14) 0.1156(4) 0.100(3) Uani d 0.567(11) A 1
    F F6 0.5453(8) 0.0508(11) 0.0998(4) 0.119(3) Uani d 0.567(11) A 1
    F F1' 0.5583(12) -0.0286(12) 0.1587(9) 0.149(7) Uani d 0.433(11) A 2
    F F2' 0.6253(9) 0.2192(19) 0.1252(6) 0.106(4) Uani d 0.433(11) A 2
    F F3' 0.5773(14) 0.211(2) 0.2223(5) 0.184(7) Uani d 0.433(11) A 2
    F F4' 0.4247(14) 0.101(3) 0.1739(9) 0.128(7) Uani d 0.433(11) A 2
    F F5' 0.4867(8) 0.3671(11) 0.1435(6) 0.086(3) Uani d 0.433(11) A 2
    F F6' 0.4650(11) 0.1392(17) 0.0770(4) 0.125(5) Uani d 0.433(11) A 2
    N N4 0.6922(3) 0.6394(5) 0.53962(16) 0.0733(10) Uani d 1 . .
    C C12 0.7722(3) 0.6996(5) 0.53960(16) 0.0538(9) Uani d 1 . .
    C C13 0.8750(3) 0.7783(6) 0.5397(2) 0.0756(12) Uani d 1 . .
    H H13A 0.8918 0.7604 0.4969 0.113 Uiso calc 1 . .
    H H13B 0.9298 0.7219 0.5736 0.113 Uiso calc 1 . .
    H H13C 0.8727 0.9057 0.5487 0.113 Uiso calc 1 . .
    N N5 0.7553(3) 0.1622(7) 0.45595(18) 0.0922(14) Uani d 1 . .
    C C14 0.7749(3) 0.1581(5) 0.40711(19) 0.0566(9) Uani d 1 . .
    C C15 0.7958(4) 0.1556(6) 0.3423(2) 0.0749(12) Uani d 1 . .
    H H15A 0.7287 0.1410 0.3098 0.112 Uiso calc 1 . .
    H H15B 0.8435 0.0566 0.3388 0.112 Uiso calc 1 . .
    H H15C 0.8295 0.2675 0.3343 0.112 Uiso calc 1 . .
loop_
    _atom_site_aniso_label
    _atom_site_aniso_U_11
    _atom_site_aniso_U_22
    _atom_site_aniso_U_33
    _atom_site_aniso_U_12
    _atom_site_aniso_U_13
    _atom_site_aniso_U_23
    Ag1 0.05358(16) 0.04805(15) 0.02636(12) 0.01328(11) 0.00167(9) 0.01001(10)
    N1 0.0354(12) 0.0327(12) 0.0226(10) -0.0052(10) -0.0003(9) 0.0008(9)
    N2 0.0343(12) 0.0324(12) 0.0246(11) 0.0031(10) -0.0010(9) 0.0005(9)
    N3 0.0288(12) 0.0498(15) 0.0335(12) 0.0031(11) 0.0000(10) -0.0170(11)
    C1 0.0309(14) 0.0348(14) 0.0245(12) 0.0000(11) 0.0037(10) -0.0022(10)
    C2 0.0296(13) 0.0307(13) 0.0227(12) -0.0005(11) 0.0026(10) 0.0000(10)
    C3 0.0349(14) 0.0309(14) 0.0273(13) 0.0024(11) 0.0039(11) -0.0011(10)
    C4 0.0310(14) 0.0341(14) 0.0373(15) 0.0061(11) 0.0040(11) 0.0072(12)
    C5 0.0276(13) 0.0356(14) 0.0295(13) -0.0035(11) -0.0055(10) 0.0081(11)
    C6 0.0337(15) 0.0436(16) 0.0268(13) 0.0037(12) -0.0034(11) -0.0095(11)
    C7 0.0325(14) 0.0291(13) 0.0221(12) 0.0020(11) 0.0005(10) -0.0053(10)
    C8 0.0316(14) 0.0283(13) 0.0273(12) -0.0023(11) 0.0042(10) -0.0036(10)
    C9 0.0292(14) 0.0393(16) 0.0347(14) 0.0019(12) 0.0005(11) -0.0060(12)
    C10 0.0355(15) 0.0484(17) 0.0369(15) -0.0087(13) 0.0101(12) -0.0023(13)
    C11 0.0451(16) 0.0419(16) 0.0246(13) -0.0021(13) 0.0066(11) 0.0027(11)
    P1 0.0471(5) 0.0444(5) 0.0736(6) 0.0043(4) 0.0254(5) -0.0012(4)
    F1 0.086(4) 0.064(3) 0.087(4) 0.018(3) 0.007(3) 0.016(3)
    F2 0.052(3) 0.092(5) 0.175(8) -0.015(3) 0.027(5) 0.043(5)
    F3 0.103(5) 0.094(4) 0.119(5) 0.022(4) 0.022(4) -0.057(4)
    F4 0.115(10) 0.173(10) 0.102(7) -0.101(9) 0.007(6) -0.010(6)
    F5 0.069(4) 0.118(6) 0.110(6) 0.038(4) 0.014(4) 0.051(5)
    F6 0.159(7) 0.143(7) 0.065(4) 0.024(6) 0.044(4) -0.022(4)
    F1' 0.171(11) 0.056(5) 0.24(2) 0.039(6) 0.097(12) 0.046(7)
    F2' 0.049(5) 0.153(10) 0.123(8) 0.030(6) 0.036(5) 0.007(7)
    F3' 0.183(14) 0.256(18) 0.076(7) 0.038(13) -0.048(8) -0.028(8)
    F4' 0.083(9) 0.215(18) 0.105(10) -0.012(9) 0.063(8) 0.054(10)
    F5' 0.077(5) 0.063(4) 0.129(7) 0.016(3) 0.047(5) -0.005(4)
    F6' 0.154(10) 0.152(10) 0.059(4) -0.049(8) 0.002(5) -0.006(5)
    N4 0.084(3) 0.080(3) 0.0521(19) -0.026(2) 0.0085(17) -0.0043(17)
    C12 0.067(2) 0.051(2) 0.0397(18) -0.0057(18) 0.0052(16) -0.0009(15)
    C13 0.068(3) 0.068(3) 0.088(3) -0.002(2) 0.013(2) 0.013(2)
    N5 0.067(2) 0.156(4) 0.057(2) 0.044(3) 0.0217(18) 0.025(2)
    C14 0.0406(18) 0.071(2) 0.060(2) 0.0125(17) 0.0159(16) 0.0091(19)
    C15 0.092(3) 0.071(3) 0.074(3) -0.001(2) 0.044(3) 0.003(2)
_geom_special_details
;
 All esds (except the esd in the dihedral angle between two l.s. planes)
 are estimated using the full covariance matrix.  The cell esds are taken
 into account individually in the estimation of esds in distances, angles
 and torsion angles; correlations between esds in cell parameters are only
 used when they are defined by crystal symmetry.  An approximate (isotropic)
 treatment of cell esds is used for estimating esds involving l.s. planes.
;
loop_
    _geom_bond_atom_site_label_1
    _geom_bond_atom_site_label_2
    _geom_bond_site_symmetry_2
    _geom_bond_distance
    _geom_bond_publ_flag
    Ag1 N1 4_666 2.163(2) y
    Ag1 N2 . 2.166(2) y
    Ag1 Ag1 3_666 3.3023(5) ?
    N1 C1 . 1.338(3) ?
    N1 C5 . 1.341(4) ?
    N1 Ag1 4_565 2.163(2) ?
    N2 C8 . 1.342(3) ?
    N2 C9 . 1.343(4) ?
    N3 C2 . 1.379(3) ?
    N3 C6 . 1.435(3) ?
    N3 H3A . 0.84(3) ?
    C1 C2 . 1.401(3) ?
    C1 H1 . 0.9500 ?
    C2 C3 . 1.396(4) ?
    C3 C4 . 1.387(4) ?
    C3 H3 . 0.9500 ?
    C4 C5 . 1.380(4) ?
    C4 H4 . 0.9500 ?
    C5 H5 . 0.9500 ?
    C6 C7 . 1.500(4) ?
    C6 H6A . 0.9900 ?
    C6 H6B . 0.9900 ?
    C7 C8 . 1.383(4) ?
    C7 C11 . 1.387(4) ?
    C8 H8 . 0.9500 ?
    C9 C10 . 1.375(4) ?
    C9 H9 . 0.9500 ?
    C10 C11 . 1.385(4) ?
    C10 H10 . 0.9500 ?
    C11 H11 . 0.9500 ?
    P1 F3' . 1.435(10) ?
    P1 F1' . 1.495(8) ?
    P1 F5 . 1.501(6) ?
    P1 F6 . 1.512(5) ?
    P1 F4' . 1.532(14) ?
    P1 F4 . 1.539(12) ?
    P1 F2 . 1.570(7) ?
    P1 F2' . 1.596(11) ?
    P1 F3 . 1.617(6) ?
    P1 F5' . 1.629(9) ?
    P1 F1 . 1.669(5) ?
    P1 F6' . 1.687(8) ?
    N4 C12 . 1.127(5) ?
    C12 C13 . 1.452(6) ?
    C13 H13A . 0.9800 ?
    C13 H13B . 0.9800 ?
    C13 H13C . 0.9800 ?
    N5 C14 . 1.110(5) ?
    C14 C15 . 1.445(5) ?
    C15 H15A . 0.9800 ?
    C15 H15B . 0.9800 ?
    C15 H15C . 0.9800 ?
loop_
    _geom_angle_atom_site_label_1
    _geom_angle_atom_site_label_2
    _geom_angle_atom_site_label_3
    _geom_angle_site_symmetry_1
    _geom_angle_site_symmetry_3
    _geom_angle
    _geom_angle_publ_flag
    N1 Ag1 N2 4_666 . 170.55(8) y
    N1 Ag1 Ag1 4_666 3_666 100.46(6) ?
    N2 Ag1 Ag1 . 3_666 84.17(6) ?
    C1 N1 C5 . . 119.3(2) ?
    C1 N1 Ag1 . 4_565 119.39(18) ?
    C5 N1 Ag1 . 4_565 121.31(17) ?
    C8 N2 C9 . . 117.9(2) ?
    C8 N2 Ag1 . . 121.18(18) ?
    C9 N2 Ag1 . . 120.91(17) ?
    C2 N3 C6 . . 121.4(2) ?
    C2 N3 H3A . . 117(2) ?
    C6 N3 H3A . . 121(2) ?
    N1 C1 C2 . . 122.6(2) ?
    N1 C1 H1 . . 118.7 ?
    C2 C1 H1 . . 118.7 ?
    N3 C2 C3 . . 122.6(2) ?
    N3 C2 C1 . . 119.6(2) ?
    C3 C2 C1 . . 117.8(2) ?
    C4 C3 C2 . . 118.8(2) ?
    C4 C3 H3 . . 120.6 ?
    C2 C3 H3 . . 120.6 ?
    C5 C4 C3 . . 120.0(3) ?
    C5 C4 H4 . . 120.0 ?
    C3 C4 H4 . . 120.0 ?
    N1 C5 C4 . . 121.5(2) ?
    N1 C5 H5 . . 119.2 ?
    C4 C5 H5 . . 119.2 ?
    N3 C6 C7 . . 111.4(2) ?
    N3 C6 H6A . . 109.3 ?
    C7 C6 H6A . . 109.3 ?
    N3 C6 H6B . . 109.3 ?
    C7 C6 H6B . . 109.3 ?
    H6A C6 H6B . . 108.0 ?
    C8 C7 C11 . . 118.0(2) ?
    C8 C7 C6 . . 120.1(3) ?
    C11 C7 C6 . . 121.9(2) ?
    N2 C8 C7 . . 123.4(2) ?
    N2 C8 H8 . . 118.3 ?
    C7 C8 H8 . . 118.3 ?
    N2 C9 C10 . . 122.4(3) ?
    N2 C9 H9 . . 118.8 ?
    C10 C9 H9 . . 118.8 ?
    C9 C10 C11 . . 119.3(3) ?
    C9 C10 H10 . . 120.3 ?
    C11 C10 H10 . . 120.3 ?
    C10 C11 C7 . . 119.0(3) ?
    C10 C11 H11 . . 120.5 ?
    C7 C11 H11 . . 120.5 ?
    F3' P1 F1' . . 98.8(9) ?
    F5 P1 F6 . . 96.7(5) ?
    F3' P1 F4' . . 93.7(10) ?
    F1' P1 F4' . . 86.1(10) ?
    F5 P1 F4 . . 90.8(9) ?
    F6 P1 F4 . . 92.8(7) ?
    F5 P1 F2 . . 94.0(5) ?
    F6 P1 F2 . . 90.7(5) ?
    F4 P1 F2 . . 173.7(8) ?
    F3' P1 F2' . . 96.2(8) ?
    F1' P1 F2' . . 92.7(6) ?
    F4' P1 F2' . . 170.1(8) ?
    F5 P1 F3 . . 91.0(4) ?
    F6 P1 F3 . . 172.3(4) ?
    F4 P1 F3 . . 86.5(6) ?
    F2 P1 F3 . . 89.3(5) ?
    F3' P1 F5' . . 88.8(8) ?
    F1' P1 F5' . . 172.5(8) ?
    F4' P1 F5' . . 93.3(11) ?
    F2' P1 F5' . . 86.6(6) ?
    F5 P1 F1 . . 173.5(4) ?
    F6 P1 F1 . . 89.4(4) ?
    F4 P1 F1 . . 91.3(9) ?
    F2 P1 F1 . . 83.5(4) ?
    F3 P1 F1 . . 82.9(3) ?
    F3' P1 F6' . . 171.5(8) ?
    F1' P1 F6' . . 89.8(8) ?
    F4' P1 F6' . . 87.3(8) ?
    F2' P1 F6' . . 82.9(5) ?
    F5' P1 F6' . . 82.7(5) ?
    N4 C12 C13 . . 179.6(5) ?
    C12 C13 H13A . . 109.5 ?
    C12 C13 H13B . . 109.5 ?
    H13A C13 H13B . . 109.5 ?
    C12 C13 H13C . . 109.5 ?
    H13A C13 H13C . . 109.5 ?
    H13B C13 H13C . . 109.5 ?
    N5 C14 C15 . . 177.5(4) ?
    C14 C15 H15A . . 109.5 ?
    C14 C15 H15B . . 109.5 ?
    H15A C15 H15B . . 109.5 ?
    C14 C15 H15C . . 109.5 ?
    H15A C15 H15C . . 109.5 ?
    H15B C15 H15C . . 109.5 ?
loop_
    _geom_torsion_atom_site_label_1
    _geom_torsion_atom_site_label_2
    _geom_torsion_atom_site_label_3
    _geom_torsion_atom_site_label_4
    _geom_torsion_site_symmetry_1
    _geom_torsion_site_symmetry_2
    _geom_torsion_site_symmetry_3
    _geom_torsion_site_symmetry_4
    _geom_torsion
    _geom_torsion_publ_flag
    C5 N1 C1 C2 . . . . 0.5(4) ?
    Ag1 N1 C1 C2 4_565 . . . -179.21(19) ?
    C6 N3 C2 C3 . . . . -6.3(4) ?
    C6 N3 C2 C1 . . . . 176.2(3) ?
    N1 C1 C2 N3 . . . . 176.7(3) ?
    N1 C1 C2 C3 . . . . -0.9(4) ?
    N3 C2 C3 C4 . . . . -176.8(3) ?
    C1 C2 C3 C4 . . . . 0.7(4) ?
    C2 C3 C4 C5 . . . . -0.3(4) ?
    C1 N1 C5 C4 . . . . 0.0(4) ?
    Ag1 N1 C5 C4 4_565 . . . 179.7(2) ?
    C3 C4 C5 N1 . . . . -0.1(4) ?
    C2 N3 C6 C7 . . . . 174.7(3) ?
    N3 C6 C7 C8 . . . . -102.6(3) ?
    N3 C6 C7 C11 . . . . 79.0(3) ?
    C9 N2 C8 C7 . . . . -0.1(4) ?
    Ag1 N2 C8 C7 . . . . 178.53(19) ?
    C11 C7 C8 N2 . . . . -0.6(4) ?
    C6 C7 C8 N2 . . . . -179.0(2) ?
    C8 N2 C9 C10 . . . . 0.3(4) ?
    Ag1 N2 C9 C10 . . . . -178.3(2) ?
    N2 C9 C10 C11 . . . . 0.1(4) ?
    C9 C10 C11 C7 . . . . -0.8(4) ?
    C8 C7 C11 C10 . . . . 1.0(4) ?
    C6 C7 C11 C10 . . . . 179.4(3) ?
loop_
    _geom_hbond_atom_site_label_D
    _geom_hbond_atom_site_label_H
    _geom_hbond_atom_site_label_A
    _geom_hbond_site_symmetry_A
    _geom_hbond_distance_DH
    _geom_hbond_distance_HA
    _geom_hbond_distance_DA
    _geom_hbond_angle_DHA
    _geom_hbond_publ_flag
    N3 H3A F3 . 0.84(3) 2.49(3) 3.208(8) 144(3) y
    N3 H3A F5 . 0.84(3) 2.46(3) 3.273(10) 162(3) y
    N3 H3A F5' . 0.84(3) 2.18(3) 2.999(10) 167(3) y
    C8 H8 N4 3_666 0.95 2.63 3.478(5) 149 y
    C10 H10 F2 2_655 0.95 2.39 3.176(9) 140 y
    C13 H13A F2' 2_655 0.98 2.54 3.487(13) 163 y
    C13 H13B F6 4_666 0.98 2.53 3.365(10) 144 y
    C13 H13B F1' 4_666 0.98 2.59 3.57(2) 171 y
    C15 H15A F1 . 0.98 2.52 3.441(9) 157 y
    C15 H15A F3' . 0.98 2.42 3.356(13) 160 y
    C15 H15B F2 2_645 0.98 2.23 3.088(10) 146 y
    C15 H15B F5' 2_645 0.98 2.57 3.509(11) 160 y
    C15 H15C F1 2_655 0.98 2.36 3.329(8) 168 y
    C15 H15C F1' 2_655 0.98 2.09 3.037(9) 161 y
_shelx_hkl_file
;
   1   0   0    0.40    0.04
   2   0   0  847.90   15.48
   2   0   0  855.57   15.53
   3   0   0    0.08    0.09
   3   0   0    0.55    0.10
   4   0   0    1.10    0.15
   4   0   0    1.17    0.15
   5   0   0   -0.01    0.12
   5   0   0    0.01    0.13
   6   0   0  185.92    3.52
   6   0   0  184.22    3.54
   7   0   0   -0.23    0.15
   7   0   0   -0.08    0.19
   8   0   0   52.94    1.22
   8   0   0   51.58    1.24
   9   0   0    0.57    0.26
   9   0   0   -0.07    0.21
  10   0   0   13.34    0.58
  10   0   0   13.00    0.57
  11   0   0   -0.27    0.23
  11   0   0    0.11    0.29
  12   0   0    2.55    0.37
  13   0   0    0.06    0.29
  14   0   0    3.89    0.47
  15   0   0    0.22    0.36
   0   1   0    0.21    0.05
  -1  -1   0   29.46    0.59
   1  -1   0   29.47    0.59
   1  -1   0   29.46    0.58
   1   1   0   29.28    0.61
   1   1   0   28.64    0.58
   2  -1   0  492.92    9.03
   2  -1   0  496.84    8.97
  -2  -1   0  503.69    8.99
   2   1   0  494.95    8.98
   2   1   0  482.12    9.12
   3  -1   0   80.06    1.54
   3  -1   0   79.21    1.56
  -3  -1   0   80.85    1.53
   3   1   0   78.63    1.57
   3   1   0   77.65    1.52
   4  -1   0  339.11    6.18
   4  -1   0  338.12    6.19
   4   1   0  333.55    6.16
   5  -1   0   16.44    0.50
   5  -1   0   17.76    0.49
   5   1   0   16.61    0.46
   5   1   0   16.84    0.52
   6  -1   0    3.15    0.28
   6  -1   0    2.77    0.24
   6   1   0    2.63    0.25
   6   1   0    3.64    0.28
   7  -1   0   64.08    1.37
   7  -1   0   60.87    1.38
   7   1   0   62.27    1.41
   7   1   0   61.49    1.34
   8  -1   0   15.09    0.56
   8  -1   0   16.09    0.59
   8   1   0   16.63    0.56
   8   1   0   15.48    0.60
   9  -1   0   18.32    0.66
   9  -1   0   16.25    0.60
   9   1   0   17.13    0.62
   9   1   0   17.60    0.64
  10  -1   0   32.85    0.93
  10  -1   0   32.30    0.96
  10   1   0   32.47    0.92
  10   1   0   32.50    0.98
  11  -1   0   -0.12    0.26
  11  -1   0    0.26    0.25
  11   1   0    0.32    0.26
  12  -1   0    0.32    0.26
  12  -1   0   -0.11    0.28
  12   1   0    1.23    0.31
  13  -1   0    3.95    0.43
  13  -1   0    2.74    0.42
  13   1   0    4.12    0.46
  14   1   0    4.18    0.46
  15   1   0    1.89    0.41
  16   1   0    5.07    0.53
   0   2   0   32.88    0.71
  -1  -2   0   26.04    0.56
   1   2   0   25.69    0.59
  -1   2   0   24.78    0.56
  -2  -2   0    0.20    0.09
   2  -2   0    0.40    0.11
   2   2   0   -0.01    0.10
   3  -2   0  489.39    8.88
  -3  -2   0  490.22    8.86
   3  -2   0  497.02    8.91
   3   2   0  488.53    8.88
   3   2   0  476.29    8.92
   4  -2   0    2.44    0.22
  -4  -2   0    2.41    0.22
   4  -2   0    2.35    0.22
   4   2   0    3.05    0.16
   4   2   0    2.48    0.24
  -5  -2   0   24.07    0.62
   5  -2   0   23.89    0.67
   5  -2   0   23.91    0.62
   5   2   0   23.77    0.56
   5   2   0   24.33    0.69
   6  -2   0   13.49    0.49
   6  -2   0   14.27    0.47
   6   2   0   13.43    0.41
   6   2   0   13.26    0.50
   7  -2   0   29.64    0.77
   7  -2   0   29.34    0.82
   7   2   0   27.67    0.82
   7   2   0   27.97    0.71
   8  -2   0    3.10    0.33
   8  -2   0    3.22    0.31
   8   2   0    3.29    0.34
   8   2   0    2.62    0.25
   9  -2   0  113.28    2.43
   9  -2   0  111.50    2.35
   9   2   0  116.86    2.48
  10  -2   0    2.03    0.35
  10  -2   0    1.96    0.31
  10   2   0    1.19    0.31
  11  -2   0   59.95    1.45
  11  -2   0   59.46    1.53
  11   2   0   59.54    1.56
  12  -2   0    2.96    0.42
  12   2   0    3.09    0.38
  13  -2   0    0.46    0.38
  13   2   0   -0.57    0.26
  14  -2   0   -0.94    0.33
  14   2   0   -0.29    0.29
  15   2   0    2.69    0.46
  16   2   0    0.75    0.41
   0   3   0    0.28    0.11
   1   3   0  231.27    4.27
  -1   3   0  223.79    4.22
   2  -3   0    5.41    0.25
   2  -3   0    5.55    0.24
  -2  -3   0    5.59    0.24
   2   3   0    5.80    0.28
   3  -3   0    2.25    0.19
   3  -3   0    1.91    0.19
  -3  -3   0    1.92    0.17
   3   3   0    1.89    0.21
   4  -3   0    5.54    0.29
   4  -3   0    5.25    0.30
  -4  -3   0    6.01    0.28
   4   3   0    5.66    0.22
   4   3   0    5.84    0.34
   5  -3   0   68.15    1.49
  -5  -3   0   67.53    1.39
   5  -3   0   66.24    1.40
   5   3   0   66.11    1.32
   5   3   0   64.68    1.50
  -6  -3   0   21.46    0.61
   6  -3   0   21.37    0.70
   6  -3   0   22.20    0.62
   6   3   0   21.56    0.70
   6   3   0   20.77    0.53
  -7  -3   0   57.90    1.30
   7  -3   0   58.51    1.31
   7  -3   0   57.22    1.39
   7   3   0   58.54    1.43
   8  -3   0    2.01    0.33
   8  -3   0    2.71    0.31
   8   3   0    2.69    0.35
   9  -3   0    0.46    0.28
   9  -3   0    0.25    0.25
   9   3   0    0.50    0.27
  10  -3   0   17.13    0.72
  10   3   0   15.52    0.70
  11  -3   0   14.81    0.71
  11   3   0   14.20    0.67
  12  -3   0    0.94    0.36
  12   3   0   -0.01    0.30
  13  -3   0   20.46    0.90
  13   3   0   21.12    0.91
  14  -3   0    0.69    0.42
  14   3   0    0.20    0.36
  15  -3   0    3.67    0.57
  15   3   0    3.12    0.50
   0   4   0  115.20    2.29
   1   4   0    1.40    0.20
  -1   4   0    1.43    0.18
  -2  -4   0   14.78    0.45
   2  -4   0   14.55    0.45
   2  -4   0   14.49    0.44
   2   4   0   14.99    0.51
   3  -4   0   25.44    0.73
  -3  -4   0   27.60    0.68
   3  -4   0   26.62    0.67
   3   4   0   25.58    0.75
  -4  -4   0    3.83    0.27
   4  -4   0    3.85    0.30
   4  -4   0    3.85    0.31
   4   4   0    3.67    0.33
  -5  -4   0    1.96    0.23
   5  -4   0    1.69    0.27
   5  -4   0    2.23    0.26
   5   4   0    1.34    0.24
   6  -4   0   34.11    0.97
  -6  -4   0   34.66    0.87
   6  -4   0   33.50    0.87
  -7  -4   0    7.15    0.41
   7  -4   0    7.41    0.48
   7  -4   0    7.11    0.42
   7   4   0    6.15    0.43
   8  -4   0    7.42    0.50
  -8  -4   0    7.36    0.43
   8   4   0    7.06    0.49
   9  -4   0   21.81    0.82
   9   4   0   22.37    0.84
  10  -4   0    7.97    0.56
  10   4   0    7.08    0.53
  11  -4   0   14.94    0.72
  11   4   0   14.75    0.74
  12  -4   0   21.70    0.93
  12   4   0   21.94    0.93
  13  -4   0    4.11    0.52
  13   4   0    4.73    0.52
  14  -4   0   -0.66    0.38
  14   4   0    0.16    0.36
  15  -4   0    1.30    0.48
   0   5   0   -0.38    0.15
  -1   5   0    3.50    0.30
   1   5   0    3.71    0.31
   2  -5   0   73.20    1.58
  -2  -5   0   76.95    1.61
   2  -5   0   74.22    1.60
   2   5   0   75.64    1.68
   3  -5   0    3.14    0.29
   3  -5   0    3.71    0.29
  -3  -5   0    3.63    0.28
   3  -5   0    3.51    0.33
   3   5   0    3.67    0.35
  -4  -5   0  106.48    2.17
   4  -5   0  107.83    2.29
   4  -5   0  106.20    2.16
   4   5   0  104.29    2.30
   5  -5   0    0.41    0.21
   5  -5   0    0.00    0.22
  -5  -5   0    0.01    0.18
   5   5   0    0.25    0.23
  -6  -5   0    3.00    0.30
   6  -5   0    3.43    0.38
   6   5   0    3.40    0.39
  -7  -5   0    0.90    0.25
   7  -5   0    0.83    0.27
   7   5   0    0.51    0.27
   8  -5   0    9.77    0.58
   8   5   0    9.54    0.57
   9  -5   0    3.04    0.43
   9   5   0    1.65    0.36
  10  -5   0   21.04    0.88
  10   5   0   18.90    0.85
  11  -5   0    1.52    0.42
  11   5   0    0.93    0.36
  12  -5   0    0.38    0.39
  12   5   0    0.60    0.35
  13  -5   0   -0.25    0.37
  13   5   0   -0.45    0.34
   0   6   0  185.66    3.68
  -1  -6   0    4.73    0.34
   1   6   0    5.10    0.40
  -1   6   0    4.81    0.38
   2  -6   0   37.19    1.02
   2  -6   0   36.40    0.95
   2  -6   0   36.23    0.93
  -2  -6   0   35.96    0.95
   2   6   0   33.89    1.00
   3  -6   0    4.62    0.38
  -3  -6   0    4.87    0.35
   3  -6   0    4.49    0.35
   3  -6   0    4.56    0.33
   3   6   0    3.97    0.38
   4  -6   0    1.59    0.31
  -4  -6   0    1.95    0.27
   4   6   0    2.07    0.33
   5  -6   0    0.59    0.27
  -5  -6   0    0.22    0.22
   5   6   0    0.27    0.26
   6  -6   0   24.97    0.89
   6   6   0   24.89    0.91
   7  -6   0    4.99    0.48
   7   6   0    5.16    0.49
   8  -6   0   19.85    0.85
   8   6   0   20.21    0.84
   9  -6   0    8.63    0.62
   9   6   0    9.13    0.62
  10  -6   0   -0.03    0.29
  10   6   0   -0.47    0.30
  11  -6   0    1.96    0.46
  11   6   0    0.99    0.41
  12  -6   0    0.53    0.43
  12   6   0    0.52    0.39
   0  -7   0   -0.13    0.21
   0   7   0    0.00    0.22
   1  -7   0   18.23    0.69
  -1  -7   0   17.23    0.65
   1   7   0   17.48    0.69
  -2  -7   0    3.43    0.33
   2  -7   0    2.92    0.35
   2   7   0    2.67    0.36
  -3  -7   0   -0.36    0.19
   3  -7   0    0.20    0.24
   3   7   0    0.01    0.25
   4  -7   0   14.63    0.67
   4   7   0   13.57    0.66
   5  -7   0    9.47    0.58
   5   7   0    9.36    0.60
   6  -7   0    4.15    0.47
   6   7   0    3.82    0.47
   7  -7   0   15.12    0.74
   7   7   0   16.22    0.77
   8  -7   0    0.49    0.37
   8   7   0    0.95    0.37
   9  -7   0   -0.47    0.35
   9   7   0   -0.26    0.30
  10  -7   0    1.23    0.42
  10   7   0    2.27    0.47
  11  -7   0    1.22    0.44
  11   7   0    1.86    0.46
   0  -8   0    0.30    0.23
  -1  -8   0    0.41    0.26
   1  -8   0    0.11    0.23
   2  -8   0   -0.30    0.29
   2   8   0    0.15    0.29
   3  -8   0   12.57    0.65
   3   8   0   11.80    0.65
   4  -8   0   -0.03    0.29
   4   8   0   -0.06    0.28
   5  -8   0    4.89    0.52
   5   8   0    4.84    0.51
   6  -8   0   -0.55    0.28
   6   8   0    0.08    0.33
   7  -8   0    2.97    0.49
   7   8   0    2.17    0.47
   8  -8   0    0.66    0.43
   8   8   0    1.57    0.45
   9  -8   0    3.63    0.54
   9   8   0    3.57    0.55
   1  -9   0    0.57    0.30
   3  -9   0   -0.37    0.30
   4  -9   0    1.26    0.44
   5  -9   0    1.12    0.42
   5   9   0    3.13    0.49
   6  -9   0    0.03    0.43
   6   9   0   -0.58    0.39
   7   9   0    1.62    0.47
  14   0  -1    0.36    0.29
  13   0  -1   15.31    0.69
  12   0  -1    0.05    0.31
  12   0  -1   -0.14    0.24
  11   0  -1   41.19    1.14
  11   0  -1   37.64    1.09
  10   0  -1    0.19    0.26
  10   0  -1   -0.06    0.22
   9   0  -1  102.60    2.18
   9   0  -1  103.38    2.19
   8   0  -1   -0.22    0.19
   8   0  -1   -0.43    0.18
   7   0  -1  101.17    2.08
   7   0  -1  103.09    2.09
   6   0  -1    0.18    0.14
   6   0  -1    0.02    0.15
   5   0  -1  241.84    4.52
   5   0  -1  243.45    4.52
   4   0  -1    0.16    0.11
   4   0  -1    0.03    0.12
   3   0  -1   54.14    1.08
   3   0  -1   52.41    1.06
   2   0  -1    0.61    0.08
   2   0  -1    0.14    0.05
   1   0  -1  378.45    7.36
   0   0  -1    0.00    0.01
   0   0   1   -0.01    0.01
   1   0   1  324.74    6.00
   2   0   1    0.03    0.06
   2   0   1    0.04    0.05
   3   0   1   56.88    1.13
   3   0   1   57.93    1.17
   4   0   1   -0.05    0.11
   4   0   1   -0.02    0.13
   5   0   1  133.75    2.61
   5   0   1  139.66    2.66
   6   0   1   -0.09    0.16
   6   0   1    0.08    0.15
   7   0   1  223.38    4.29
   7   0   1  224.55    4.24
   8   0   1    0.35    0.20
   8   0   1    0.36    0.21
   9   0   1    6.84    0.44
   9   0   1    7.50    0.43
  10   0   1    0.35    0.26
  10   0   1   -0.14    0.25
  11   0   1   54.89    1.37
  11   0   1   52.89    1.40
  12   0   1   -0.05    0.28
  13   0   1   14.04    0.68
  14   0   1    0.17    0.29
  15   0   1   12.28    0.69
  16   1  -1    1.60    0.41
  15   1  -1    2.49    0.42
  14   1  -1    1.96    0.37
  13  -1  -1   -0.08    0.35
  13   1  -1    0.28    0.28
  12  -1  -1    3.59    0.37
  12  -1  -1    2.79    0.40
  12   1  -1    3.99    0.42
  11  -1  -1   40.02    1.11
  11  -1  -1   41.82    1.17
  11   1  -1   42.78    1.18
  10  -1  -1    7.12    0.42
  10  -1  -1    7.32    0.50
  10   1  -1    7.78    0.48
  10   1  -1    8.55    0.48
   9  -1  -1  105.05    2.26
   9  -1  -1  113.29    2.34
   9   1  -1  109.12    2.33
   9   1  -1  111.42    2.28
   8  -1  -1   16.03    0.60
   8  -1  -1   16.29    0.55
   8   1  -1   17.26    0.60
   8   1  -1   17.30    0.58
   7  -1  -1    1.42    0.24
   7  -1  -1    1.65    0.21
   7   1  -1    2.75    0.25
   7   1  -1    1.21    0.22
   6  -1  -1   49.42    1.13
   6  -1  -1   48.23    1.07
   6   1  -1   50.65    1.09
   6   1  -1   48.90    1.13
   5  -1  -1  137.65    2.60
   5  -1  -1  135.66    2.55
   5   1  -1  128.87    2.55
   5   1  -1  131.75    2.60
   4  -1  -1   44.69    0.97
   4  -1  -1   43.26    0.92
   4   1  -1   43.32    0.97
   4   1  -1   44.84    0.93
   3  -1  -1  519.13    9.32
  -3  -1   1  509.62    9.30
   3  -1  -1  521.82    9.35
   3   1  -1  519.45    9.33
   3   1  -1  493.49    9.31
  -2  -1   1  159.61    2.88
   2  -1  -1  157.61    2.90
   2  -1  -1  153.07    2.91
   2   1  -1  152.89    2.88
   2   1  -1  153.15    2.90
   1  -1  -1  296.52    5.51
  -1  -1   1  296.04    5.61
   1   1  -1  299.84    5.53
  -1   1   1  301.57    5.80
   1   1  -1  310.30    5.52
   0  -1  -1  227.64    4.30
   0   1   1  228.99    4.30
   0   1  -1  236.78    4.26
  -1  -1  -1    0.32    0.06
   1  -1   1    0.23    0.06
   1   1   1    0.56    0.07
   2  -1   1  274.55    5.10
  -2  -1  -1  285.93    5.09
   2   1   1  274.85    5.11
   2   1   1  277.06    5.42
  -3  -1  -1   10.61    0.33
   3  -1   1   10.29    0.33
   3  -1   1   10.05    0.34
   3   1   1   10.59    0.36
   4  -1   1   59.55    1.22
  -4  -1  -1   58.55    1.21
   4  -1   1   58.43    1.22
   4   1   1   57.51    1.16
   4   1   1   58.98    1.25
   5  -1   1  311.33    5.86
   5  -1   1  307.05    5.86
   5   1   1  323.27    5.82
   5   1   1  325.96    5.91
   6  -1   1  179.51    3.49
   6  -1   1  183.56    3.49
   6   1   1  181.42    3.53
   6   1   1  183.48    3.44
   7  -1   1   16.80    0.56
   7  -1   1   18.44    0.59
   7   1   1   17.00    0.60
   7   1   1   17.55    0.54
   8  -1   1   75.16    1.65
   8  -1   1   74.16    1.64
   8   1   1   73.12    1.69
   8   1   1   76.37    1.60
   9  -1   1   73.67    1.68
   9  -1   1   72.26    1.67
   9   1   1   76.44    1.74
   9   1   1   75.75    1.64
  10  -1   1    1.74    0.33
  10  -1   1    1.42    0.30
  10   1   1    1.57    0.32
  11  -1   1   19.48    0.73
  11  -1   1   19.40    0.77
  11   1   1   20.02    0.77
  12  -1   1    0.75    0.34
  12  -1   1    0.39    0.30
  12   1   1    0.81    0.31
  13  -1   1    1.84    0.35
  13   1   1    1.66    0.35
  14   1   1    1.34    0.38
  15   1   1    6.89    0.56
  16   1   1    0.60    0.39
  16   2  -1    2.78    0.46
  15  -2  -1   -0.12    0.38
  15   2  -1    0.10    0.34
  14  -2  -1   12.58    0.74
  14   2  -1   13.34    0.71
  13  -2  -1    2.66    0.47
  13   2  -1    2.87    0.42
  12  -2  -1    0.29    0.32
  12   2  -1   -0.05    0.23
  11  -2  -1    1.42    0.29
  11  -2  -1    1.53    0.36
  11   2  -1    0.87    0.30
  10  -2  -1    8.53    0.52
  10  -2  -1    9.07    0.46
  10   2  -1    8.24    0.51
   9  -2  -1   11.97    0.55
   9  -2  -1   11.94    0.50
   9   2  -1   12.08    0.57
   9   2  -1   10.96    0.48
   8  -2  -1   49.23    1.12
   8  -2  -1   46.91    1.20
   8   2  -1   47.43    1.21
   8   2  -1   47.10    1.10
   7  -2  -1   73.84    1.68
   7  -2  -1   75.61    1.59
   7   2  -1   76.73    1.57
   7   2  -1   78.62    1.71
   6  -2  -1   30.93    0.82
   6  -2  -1   30.20    0.73
   6   2  -1   29.51    0.82
   6   2  -1   30.16    0.72
   5  -2  -1   65.30    1.44
  -5  -2   1   69.27    1.37
   5  -2  -1   67.39    1.37
   5   2  -1   68.44    1.47
   5   2  -1   66.55    1.35
  -4  -2   1  320.06    5.89
   4  -2  -1  326.54    5.97
   4  -2  -1  328.17    5.91
   4   2  -1  318.78    5.89
   4   2  -1  317.42    5.99
  -3  -2   1    0.53    0.10
   3  -2  -1    0.10    0.13
   3  -2  -1    0.52    0.12
   3   2  -1    0.15    0.09
   3   2  -1    0.10    0.12
  -2  -2   1   71.48    1.38
   2  -2  -1   72.93    1.44
   2  -2  -1   72.03    1.37
   2  -2  -1   71.00    1.38
   2   2  -1   71.54    1.39
   1  -2  -1  131.73    2.48
   1   2  -1  132.49    2.50
  -1   2   1  129.60    2.45
   0   2   1  231.91    4.26
   0   2  -1  230.31    4.27
  -1  -2  -1   21.16    0.50
   1  -2   1   21.89    0.51
   1  -2   1   20.97    0.50
   1   2   1   20.93    0.52
   2  -2   1  191.65    3.58
  -2  -2  -1  195.55    3.58
   2   2   1  191.43    3.62
  -3  -2  -1    3.45    0.21
   3  -2   1    3.78    0.24
   3   2   1    2.86    0.22
   3   2   1    3.12    0.13
  -4  -2  -1  257.90    4.69
   4  -2   1  252.09    4.73
   4  -2   1  253.99    4.69
   4   2   1  247.06    4.75
   4   2   1  252.76    4.64
   5  -2   1   20.92    0.61
   5  -2   1   21.12    0.58
  -5  -2  -1   21.42    0.58
   5   2   1   20.94    0.49
   5   2   1   20.94    0.63
  -6  -2  -1   28.16    0.73
   6  -2   1   26.37    0.74
   6  -2   1   27.81    0.74
   6   2   1   26.97    0.79
   6   2   1   27.44    0.63
   7  -2   1    4.95    0.37
   7  -2   1    5.02    0.33
   7   2   1    5.18    0.35
   7   2   1    5.03    0.28
   8  -2   1   10.74    0.51
   8  -2   1   10.63    0.48
   8   2   1   10.74    0.51
   9  -2   1    5.41    0.42
   9  -2   1    5.53    0.43
   9   2   1    5.46    0.43
  10  -2   1   24.45    0.85
  10  -2   1   23.91    0.78
  10   2   1   24.72    0.87
  11  -2   1   32.53    1.02
  11  -2   1   32.83    0.99
  11   2   1   31.87    1.05
  12  -2   1   10.49    0.58
  12  -2   1   11.63    0.66
  12   2   1   11.74    0.64
  13  -2   1    3.58    0.49
  13   2   1    4.20    0.48
  14  -2   1    2.11    0.46
  14   2   1    3.10    0.46
  15   2   1    0.92    0.36
  16   2   1    2.51    0.49
  16  -3  -1   -0.48    0.43
  15  -3  -1   -0.56    0.38
  15   3  -1   -0.12    0.34
  14  -3  -1    6.23    0.61
  14   3  -1    6.15    0.55
  13  -3  -1    0.32    0.35
  13   3  -1    0.02    0.30
  12  -3  -1   15.45    0.76
  12   3  -1   15.59    0.74
  11  -3  -1    0.11    0.31
  11   3  -1   -0.26    0.21
  10  -3  -1   16.08    0.72
  10   3  -1   15.83    0.70
   9  -3  -1    0.43    0.29
   9   3  -1    0.24    0.23
   8  -3  -1    0.70    0.23
   8  -3  -1    0.79    0.25
   8   3  -1    0.67    0.26
   7  -3  -1    7.35    0.45
  -7  -3   1    7.17    0.37
   7  -3  -1    7.13    0.37
   7   3  -1    6.64    0.41
   7   3  -1    6.70    0.32
   6  -3  -1   31.85    0.78
  -6  -3   1   31.10    0.77
   6  -3  -1   31.10    0.88
   6   3  -1   31.31    0.73
   6   3  -1   32.55    0.90
   5  -3  -1    0.01    0.16
  -5  -3   1    0.50    0.15
   5   3  -1   -0.02    0.17
   5   3  -1    0.31    0.12
  -4  -3   1    9.01    0.32
   4  -3  -1    8.91    0.32
   4  -3  -1    9.23    0.39
   4   3  -1    8.67    0.38
   4   3  -1    9.12    0.30
  -3  -3   1   32.45    0.74
   3  -3  -1   33.84    0.74
   3  -3  -1   33.42    0.82
   3   3  -1   33.99    0.84
   2  -3  -1   20.28    0.55
  -2  -3   1   19.39    0.49
   2  -3  -1   20.31    0.48
   2  -3  -1   19.74    0.49
   2   3  -1   20.02    0.57
  -1   3   1   10.26    0.32
   1   3  -1   10.39    0.37
   0   3   1  157.78    2.94
   0   3  -1  151.96    2.95
  -1  -3  -1   34.56    0.78
   1   3   1   34.30    0.80
  -1   3  -1   33.38    0.77
   2  -3   1  152.57    2.95
  -2  -3  -1  160.62    2.96
   2  -3   1  151.08    2.93
   2   3   1  158.33    3.01
  -3  -3  -1    2.67    0.21
   3  -3   1    2.59    0.23
   3   3   1    2.54    0.22
   4  -3   1   23.57    0.68
  -4  -3  -1   23.48    0.62
   4  -3   1   24.10    0.63
   4   3   1   24.01    0.69
   5  -3   1   16.50    0.56
  -5  -3  -1   15.85    0.49
   5  -3   1   15.83    0.52
   5   3   1   15.41    0.55
   5   3   1   14.69    0.39
  -6  -3  -1   76.55    1.58
   6  -3   1   72.51    1.57
   6  -3   1   73.63    1.66
   6   3   1   74.73    1.68
   6   3   1   72.39    1.44
   7  -3   1    0.55    0.22
   7  -3   1    1.08    0.26
  -7  -3  -1    0.48    0.23
   7   3   1    0.45    0.20
   8  -3   1   88.04    2.00
   8  -3   1   90.80    1.92
   8   3   1   88.30    2.03
   9  -3   1   10.88    0.53
   9  -3   1   11.66    0.59
   9   3   1   11.78    0.60
  10  -3   1    0.18    0.28
  10  -3   1    1.00    0.30
  10   3   1    0.42    0.28
  11  -3   1    2.33    0.40
  11   3   1    1.79    0.37
  12  -3   1    7.40    0.58
  12   3   1    8.22    0.58
  13  -3   1    0.65    0.38
  13   3   1    0.47    0.30
  14  -3   1    3.98    0.54
  14   3   1    4.76    0.55
  15  -3   1    2.73    0.55
  15   3   1    3.15    0.51
  15  -4  -1    0.15    0.47
  15   4  -1    0.20    0.33
  14  -4  -1    1.72    0.49
  14   4  -1    1.73    0.45
  13  -4  -1    4.84    0.58
  13   4  -1    5.59    0.56
  12  -4  -1    0.50    0.39
  12   4  -1    0.86    0.35
  11  -4  -1    3.62    0.47
  11   4  -1    3.21    0.41
  10  -4  -1    4.76    0.45
  10   4  -1    4.69    0.45
   9  -4  -1    1.44    0.32
   9   4  -1    1.28    0.30
  -8  -4   1    9.58    0.47
   8  -4  -1    8.39    0.50
   8   4  -1    9.00    0.50
   7  -4  -1   42.83    1.16
  -7  -4   1   43.32    1.03
   7   4  -1   42.32    1.18
   6  -4  -1    4.16    0.34
  -6  -4   1    3.90    0.31
   6  -4  -1    3.90    0.37
   6   4  -1    3.63    0.36
   5  -4  -1  104.22    2.17
  -5  -4   1   97.87    2.02
   5  -4  -1  104.40    2.03
   5   4  -1  100.09    2.19
  -4  -4   1    2.62    0.24
   4  -4  -1    2.86    0.26
   4  -4  -1    2.89    0.29
   4   4  -1    3.30    0.31
   3  -4  -1    5.16    0.27
   3  -4  -1    4.83    0.31
   3  -4  -1    4.85    0.27
  -3  -4   1    4.72    0.26
   3   4  -1    4.93    0.33
  -2  -4   1   42.76    0.96
   2  -4  -1   42.17    1.01
  -2   4   1   41.86    0.95
   2   4  -1   44.43    1.05
   1   4  -1   63.82    1.42
  -1   4   1   66.46    1.37
   0   4   1    1.04    0.17
   0   4  -1    1.24    0.18
  -1  -4  -1   74.31    1.59
   1   4   1   78.04    1.63
  -1   4  -1   78.53    1.61
  -2  -4  -1   40.44    0.93
   2  -4   1   40.80    0.94
   2  -4   1   40.80    0.92
   2   4   1   38.97    0.98
  -3  -4  -1   42.00    0.96
   3  -4   1   41.75    0.96
   3   4   1   39.64    1.03
   4  -4   1  124.27    2.48
   4  -4   1  128.71    2.58
  -4  -4  -1  125.90    2.48
   4   4   1  123.33    2.58
   5  -4   1   32.39    0.92
  -5  -4  -1   31.56    0.82
   5  -4   1   31.44    0.83
   5   4   1   32.99    0.94
  -6  -4  -1   60.68    1.36
   6  -4   1   59.84    1.37
   6  -4   1   63.20    1.49
   6   4   1   59.15    1.48
   7  -4   1   23.37    0.80
  -7  -4  -1   23.26    0.72
   7  -4   1   23.87    0.72
   7   4   1   22.34    0.81
   8  -4   1    1.32    0.32
  -8  -4  -1    1.55    0.30
   8  -4   1    1.76    0.31
   8   4   1    2.19    0.35
   9  -4   1    0.42    0.30
   9   4   1    0.25    0.24
  10  -4   1    2.52    0.40
  10   4   1    2.94    0.38
  11  -4   1   29.30    1.05
  11   4   1   28.82    1.06
  12  -4   1    9.73    0.68
  12   4   1    8.75    0.62
  13  -4   1    5.33    0.58
  13   4   1    4.85    0.56
  14  -4   1    0.47    0.45
  14   4   1    0.60    0.37
  15  -4   1    1.83    0.53
  14  -5  -1   -0.77    0.41
  13  -5  -1    1.37    0.46
  13   5  -1    0.98    0.40
  12  -5  -1    0.56    0.35
  12   5  -1    0.49    0.31
  11  -5  -1    9.35    0.67
  11   5  -1    9.18    0.62
  10  -5  -1    0.56    0.32
  10   5  -1    0.87    0.34
   9  -5  -1   34.07    1.11
   9   5  -1   34.37    1.12
   8  -5  -1    1.21    0.35
   8   5  -1    2.14    0.37
   7  -5  -1   24.55    0.88
   7   5  -1   24.89    0.88
   6  -5  -1    1.23    0.28
  -6  -5   1    1.28    0.24
   6   5  -1    1.52    0.30
   5  -5  -1   22.19    0.77
  -5  -5   1   22.71    0.65
   5   5  -1   21.91    0.76
  -4  -5   1    7.09    0.36
   4  -5  -1    6.80    0.37
   4  -5  -1    6.77    0.43
   4   5  -1    6.30    0.40
   3  -5  -1  151.79    3.17
   3  -5  -1  161.91    3.06
  -3  -5   1  163.65    3.10
   3  -5  -1  161.43    3.08
   3   5  -1  156.86    3.22
   2  -5  -1   11.39    0.48
  -2  -5   1   11.14    0.42
  -2   5   1   11.41    0.44
   2   5  -1   12.50    0.51
   1  -5  -1   53.46    1.23
  -1   5   1   52.18    1.20
   1   5  -1   52.40    1.25
   0   5  -1    6.77    0.38
   0   5   1    6.96    0.36
  -1  -5  -1   49.18    1.14
   1   5   1   48.66    1.16
  -1   5  -1   47.69    1.14
   2  -5   1   11.92    0.44
   2  -5   1   11.13    0.45
  -2  -5  -1   11.56    0.46
   2   5   1   11.31    0.50
  -3  -5  -1   45.89    1.11
   3  -5   1   47.95    1.12
   3   5   1   47.95    1.20
   4  -5   1    3.49    0.33
   4  -5   1    3.27    0.31
  -4  -5  -1    3.77    0.33
   4   5   1    3.55    0.36
   5  -5   1    7.71    0.42
   5  -5   1    8.21    0.49
  -5  -5  -1    7.55    0.39
   5   5   1    8.78    0.49
  -6  -5  -1    0.31    0.20
   6  -5   1   -0.03    0.21
   6   5   1   -0.40    0.19
  -7  -5  -1   16.24    0.61
   7  -5   1   15.00    0.66
   7   5   1   16.31    0.69
   8  -5   1    3.62    0.40
   8   5   1    3.99    0.44
   9  -5   1   15.94    0.75
   9   5   1   16.54    0.76
  10  -5   1    8.10    0.56
  10   5   1    8.23    0.60
  11  -5   1    7.94    0.62
  11   5   1    5.96    0.52
  12  -5   1    0.06    0.38
  12   5   1    0.87    0.37
  13  -5   1    0.12    0.42
  13   5   1    0.13    0.35
  12  -6  -1   -0.23    0.41
  12   6  -1    0.33    0.39
  11  -6  -1    3.13    0.52
  11   6  -1    3.60    0.52
  10  -6  -1    1.36    0.40
  10   6  -1    0.29    0.35
   9  -6  -1    7.20    0.57
   9   6  -1    7.25    0.56
   8  -6  -1    0.58    0.35
   8   6  -1    0.82    0.34
   7  -6  -1   30.31    1.04
   7   6  -1   30.58    1.05
   6  -6  -1    2.67    0.37
   6   6  -1    2.81    0.39
   5  -6  -1   68.92    1.69
   5   6  -1   68.67    1.72
  -4  -6   1    3.10    0.29
   4  -6  -1    3.36    0.37
   4   6  -1    3.39    0.37
   3  -6  -1   11.50    0.54
  -3  -6   1   11.94    0.48
   3   6  -1   11.40    0.55
   2  -6  -1   13.53    0.51
   2  -6  -1   13.93    0.52
  -2  -6   1   12.67    0.49
   2  -6  -1   12.85    0.55
  -2   6   1   12.17    0.50
   2   6  -1   12.82    0.57
   1  -6  -1   27.51    0.80
  -1   6   1   25.60    0.77
   1   6  -1   26.19    0.82
   0  -6  -1    0.40    0.21
   0   6   1   -0.10    0.21
   0   6  -1   -0.42    0.20
  -1  -6  -1   53.53    1.30
   1   6   1   55.82    1.34
  -1   6  -1   53.01    1.30
   2  -6   1    2.39    0.29
   2  -6   1    1.90    0.27
  -2  -6  -1    2.47    0.27
   2   6   1    2.29    0.30
   3  -6   1    6.87    0.44
  -3  -6  -1    7.83    0.41
   3  -6   1    7.14    0.40
   3  -6   1    7.06    0.41
   3   6   1    7.25    0.46
  -4  -6  -1   12.65    0.53
   4  -6   1   11.96    0.58
   4   6   1   11.12    0.57
  -5  -6  -1   11.45    0.51
   5  -6   1   12.11    0.60
   5   6   1   12.00    0.60
   6  -6   1    2.69    0.39
  -6  -6  -1    2.87    0.31
   6   6   1    2.52    0.37
   7  -6   1   26.01    0.94
   7   6   1   24.71    0.94
   8  -6   1   12.74    0.69
   8   6   1   11.49    0.67
   9  -6   1    3.27    0.47
   9   6   1    3.33    0.47
  10  -6   1    3.35    0.50
  10   6   1    3.38    0.48
  11  -6   1    2.58    0.45
  11   6   1    4.19    0.53
  12  -6   1   -0.27    0.38
  12   6   1    0.01    0.35
  11  -7  -1    2.22    0.54
  11   7  -1    2.81    0.53
  10  -7  -1    1.87    0.43
  10   7  -1    2.58    0.44
   9  -7  -1   10.94    0.71
   9   7  -1   11.73    0.72
   8  -7  -1   -0.24    0.32
   8   7  -1    0.31    0.33
   7  -7  -1    0.28    0.33
   7   7  -1    0.48    0.30
   6  -7  -1   12.36    0.65
   6   7  -1   12.04    0.65
   5  -7  -1    4.73    0.46
   5   7  -1    4.70    0.48
   4  -7  -1    4.43    0.44
   4   7  -1    4.77    0.46
   3  -7  -1   12.84    0.60
   3   7  -1   12.66    0.62
   2  -7  -1   21.82    0.77
  -2  -7   1   21.18    0.72
   2   7  -1   21.17    0.78
  -1  -7   1   14.12    0.56
   1  -7  -1   13.45    0.60
   1   7  -1   13.61    0.62
   0  -7  -1   31.85    0.92
   0  -7  -1   30.51    0.93
   0   7  -1   31.27    0.96
   0   7   1   29.31    0.91
  -1  -7  -1   -0.05    0.19
   1   7   1   -0.33    0.21
  -1   7  -1   -0.26    0.22
  -2  -7  -1   21.66    0.73
   2  -7   1   21.07    0.77
   2   7   1   19.95    0.77
  -3  -7  -1    1.75    0.29
   3  -7   1    1.59    0.30
   3   7   1    1.68    0.33
   4  -7   1    4.67    0.43
  -4  -7  -1    4.24    0.37
   4   7   1    4.61    0.46
   5  -7   1    3.91    0.44
   5   7   1    4.80    0.47
   6  -7   1   14.88    0.73
   6   7   1   13.70    0.73
   7  -7   1   -0.66    0.30
   7   7   1   -0.52    0.29
   8  -7   1    7.25    0.59
   8   7   1    7.67    0.60
   9  -7   1    1.22    0.41
   9   7   1    1.72    0.41
  10  -7   1   -0.28    0.36
  10   7   1   -0.12    0.31
   9  -8  -1   -0.43    0.38
   9   8  -1    0.28    0.42
   8  -8  -1    9.82    0.70
   8   8  -1    8.59    0.67
   7  -8  -1    0.72    0.40
   7   8  -1    1.86    0.41
   6  -8  -1    0.35    0.34
   6   8  -1   -0.38    0.32
   5  -8  -1    0.44    0.34
   5   8  -1    0.17    0.30
   4  -8  -1   10.92    0.64
   4   8  -1   11.26    0.66
   3  -8  -1    0.07    0.30
   3   8  -1   -0.19    0.27
   2  -8  -1    4.52    0.43
   2   8  -1    4.27    0.45
   1   8  -1    0.32    0.32
   0  -8  -1    0.10    0.24
   0  -8   1   -0.05    0.23
  -1  -8  -1   -0.23    0.22
   1  -8   1    0.32    0.26
  -2  -8  -1   21.89    0.79
   2  -8   1   21.05    0.83
   3  -8   1   -0.22    0.27
   3   8   1   -0.38    0.26
   4  -8   1   27.97    1.03
   4   8   1   28.58    1.03
   5  -8   1   -0.38    0.31
   5   8   1    0.67    0.33
   6  -8   1    5.73    0.55
   6   8   1    6.41    0.60
   7  -8   1    6.49    0.62
   7   8   1    5.92    0.60
   8  -8   1    1.43    0.44
   8   8   1    2.66    0.48
   9   8   1   -0.09    0.37
   7  -9  -1    0.34    0.42
   7   9  -1    0.40    0.42
   6  -9  -1    0.16    0.46
   6   9  -1   -0.30    0.35
   5  -9  -1    0.51    0.41
   5   9  -1   -0.08    0.38
   4  -9  -1    0.23    0.36
   4   9  -1   -0.73    0.31
   1  -9  -1    8.14    0.57
   0  -9  -1    5.95    0.48
   3  -9   1   -0.29    0.35
   4  -9   1    0.58    0.36
   5  -9   1    1.45    0.42
   5   9   1    0.94    0.39
   6  -9   1    0.60    0.42
   6   9   1    0.94    0.46
   7   9   1    1.46    0.43
  14   0  -2   15.18    0.71
  13   0  -2   -0.43    0.22
  12   0  -2   91.02    2.06
  12   0  -2   87.75    2.06
  11   0  -2   -0.01    0.29
  11   0  -2   -0.46    0.20
  10   0  -2   29.05    0.86
  10   0  -2   29.01    0.91
   9   0  -2    0.04    0.24
   9   0  -2   -0.28    0.18
   8   0  -2   13.09    0.53
   8   0  -2   12.66    0.49
   7   0  -2    0.11    0.18
   7   0  -2   -0.07    0.14
   6   0  -2  218.69    4.07
   6   0  -2  212.69    4.09
   5   0  -2    0.12    0.15
   5   0  -2   -0.03    0.12
   4   0  -2  107.72    2.06
   4   0  -2  107.40    2.09
   3   0  -2    0.33    0.09
   3   0  -2    0.37    0.13
   2   0  -2   46.67    0.93
   2   0  -2   46.17    0.91
   1   0  -2    0.47    0.04
   1   0  -2    0.35    0.05
   0   0  -2   97.38    1.83
   0   0  -2   94.26    1.83
   0   0   2   98.69    1.84
  -1   0  -2    0.19    0.06
   1   0   2    0.28    0.07
   2   0   2   10.84    0.31
   3   0   2    0.15    0.13
   3   0   2    0.33    0.10
   4   0   2    4.50    0.29
   4   0   2    4.08    0.21
   5   0   2   -0.30    0.14
   5   0   2    0.12    0.12
   6   0   2  442.37    8.12
   6   0   2  437.23    8.05
   7   0   2    0.02    0.19
   7   0   2    0.05    0.18
   8   0   2   52.56    1.29
   8   0   2   54.01    1.23
   9   0   2    0.61    0.27
   9   0   2   -0.12    0.23
  10   0   2   11.56    0.58
  10   0   2   12.97    0.57
  11   0   2    0.04    0.27
  12   0   2    7.95    0.52
  13   0   2   -0.07    0.29
  14   0   2    5.64    0.52
  15   0   2   -0.54    0.31
  16   0   2    0.27    0.43
  15   1  -2   -0.59    0.31
  14  -1  -2    7.03    0.63
  14   1  -2    7.95    0.55
  13  -1  -2    1.41    0.38
  13   1  -2    2.15    0.35
  12  -1  -2    0.53    0.26
  12  -1  -2    0.09    0.35
  12   1  -2    0.49    0.27
  11  -1  -2    3.57    0.41
  11  -1  -2    3.85    0.36
  11   1  -2    4.51    0.41
  11   1  -2    3.96    0.40
  10  -1  -2   23.86    0.74
  10  -1  -2   23.17    0.81
  10   1  -2   24.48    0.79
  10   1  -2   23.58    0.78
   9  -1  -2    0.73    0.28
   9  -1  -2    1.66    0.24
   9   1  -2    0.83    0.24
   9   1  -2    1.20    0.26
   8  -1  -2  119.27    2.45
   8  -1  -2  118.07    2.38
   8   1  -2  117.35    2.44
   8   1  -2  120.18    2.40
   7  -1  -2   88.08    1.79
   7  -1  -2   85.78    1.86
   7   1  -2   87.58    1.85
   7   1  -2   91.19    1.83
   6  -1  -2   68.29    1.51
   6  -1  -2   69.88    1.44
   6   1  -2   70.34    1.51
   6   1  -2   73.27    1.48
   5  -1  -2  140.98    2.65
   5  -1  -2  145.69    2.74
   5   1  -2  135.27    2.68
   5   1  -2  140.03    2.72
   4  -1  -2  242.41    4.37
   4  -1  -2  240.23    4.42
   4   1  -2  237.80    4.39
   4   1  -2  227.31    4.41
   3  -1  -2  101.70    1.88
   3  -1  -2   95.90    1.93
   3   1  -2  101.13    1.91
   3   1  -2   99.14    1.93
   2  -1  -2    1.80    0.14
   2  -1  -2    2.01    0.08
  -2  -1   2    1.92    0.09
   2   1  -2    1.83    0.14
   2   1  -2    1.92    0.15
   1  -1  -2    0.58    0.07
   1   1  -2    0.50    0.07
   1   1  -2    0.79    0.07
   0  -1  -2  146.83    2.74
   0  -1  -2  147.21    2.70
   0   1   2  143.25    2.72
  -1  -1  -2  300.94    5.50
   1  -1   2  302.20    5.52
   1   1   2  301.55    5.52
  -2  -1  -2  927.24   16.97
   2  -1   2  969.57   17.01
   2   1   2  927.63   16.99
   3  -1   2  113.17    2.17
  -3  -1  -2  115.56    2.16
   3   1   2  107.35    2.11
   3   1   2  113.24    2.18
  -4  -1  -2  213.10    4.10
   4  -1   2  225.62    4.13
   4  -1   2  216.22    4.10
   4   1   2  221.64    4.14
   4   1   2  223.47    4.06
   5  -1   2  130.59    2.57
   5  -1   2  134.55    2.56
   5   1   2  127.45    2.59
   5   1   2  132.76    2.49
   6  -1   2   18.22    0.55
   6  -1   2   18.27    0.58
   6   1   2   18.14    0.60
   6   1   2   18.28    0.50
   7  -1   2   17.25    0.59
   7  -1   2   18.42    0.59
   7   1   2   16.61    0.60
   7   1   2   18.27    0.54
   8  -1   2   28.41    0.83
   8  -1   2   28.40    0.81
   8   1   2   27.16    0.84
   8   1   2   29.65    0.77
   9  -1   2   -0.01    0.24
   9  -1   2    0.24    0.25
   9   1   2    0.11    0.23
   9   1   2    0.05    0.24
  10  -1   2   24.21    0.82
  10  -1   2   24.53    0.81
  10   1   2   25.67    0.87
  11  -1   2   22.80    0.80
  11  -1   2   23.03    0.80
  11   1   2   22.06    0.82
  12  -1   2    7.43    0.53
  12  -1   2    7.59    0.51
  12   1   2    8.08    0.54
  13  -1   2    6.63    0.51
  13   1   2    6.78    0.53
  14  -1   2    0.47    0.32
  14   1   2   -0.21    0.31
  15   1   2    0.23    0.37
  16   1   2    4.08    0.51
  16   2  -2    0.37    0.37
  15  -2  -2    4.28    0.55
  15   2  -2    4.20    0.50
  14  -2  -2    0.30    0.39
  14   2  -2    0.17    0.32
  13  -2  -2    0.87    0.38
  13   2  -2    1.19    0.34
  12  -2  -2   -0.43    0.30
  12   2  -2    0.20    0.28
  11  -2  -2   -0.04    0.29
  11   2  -2    0.10    0.23
  10  -2  -2    2.26    0.37
  10  -2  -2    2.86    0.30
  10   2  -2    1.93    0.32
   9  -2  -2   22.66    0.67
   9  -2  -2   22.54    0.78
   9   2  -2   21.46    0.67
   9   2  -2   22.65    0.76
   8  -2  -2   12.94    0.48
   8  -2  -2   13.17    0.57
   8   2  -2   12.23    0.54
   8   2  -2   12.22    0.47
   7  -2  -2   66.83    1.53
   7  -2  -2   70.12    1.41
   7   2  -2   65.64    1.53
   7   2  -2   66.84    1.43
   6  -2  -2  103.56    2.12
   6  -2  -2  104.20    2.01
   6   2  -2   98.18    2.12
   6   2  -2  105.15    2.04
   5  -2  -2   77.31    1.66
  -5  -2   2   79.03    1.56
   5  -2  -2   81.15    1.56
   5   2  -2   79.86    1.59
   5   2  -2   80.33    1.68
   4  -2  -2   93.90    1.89
   4  -2  -2   95.15    1.79
  -4  -2   2   93.77    1.79
   4   2  -2   92.90    1.82
   4   2  -2   92.63    1.90
  -3  -2   2  400.00    7.20
   3  -2  -2  399.01    7.26
   3  -2  -2  382.82    7.24
   3   2  -2  404.73    7.28
   3   2  -2  392.81    7.21
  -2  -2   2    6.22    0.19
   2  -2  -2    5.93    0.19
   2  -2  -2    5.80    0.18
   2  -2  -2    6.23    0.25
   2   2  -2    5.94    0.22
   2   2  -2    5.76    0.26
   1   2  -2  141.81    2.66
  -1   2   2  138.48    2.61
   0  -2  -2  225.19    4.09
   0   2   2  222.74    4.10
   0   2  -2  219.22    4.12
   1  -2   2   88.62    1.74
  -1  -2  -2   91.45    1.73
   1  -2   2   89.29    1.72
  -1  -2  -2   87.99    1.68
   1   2   2   88.28    1.74
  -2  -2  -2   11.07    0.35
   2  -2   2   11.71    0.36
   2   2   2   10.82    0.37
   3  -2   2  351.58    6.54
  -3  -2  -2  351.06    6.53
   3   2   2  367.31    6.59
  -4  -2  -2    1.24    0.17
   4  -2   2    0.98    0.19
   4   2   2    1.25    0.18
   4   2   2    1.00    0.08
  -5  -2  -2   28.75    0.72
   5  -2   2   27.92    0.73
   5  -2   2   28.55    0.75
   5   2   2   26.51    0.76
   5   2   2   27.89    0.60
  -6  -2  -2   48.04    1.12
   6  -2   2   47.70    1.14
   6  -2   2   48.63    1.13
   6   2   2   46.89    0.99
   6   2   2   50.49    1.20
   7  -2   2   10.56    0.45
   7  -2   2   10.56    0.47
   7   2   2   10.39    0.37
   7   2   2   10.58    0.49
   8  -2   2   28.68    0.84
   8  -2   2   28.67    0.84
   8   2   2   25.82    0.85
   9  -2   2   16.48    0.64
   9  -2   2   17.26    0.66
   9   2   2   17.22    0.68
  10  -2   2    0.12    0.27
  10  -2   2   -0.03    0.27
  10   2   2    0.01    0.26
  11  -2   2   15.61    0.66
  11  -2   2   16.05    0.70
  11   2   2   14.86    0.71
  12  -2   2    2.64    0.38
  12  -2   2    2.02    0.38
  12   2   2    1.57    0.39
  13  -2   2    0.55    0.34
  13   2   2    0.30    0.31
  14   2   2    1.56    0.42
  15   2   2    9.39    0.68
  16  -3  -2   -0.07    0.48
  16   3  -2    0.17    0.40
  15  -3  -2    0.49    0.42
  15   3  -2    0.02    0.33
  14  -3  -2    0.00    0.41
  14   3  -2   -0.30    0.29
  13  -3  -2    0.82    0.40
  13   3  -2    0.91    0.33
  12  -3  -2   -0.05    0.31
  12   3  -2    0.08    0.27
  11  -3  -2    3.88    0.46
  11   3  -2    4.95    0.47
  10  -3  -2    1.58    0.37
  10   3  -2    2.01    0.34
   9  -3  -2   18.84    0.75
   9   3  -2   18.72    0.71
   8  -3  -2    1.36    0.23
   8  -3  -2    1.25    0.28
   8   3  -2    1.24    0.21
   8   3  -2    1.48    0.29
   7  -3  -2  114.82    2.46
   7  -3  -2  119.16    2.30
   7   3  -2  118.48    2.30
   7   3  -2  114.75    2.47
   6  -3  -2    7.74    0.34
  -6  -3   2    8.33    0.34
   6  -3  -2    7.66    0.40
   6   3  -2    7.66    0.40
   6   3  -2    7.90    0.33
   5  -3  -2   88.77    1.69
  -5  -3   2   84.33    1.68
   5  -3  -2   82.43    1.81
   5   3  -2   86.31    1.84
   5   3  -2   85.59    1.70
  -4  -3   2    6.17    0.26
   4  -3  -2    6.72    0.27
   4  -3  -2    6.67    0.35
   4   3  -2    6.96    0.27
   4   3  -2    6.65    0.35
   3  -3  -2   65.51    1.39
  -3  -3   2   66.28    1.29
   3  -3  -2   64.46    1.28
   3   3  -2   62.67    1.31
   3   3  -2   66.03    1.42
  -2  -3   2    3.22    0.18
   2  -3  -2    3.26    0.23
  -2   3   2    3.07    0.17
   2   3  -2    3.33    0.24
   1  -3  -2  175.03    3.42
   1   3  -2  189.17    3.48
  -1   3   2  183.34    3.40
   0  -3  -2    8.12    0.28
   0   3   2    8.04    0.29
   0   3  -2    8.27    0.32
   1  -3   2   50.47    1.08
  -1  -3  -2   52.83    1.10
   1  -3   2   50.33    1.10
   1   3   2   49.71    1.09
   2  -3   2   10.08    0.37
   2  -3   2   10.24    0.35
  -2  -3  -2    9.79    0.35
   2   3   2    9.75    0.38
   3  -3   2  117.87    2.33
  -3  -3  -2  118.63    2.32
   3   3   2  121.25    2.40
   4  -3   2   31.79    0.79
  -4  -3  -2   31.35    0.77
   4   3   2   31.26    0.84
  -5  -3  -2   18.47    0.56
   5  -3   2   18.86    0.60
   5  -3   2   18.30    0.59
   5   3   2   17.25    0.62
   6  -3   2    0.13    0.17
  -6  -3  -2   -0.07    0.19
   6  -3   2   -0.29    0.22
   6   3   2   -0.01    0.20
  -7  -3  -2   54.35    1.28
   7  -3   2   54.16    1.29
   7  -3   2   54.41    1.35
   7   3   2   55.61    1.38
   8  -3   2    4.56    0.41
   8  -3   2    4.76    0.40
   8   3   2    4.37    0.42
   9  -3   2    4.59    0.43
   9  -3   2    4.75    0.43
   9   3   2    4.78    0.44
  10  -3   2   -0.07    0.25
  10  -3   2   -0.25    0.24
  10   3   2    0.16    0.25
  11  -3   2    5.04    0.48
  11   3   2    4.86    0.49
  12  -3   2    0.72    0.36
  12   3   2    0.44    0.33
  13  -3   2   17.39    0.83
  13   3   2   19.49    0.87
  14  -3   2    3.82    0.53
  14   3   2    3.67    0.50
  15   3   2    1.72    0.44
  15  -4  -2   -0.19    0.47
  15   4  -2   -0.25    0.33
  14  -4  -2    1.33    0.45
  14   4  -2    1.46    0.37
  13  -4  -2   -0.09    0.36
  13   4  -2    0.02    0.32
  12  -4  -2    9.55    0.65
  12   4  -2    9.34    0.61
  11  -4  -2    5.01    0.53
  11   4  -2    5.50    0.48
  10  -4  -2    6.79    0.54
  10   4  -2    7.23    0.51
   9  -4  -2    5.29    0.47
   9   4  -2    5.48    0.42
   8  -4  -2    6.84    0.46
   8   4  -2    7.29    0.48
  -7  -4   2    0.31    0.19
   7  -4  -2    0.00    0.24
   7   4  -2    0.34    0.22
  -6  -4   2   12.00    0.45
   6  -4  -2   13.15    0.57
   6   4  -2   12.42    0.42
   6   4  -2   12.69    0.55
   5  -4  -2   20.82    0.69
   5  -4  -2   20.26    0.56
  -5  -4   2   20.96    0.57
   5   4  -2   20.73    0.70
   4  -4  -2   31.90    0.85
   4  -4  -2   32.11    0.74
  -4  -4   2   31.67    0.75
   4   4  -2   30.79    0.88
   3  -4  -2  114.97    2.37
  -3  -4   2  118.97    2.27
   3  -4  -2  117.23    2.24
   3  -4  -2  118.01    2.26
   3   4  -2  116.17    2.41
   2  -4  -2    4.26    0.29
  -2  -4   2    4.25    0.23
   2   4  -2    4.23    0.30
  -2   4   2    4.62    0.25
   1  -4  -2   66.30    1.39
   1   4  -2   64.80    1.43
  -1   4   2   64.44    1.35
   0  -4  -2  146.78    2.82
   0   4  -2  148.86    2.88
   0   4   2  144.70    2.84
  -1  -4  -2    6.56    0.31
  -1   4  -2    5.45    0.31
   1   4   2    5.22    0.31
  -2  -4  -2   28.66    0.75
   2  -4   2   30.73    0.75
   2  -4   2   30.10    0.76
   2   4   2   28.44    0.79
   3  -4   2  154.10    2.97
  -3  -4  -2  152.88    2.96
   3   4   2  150.10    3.03
   4  -4   2    0.34    0.19
  -4  -4  -2    0.35    0.18
   4   4   2    0.60    0.22
   5  -4   2   51.59    1.22
   5  -4   2   51.86    1.29
  -5  -4  -2   52.10    1.20
   5   4   2   53.80    1.32
   6  -4   2   96.83    2.08
  -6  -4  -2   91.06    1.97
   6  -4   2   94.42    1.99
   6   4   2   92.79    2.10
   7  -4   2    3.86    0.37
  -7  -4  -2    3.93    0.36
   7  -4   2    3.57    0.37
   7   4   2    3.81    0.40
  -8  -4  -2   17.19    0.65
   8  -4   2   18.05    0.68
   8  -4   2   18.57    0.73
   8   4   2   18.51    0.76
   9  -4   2    5.94    0.49
   9   4   2    6.25    0.49
  10  -4   2    6.62    0.52
  10   4   2    6.22    0.52
  11  -4   2    2.89    0.45
  11   4   2    3.91    0.48
  12  -4   2    6.04    0.57
  12   4   2    6.04    0.55
  13  -4   2    0.03    0.37
  13   4   2    0.59    0.33
  14  -4   2    3.34    0.58
  14   4   2    5.16    0.56
  14  -5  -2   11.58    0.81
  14   5  -2   12.06    0.78
  13  -5  -2   -0.53    0.39
  13   5  -2    0.49    0.32
  12  -5  -2   -0.27    0.36
  12   5  -2   -0.36    0.29
  11  -5  -2    0.48    0.34
  11   5  -2    0.47    0.33
  10  -5  -2   22.11    0.88
  10   5  -2   19.47    0.86
   9  -5  -2    2.86    0.42
   9   5  -2    2.42    0.36
   8  -5  -2   44.59    1.26
   8   5  -2   41.78    1.26
   7  -5  -2    3.84    0.43
   7   5  -2    4.26    0.41
   6  -5  -2    5.55    0.45
   6   5  -2    5.31    0.40
   5  -5  -2    8.87    0.49
  -5  -5   2    9.22    0.38
   5   5  -2    8.55    0.50
   4  -5  -2   38.08    1.02
  -4  -5   2   37.72    0.89
   4   5  -2   35.49    1.03
   3  -5  -2    2.95    0.26
   3  -5  -2    3.27    0.32
  -3  -5   2    3.31    0.27
   3  -5  -2    3.43    0.28
   3   5  -2    3.41    0.34
   2  -5  -2   15.90    0.56
  -2  -5   2   15.66    0.50
  -2   5   2   15.35    0.49
   2   5  -2   14.75    0.58
   1  -5  -2    1.04    0.20
  -1   5   2    1.41    0.21
   1   5  -2    1.23    0.23
   0  -5  -2    0.01    0.14
   0   5   2    0.24    0.17
   0   5  -2    0.01    0.18
  -1  -5  -2   26.26    0.73
  -1  -5  -2   25.75    0.67
  -1   5  -2   24.52    0.73
   1   5   2   24.58    0.73
   2  -5   2  166.17    3.25
  -2  -5  -2  167.98    3.27
   2  -5   2  166.72    3.27
   2   5   2  165.02    3.31
   3  -5   2   20.22    0.63
  -3  -5  -2   19.10    0.62
   3   5   2   20.41    0.69
   4  -5   2  108.99    2.21
  -4  -5  -2  106.01    2.19
   4   5   2  103.55    2.30
   5  -5   2    3.96    0.35
  -5  -5  -2    4.06    0.35
   5  -5   2    4.02    0.36
   5   5   2    4.16    0.39
   6  -5   2    9.19    0.49
  -6  -5  -2    8.65    0.46
   6  -5   2    9.31    0.53
   6   5   2    9.36    0.53
  -7  -5  -2   -0.20    0.20
   7  -5   2   -0.03    0.25
   7   5   2   -0.05    0.24
   8  -5   2   13.97    0.67
  -8  -5  -2   13.60    0.60
   8   5   2   12.93    0.67
   9  -5   2    7.85    0.53
   9   5   2    8.48    0.57
  10  -5   2   14.62    0.73
  10   5   2   15.47    0.76
  11  -5   2    0.05    0.34
  11   5   2   -0.29    0.25
  12  -5   2    2.91    0.52
  12   5   2    3.47    0.49
  13  -5   2   -0.07    0.41
  13   5   2   -0.08    0.35
  12  -6  -2   13.89    0.82
  12   6  -2   14.81    0.79
  11  -6  -2   -0.09    0.38
  11   6  -2   -0.30    0.31
  10  -6  -2    2.68    0.46
  10   6  -2    2.53    0.44
   9  -6  -2    0.47    0.36
   9   6  -2    0.49    0.34
   8  -6  -2    6.57    0.51
   8   6  -2    7.44    0.52
   7  -6  -2    5.33    0.48
   7   6  -2    4.46    0.45
   6  -6  -2   22.27    0.84
   6   6  -2   22.49    0.86
   5  -6  -2    4.90    0.44
   5   6  -2    4.01    0.43
   4  -6  -2   17.64    0.68
   4   6  -2   17.00    0.70
   3  -6  -2    8.96    0.48
  -3  -6   2    8.81    0.41
   3   6  -2    8.81    0.50
   2  -6  -2    5.31    0.38
  -2  -6   2    5.74    0.33
   2   6  -2    5.33    0.40
   1  -6  -2    5.69    0.39
   1   6  -2    5.76    0.42
  -1   6   2    6.21    0.39
   0  -6  -2   39.39    1.00
   0  -6  -2   39.33    1.05
   0   6   2   38.45    1.02
   0   6  -2   38.53    1.05
  -1  -6  -2    0.88    0.21
  -1  -6  -2    0.87    0.22
  -1   6  -2    0.64    0.25
   1   6   2    0.64    0.25
   2  -6   2    7.71    0.43
  -2  -6  -2    8.25    0.45
   2  -6   2    7.56    0.41
   2   6   2    7.09    0.44
  -3  -6  -2   14.89    0.57
   3  -6   2   15.00    0.59
   3   6   2   13.84    0.61
   4  -6   2    5.66    0.42
   4  -6   2    5.06    0.42
  -4  -6  -2    5.11    0.38
   4   6   2    5.87    0.44
   5  -6   2    1.98    0.34
  -5  -6  -2    1.81    0.28
   5   6   2    2.66    0.35
  -6  -6  -2   60.00    1.43
   6  -6   2   57.15    1.53
   6   6   2   57.50    1.55
   7  -6   2    7.73    0.55
   7   6   2    7.76    0.55
   8   6   2   27.10    1.02
   9  -6   2    3.89    0.49
   9   6   2    4.18    0.47
  10  -6   2    3.96    0.51
  10   6   2    3.10    0.47
  11  -6   2    1.13    0.42
  11   6   2    1.40    0.42
  12  -6   2    2.70    0.51
  12   6   2    2.14    0.49
  11  -7  -2    1.91    0.51
  11   7  -2    2.37    0.49
  10  -7  -2    4.03    0.53
  10   7  -2    4.82    0.57
   9  -7  -2    0.48    0.36
   9   7  -2   -0.01    0.34
   8  -7  -2    1.06    0.37
   8   7  -2    0.97    0.37
   7  -7  -2   17.16    0.81
   7   7  -2   17.87    0.82
   6  -7  -2    0.31    0.32
   6   7  -2    0.53    0.31
   5  -7  -2   19.28    0.79
   5   7  -2   18.78    0.80
   4  -7  -2    6.35    0.48
   4   7  -2    7.25    0.53
   3  -7  -2    0.15    0.25
   3   7  -2    0.19    0.26
  -2  -7   2   15.22    0.57
   2  -7  -2   14.57    0.62
   2   7  -2   14.53    0.66
   1  -7  -2   11.87    0.56
  -1  -7   2   12.10    0.52
   1   7  -2   12.33    0.59
   0  -7  -2    0.01    0.21
   0   7  -2    0.20    0.24
  -1  -7  -2   30.38    0.91
   1  -7   2   29.34    0.91
   1  -7   2   29.66    0.88
   1   7   2   30.33    0.93
   2  -7   2    6.81    0.44
   2  -7   2    7.15    0.46
  -2  -7  -2    6.51    0.43
   2   7   2    6.24    0.45
   3  -7   2    5.84    0.44
  -3  -7  -2    5.97    0.41
   3   7   2    6.71    0.47
   4  -7   2    8.12    0.53
  -4  -7  -2    8.51    0.48
   4   7   2    8.66    0.55
   5  -7   2    3.07    0.41
   5   7   2    3.14    0.42
   6  -7   2    4.94    0.49
   6   7   2    5.64    0.51
   7  -7   2    5.64    0.53
   7   7   2    5.53    0.52
   8  -7   2    0.79    0.37
   8   7   2    0.69    0.32
   9  -7   2    2.36    0.47
   9   7   2    2.99    0.48
  10  -7   2    2.40    0.50
  10   7   2    3.47    0.50
   9  -8  -2    8.00    0.69
   9   8  -2    7.88    0.67
   8  -8  -2    1.03    0.42
   8   8  -2    0.75    0.39
   7  -8  -2    3.33    0.49
   7   8  -2    3.72    0.51
   6  -8  -2   -0.59    0.30
   6   8  -2    0.17    0.32
   5  -8  -2    8.81    0.60
   5   8  -2    8.53    0.60
   4  -8  -2    2.49    0.40
   4   8  -2    1.14    0.39
   3  -8  -2   17.34    0.76
   3   8  -2   16.03    0.76
   2   8  -2    0.10    0.29
   1  -8  -2   20.99    0.81
   1   8  -2   21.21    0.83
   0  -8  -2    0.03    0.24
  -1  -8  -2    0.36    0.26
   1  -8   2   -0.50    0.24
   2  -8   2    0.26    0.30
  -2  -8  -2    0.11    0.26
   3  -8   2   17.58    0.78
   3   8   2   17.90    0.78
   4  -8   2   -0.81    0.27
   4   8   2    0.33    0.32
   5  -8   2    8.45    0.61
   5   8   2    8.06    0.61
   6  -8   2   -0.35    0.26
   6   8   2   -0.49    0.32
   7  -8   2    4.06    0.54
   7   8   2    4.06    0.53
   8  -8   2   -0.07    0.35
   8   8   2   -0.77    0.35
   9   8   2    1.25    0.46
   7  -9  -2    4.16    0.58
   7   9  -2    3.63    0.56
   6  -9  -2    0.08    0.42
   6   9  -2   -0.39    0.35
   5  -9  -2    2.06    0.46
   5   9  -2    2.06    0.42
   4  -9  -2    3.03    0.49
   4   9  -2    3.20    0.49
   3   9  -2    2.06    0.43
   2  -9  -2    9.24    0.59
   1  -9  -2    2.61    0.40
   0  -9  -2   -0.27    0.27
   2  -9   2    0.09    0.34
   3  -9   2    6.15    0.57
   4  -9   2    1.57    0.46
   5  -9   2   -0.54    0.35
   6  -9   2   -0.29    0.40
   6   9   2    1.09    0.42
   7   9   2    3.96    0.59
  13   0  -3   33.54    1.09
  13   0  -3   33.12    1.03
  12   0  -3   -0.83    0.26
  12   0  -3   -0.34    0.22
  11   0  -3   81.13    1.92
  11   0  -3   85.24    1.89
  10   0  -3   -0.13    0.27
  10   0  -3    0.00    0.21
   9   0  -3    0.62    0.27
   9   0  -3   -0.04    0.18
   8   0  -3    0.14    0.15
   8   0  -3   -0.01    0.21
   7   0  -3  113.88    2.33
   7   0  -3  114.88    2.28
   6   0  -3    0.16    0.17
   6   0  -3   -0.03    0.11
   5   0  -3  134.97    2.63
   5   0  -3  135.03    2.57
   4   0  -3    0.02    0.09
   4   0  -3    0.07    0.14
   3   0  -3   39.57    0.82
   3   0  -3   40.86    0.87
   2   0  -3    0.41    0.10
   2   0  -3    0.40    0.06
   1   0  -3  493.60    9.23
  -1   0   3  502.26    9.33
  -1   0   3  511.18    9.32
   1   0  -3  522.62    9.39
   0   0  -3    0.58    0.07
   0   0  -3    0.56    0.07
   0   0   3    0.42    0.08
  -1   0  -3  964.69   17.73
   1   0   3 1000.00   17.77
   2   0   3    0.05    0.13
   3   0   3   58.32    1.22
   4   0   3    0.07    0.10
   4   0   3    0.05    0.16
   5   0   3   20.66    0.61
   5   0   3   19.41    0.51
   6   0   3    0.06    0.14
   6   0   3    0.19    0.19
   7   0   3  162.23    3.05
   7   0   3  152.52    3.13
   8   0   3   -0.15    0.20
   8   0   3   -0.14    0.19
   9   0   3   35.07    1.00
   9   0   3   33.73    0.91
  10   0   3    0.02    0.25
  10   0   3    0.15    0.26
  11   0   3   -0.13    0.27
  12   0   3    0.13    0.28
  13   0   3    5.40    0.52
  14   0   3    0.63    0.34
  15   0   3    0.13    0.35
  16   0   3   -0.58    0.34
  15   1  -3    5.59    0.53
  14  -1  -3    1.97    0.44
  14   1  -3    2.48    0.41
  13  -1  -3    2.43    0.43
  13   1  -3    3.07    0.39
  12  -1  -3    9.53    0.60
  12   1  -3    9.38    0.53
  11  -1  -3    1.31    0.35
  11  -1  -3    1.11    0.27
  11   1  -3    0.54    0.27
  11   1  -3    0.98    0.31
  10  -1  -3   61.37    1.53
  10  -1  -3   64.17    1.45
  10   1  -3   63.48    1.51
  10   1  -3   61.53    1.48
   9  -1  -3   23.13    0.77
   9  -1  -3   22.44    0.66
   9   1  -3   22.12    0.72
   9   1  -3   22.87    0.72
   8  -1  -3    0.23    0.16
   8  -1  -3    0.14    0.24
   8   1  -3    0.03    0.18
   8   1  -3    0.46    0.21
   7  -1  -3   19.67    0.65
   7  -1  -3   20.10    0.55
   7   1  -3   20.48    0.63
   7   1  -3   20.04    0.61
   6  -1  -3   24.56    0.69
   6  -1  -3   23.98    0.59
   6   1  -3   22.60    0.64
   6   1  -3   24.06    0.66
   5  -1  -3   32.36    0.82
   5  -1  -3   32.36    0.71
   5   1  -3   33.40    0.78
   5   1  -3   32.32    0.79
   4  -1  -3    2.51    0.22
   4  -1  -3    1.65    0.14
   4   1  -3    1.89    0.17
   4   1  -3    2.15    0.19
   3  -1  -3  721.57   13.70
   3  -1  -3  739.69   13.31
   3   1  -3  740.66   13.30
   3   1  -3  737.81   13.30
   2  -1  -3  396.36    7.39
   2   1  -3  402.25    7.38
   2   1  -3  417.24    7.39
   1  -1  -3  203.04    3.74
  -1   1   3  199.01    3.92
   1   1  -3  204.87    3.73
   1   1  -3  201.36    3.74
   0  -1   3   28.07    0.60
   0  -1  -3   27.79    0.60
   0  -1  -3   28.30    0.58
   0  -1   3   27.99    0.61
   0   1   3   28.84    0.59
   0   1  -3   27.60    0.60
   1  -1   3    0.94    0.12
  -1  -1  -3    0.89    0.10
  -1  -1  -3    0.71    0.07
   1   1   3    1.00    0.13
  -2  -1  -3   10.72    0.34
   2  -1   3   12.27    0.38
   2   1   3   10.12    0.36
   3  -1   3  274.12    5.09
  -3  -1  -3  276.07    5.07
   3   1   3  275.12    5.10
   3   1   3  273.89    5.11
  -4  -1  -3    0.02    0.15
   4  -1   3   -0.16    0.16
   4   1   3    0.01    0.08
   4   1   3   -0.13    0.15
   5  -1   3   76.11    1.62
   5  -1   3   77.16    1.59
   5   1   3   79.31    1.51
   5   1   3   76.49    1.64
   6  -1   3    0.63    0.18
   6  -1   3    0.72    0.23
   6   1   3    0.86    0.20
   6   1   3    1.38    0.17
   7  -1   3    2.74    0.26
   7  -1   3    2.68    0.30
   7   1   3    2.31    0.23
   7   1   3    2.12    0.28
   8  -1   3   42.01    1.06
   8  -1   3   41.91    1.09
   8   1   3   40.68    1.11
   8   1   3   44.03    1.00
   9  -1   3    1.29    0.30
   9  -1   3    2.15    0.30
   9   1   3    1.17    0.30
  10  -1   3    6.76    0.48
  10  -1   3    6.28    0.45
  10   1   3    6.22    0.48
  11  -1   3    5.22    0.46
  11  -1   3    5.87    0.44
  11   1   3    5.71    0.45
  12  -1   3    5.15    0.47
  12   1   3    5.82    0.49
  13  -1   3    0.99    0.35
  13   1   3    0.89    0.35
  14  -1   3    2.84    0.44
  14   1   3    3.02    0.43
  15   1   3    3.61    0.51
  16   1   3   -0.08    0.39
  16   2  -3    6.44    0.58
  15  -2  -3    0.32    0.45
  15   2  -3    0.43    0.30
  14  -2  -3    1.72    0.46
  14   2  -3    2.58    0.41
  13  -2  -3   -0.02    0.35
  13   2  -3   -0.26    0.27
  12  -2  -3    0.30    0.33
  12   2  -3    0.48    0.27
  11  -2  -3    0.92    0.34
  11   2  -3   -0.32    0.22
  10  -2  -3   26.60    0.90
  10   2  -3   25.97    0.86
  10   2  -3   24.65    0.79
   9  -2  -3    1.53    0.24
   9  -2  -3    1.30    0.32
   9   2  -3    1.78    0.27
   9   2  -3    1.85    0.30
   8  -2  -3  186.69    3.70
   8  -2  -3  187.75    3.54
   8   2  -3  179.21    3.58
   8   2  -3  189.05    3.70
   7  -2  -3    1.49    0.24
   7  -2  -3    1.47    0.18
   7   2  -3    1.88    0.23
   7   2  -3    1.80    0.24
   6  -2  -3   18.81    0.62
   6  -2  -3   20.00    0.50
   6   2  -3   19.24    0.62
   6   2  -3   20.60    0.57
   5  -2  -3    0.02    0.10
   5  -2  -3    0.03    0.16
   5   2  -3    0.24    0.13
   5   2  -3   -0.06    0.13
   4  -2  -3   67.04    1.31
  -4  -2   3   69.29    1.32
   4  -2  -3   68.69    1.45
   4   2  -3   69.04    1.39
   4   2  -3   67.75    1.44
   3  -2  -3   46.51    0.92
  -3  -2   3   47.04    0.91
   3  -2  -3   46.50    1.02
   3   2  -3   47.85    0.99
   3   2  -3   46.33    1.04
  -2  -2   3  327.49    5.78
   2  -2  -3  313.36    5.79
  -2   2   3  305.78    5.86
   2   2  -3  313.45    5.77
   1  -2  -3  354.02    6.35
  -1   2   3  343.79    6.37
   1   2  -3  345.06    6.37
   0  -2  -3  271.47    5.02
   0  -2  -3  271.99    4.99
   0   2  -3  275.14    5.03
   0   2   3  271.18    5.00
  -1  -2  -3  113.59    2.14
   1  -2   3  113.92    2.18
   1  -2   3  114.69    2.20
  -1  -2  -3  111.39    2.18
   1   2   3  116.24    2.20
  -2  -2  -3   24.47    0.61
   2  -2   3   25.99    0.64
   2   2   3   25.22    0.63
  -3  -2  -3    5.38    0.28
   3  -2   3    5.38    0.30
   3   2   3    5.47    0.29
  -4  -2  -3  178.76    3.50
   4  -2   3  185.04    3.52
   4   2   3  189.79    3.57
   5  -2   3    9.93    0.43
   5  -2   3    9.98    0.40
  -5  -2  -3   10.26    0.42
   5   2   3    8.76    0.41
   5   2   3    9.55    0.26
   6  -2   3    0.15    0.15
  -6  -2  -3    0.06    0.19
   6  -2   3   -0.16    0.20
   6   2   3    0.10    0.11
   6   2   3   -0.09    0.16
   7  -2   3   15.50    0.57
   7  -2   3   14.68    0.58
   7   2   3   14.77    0.61
   8  -2   3   12.73    0.53
   8  -2   3   13.06    0.57
   8   2   3   13.76    0.61
   9  -2   3    5.61    0.44
   9  -2   3    6.00    0.44
   9   2   3    5.35    0.43
  10  -2   3   94.24    2.09
  10  -2   3   91.84    2.06
  10   2   3   89.32    2.13
  11  -2   3    1.56    0.36
  11  -2   3    0.78    0.33
  11   2   3    1.62    0.36
  12  -2   3   22.34    0.87
  12  -2   3   25.37    0.90
  12   2   3   22.92    0.92
  13  -2   3    0.63    0.38
  13  -2   3    0.90    0.32
  13   2   3    0.23    0.33
  14   2   3    0.62    0.31
  15   2   3    0.99    0.40
  16  -3  -3    0.17    0.51
  16   3  -3   -0.13    0.33
  15  -3  -3    0.35    0.47
  15   3  -3   -0.22    0.30
  14  -3  -3    3.05    0.52
  14   3  -3    3.08    0.45
  13  -3  -3    2.10    0.47
  13   3  -3    3.31    0.44
  12  -3  -3   27.79    1.03
  12   3  -3   30.18    1.03
  11  -3  -3    0.77    0.35
  11   3  -3    0.85    0.30
  10  -3  -3    8.82    0.56
  10   3  -3    9.13    0.53
   9  -3  -3    0.50    0.30
   9   3  -3    0.77    0.27
   8  -3  -3    9.99    0.52
   8   3  -3   10.24    0.44
   8   3  -3   10.17    0.50
   7  -3  -3   39.53    0.88
   7  -3  -3   38.57    1.06
   7   3  -3   39.11    1.05
   7   3  -3   38.31    0.93
  -6  -3   3  165.88    3.03
   6  -3  -3  157.59    3.19
   6  -3  -3  161.52    3.01
   6   3  -3  156.50    3.07
   6   3  -3  157.48    3.20
  -5  -3   3    2.78    0.22
   5  -3  -3    3.39    0.21
   5  -3  -3    2.94    0.28
   5   3  -3    3.05    0.23
   5   3  -3    2.96    0.26
   4  -3  -3   62.26    1.18
   4  -3  -3   61.01    1.32
  -4  -3   3   61.24    1.18
   4   3  -3   54.15    1.32
   4   3  -3   57.63    1.24
   3  -3  -3   15.97    0.50
   3  -3  -3   15.70    0.38
  -3  -3   3   16.12    0.40
   3   3  -3   15.32    0.51
   3   3  -3   16.26    0.46
   2  -3  -3   14.95    0.46
  -2   3   3   14.91    0.38
   2   3  -3   15.60    0.49
   1  -3  -3    8.45    0.32
   1   3  -3    9.16    0.36
  -1   3   3    8.50    0.29
   0  -3  -3  178.40    3.44
   0  -3  -3  178.10    3.38
   0   3   3  185.89    3.41
   0   3  -3  182.60    3.45
   1  -3   3    8.25    0.33
  -1  -3  -3    7.67    0.31
  -1  -3  -3    8.27    0.26
   1  -3   3    7.96    0.32
   1   3   3    8.20    0.33
  -2  -3  -3  110.56    2.19
   2  -3   3  112.79    2.21
  -2  -3  -3  108.12    2.09
   2   3   3  114.97    2.23
  -3  -3  -3    4.64    0.29
   3  -3   3    4.34    0.30
   3   3   3    4.81    0.29
   4  -3   3    6.60    0.37
  -4  -3  -3    6.20    0.33
   4   3   3    6.53    0.37
   5  -3   3    0.32    0.21
  -5  -3  -3    0.30    0.18
   5   3   3    0.42    0.21
   6  -3   3  112.25    2.33
   6  -3   3  111.57    2.29
  -6  -3  -3  111.71    2.27
   6   3   3  106.63    2.35
  -7  -3  -3    2.96    0.31
   7  -3   3    2.02    0.32
   7  -3   3    2.81    0.34
   7   3   3    2.84    0.35
   8  -3   3  148.38    3.04
   8  -3   3  146.25    3.07
   8   3   3  152.27    3.14
   9  -3   3    0.61    0.29
   9  -3   3    0.52    0.31
   9   3   3    0.49    0.30
  10  -3   3   22.98    0.85
  10  -3   3   23.33    0.81
  10   3   3   23.18    0.88
  11  -3   3   -0.13    0.29
  11  -3   3   -0.40    0.25
  11   3   3   -0.26    0.26
  12  -3   3    5.55    0.52
  12   3   3    4.99    0.48
  13  -3   3    0.23    0.37
  13   3   3    1.51    0.39
  14  -3   3   11.92    0.74
  14   3   3   13.21    0.76
  15  -4  -3    1.39    0.51
  15   4  -3    2.51    0.49
  14  -4  -3    0.13    0.44
  14   4  -3    0.49    0.36
  13  -4  -3    0.78    0.41
  13   4  -3    1.01    0.37
  12  -4  -3    0.77    0.40
  12   4  -3    1.22    0.36
  11  -4  -3   14.10    0.73
  11   4  -3   14.76    0.70
  10  -4  -3   13.09    0.67
  10   4  -3   11.06    0.62
   9  -4  -3    0.51    0.32
   9   4  -3    0.36    0.26
   8  -4  -3   37.38    1.09
   8   4  -3   35.84    1.09
   7  -4  -3   14.51    0.61
   7   4  -3   14.18    0.62
  -6  -4   3    8.52    0.37
   6  -4  -3    8.65    0.48
   6   4  -3    8.45    0.38
   6   4  -3    8.22    0.46
  -5  -4   3   26.91    0.64
   5  -4  -3   25.85    0.63
   5  -4  -3   25.03    0.78
   5   4  -3   24.27    0.78
   5   4  -3   25.48    0.67
   4  -4  -3   19.03    0.62
  -4  -4   3   19.75    0.51
   4  -4  -3   18.92    0.50
   4   4  -3   18.67    0.63
   3  -4  -3    1.78    0.23
   3  -4  -3    1.89    0.16
   3  -4  -3    1.83    0.17
  -3  -4   3    1.88    0.16
   3   4  -3    1.77    0.23
   2  -4  -3   65.90    1.39
  -2   4   3   64.93    1.30
   2   4  -3   60.82    1.42
   1  -4  -3   93.83    1.86
   1   4  -3   88.36    1.90
  -1   4   3   92.06    1.82
   0  -4  -3   22.91    0.65
   0  -4  -3   22.70    0.60
   0   4   3   23.64    0.63
   0   4  -3   23.53    0.67
  -1  -4  -3  151.51    3.03
   1  -4   3  159.34    3.05
  -1  -4  -3  153.70    2.94
   1  -4   3  159.21    3.03
   1   4   3  155.55    3.03
   2  -4   3    9.44    0.40
  -2  -4  -3    9.93    0.39
   2  -4   3    9.90    0.39
  -2  -4  -3    9.81    0.31
   2   4   3    9.88    0.41
   3  -4   3   40.41    0.98
  -3  -4  -3   39.87    0.82
  -3  -4  -3   38.37    0.96
   3   4   3   40.98    1.03
   4  -4   3   53.41    1.24
  -4  -4  -3   54.62    1.23
   4   4   3   53.79    1.32
  -5  -4  -3    0.84    0.22
   5  -4   3    0.66    0.25
   5   4   3    0.07    0.20
   6  -4   3    3.76    0.37
   6  -4   3    3.97    0.38
  -6  -4  -3    4.21    0.36
   6   4   3    3.68    0.39
   7  -4   3   50.45    1.33
  -7  -4  -3   51.44    1.26
   7  -4   3   51.31    1.27
   7   4   3   50.49    1.36
   8  -4   3    7.65    0.51
   8  -4   3    6.59    0.46
  -8  -4  -3    6.55    0.44
   8   4   3    6.10    0.49
   9  -4   3    0.46    0.31
  -9  -4  -3    0.24    0.25
   9  -4   3    0.53    0.28
   9   4   3   -0.16    0.26
  10  -4   3   15.76    0.71
  10   4   3   15.78    0.74
  11  -4   3    0.09    0.32
  11   4   3    0.56    0.33
  12  -4   3    5.29    0.56
  12   4   3    6.49    0.56
  13  -4   3    7.09    0.64
  13   4   3    6.20    0.58
  14  -4   3    0.18    0.43
  14   4   3   -0.34    0.32
  14  -5  -3    3.43    0.59
  14   5  -3    2.99    0.50
  13  -5  -3    1.68    0.49
  13   5  -3    2.17    0.46
  12  -5  -3    2.20    0.48
  12   5  -3    1.63    0.37
  11  -5  -3    2.10    0.43
  11   5  -3    2.64    0.40
  10  -5  -3    0.12    0.34
  10   5  -3   -0.21    0.29
   9  -5  -3   13.37    0.67
   9   5  -3   13.55    0.68
   8  -5  -3   -0.11    0.24
   8   5  -3    0.43    0.23
   7  -5  -3   -0.12    0.25
   7   5  -3   -0.17    0.23
   6  -5  -3    1.20    0.31
   6   5  -3    1.48    0.28
   5  -5  -3   47.68    1.27
   5   5  -3   51.13    1.31
   4  -5  -3    0.10    0.22
  -4  -5   3    0.04    0.16
   4   5  -3   -0.07    0.19
  -3  -5   3  128.57    2.49
   3  -5  -3  127.01    2.61
   3  -5  -3  127.65    2.46
   3  -5  -3  126.88    2.47
   3   5  -3  125.46    2.66
   2  -5  -3    6.01    0.37
  -2  -5   3    5.74    0.30
   2   5  -3    5.39    0.36
  -2   5   3    5.63    0.32
   1  -5  -3   71.60    1.56
  -1   5   3   72.26    1.53
   1   5  -3   73.15    1.63
   0  -5  -3    0.57    0.19
   0  -5  -3    0.35    0.16
   0   5  -3    0.42    0.21
   0   5   3    0.17    0.16
  -1  -5  -3    0.08    0.15
   1  -5   3    0.14    0.19
   1  -5   3    0.24    0.19
  -1  -5  -3    0.17    0.17
   1   5   3   -0.20    0.18
   2  -5   3    2.84    0.29
  -2  -5  -3    2.40    0.21
   2  -5   3    2.32    0.28
  -2  -5  -3    2.12    0.25
   2   5   3    2.73    0.28
  -3  -5  -3   79.74    1.72
   3  -5   3   78.80    1.73
   3   5   3   78.02    1.78
  -4  -5  -3    1.87    0.28
   4  -5   3    2.13    0.29
   4   5   3    2.13    0.30
  -5  -5  -3   86.41    1.86
   5  -5   3   88.59    1.98
   5  -5   3   84.44    1.87
   5   5   3   82.75    1.97
   6  -5   3    0.12    0.27
  -6  -5  -3    0.31    0.25
   6  -5   3   -0.07    0.24
   6   5   3   -0.12    0.21
  -7  -5  -3    0.01    0.23
   7  -5   3   -0.12    0.25
   7  -5   3   -0.09    0.24
   7   5   3    0.35    0.24
  -8  -5  -3   12.76    0.60
   8  -5   3   10.88    0.62
   8   5   3   11.86    0.65
  -9  -5  -3   18.11    0.72
   9  -5   3   16.97    0.77
   9   5   3   16.54    0.76
  10  -5   3    0.19    0.32
  10   5   3   -0.16    0.30
  11  -5   3    7.67    0.63
  11   5   3    9.20    0.62
  12  -5   3    0.08    0.37
  12   5   3   -0.05    0.34
  13  -5   3   -0.26    0.42
  13   5   3   -0.17    0.35
  12  -6  -3    1.32    0.48
  12   6  -3    1.44    0.44
  11  -6  -3    5.27    0.60
  11   6  -3    6.52    0.54
  10  -6  -3   -0.14    0.34
  10   6  -3   -0.39    0.29
   9  -6  -3    0.25    0.33
   9   6  -3    0.48    0.29
   8  -6  -3    7.10    0.52
   8   6  -3    6.97    0.51
   7  -6  -3   18.98    0.79
   7   6  -3   18.63    0.80
   6  -6  -3    1.34    0.34
   6   6  -3    0.87    0.28
   5  -6  -3   31.97    0.99
   5   6  -3   30.21    0.99
   4  -6  -3    4.16    0.40
   4   6  -3    4.58    0.42
   3  -6  -3   -0.02    0.21
  -3  -6   3    0.00    0.18
   3   6  -3   -0.19    0.22
   2  -6  -3    8.56    0.46
  -2  -6   3    9.30    0.41
   2   6  -3    9.18    0.51
   1  -6  -3   58.22    1.37
   1   6  -3   58.22    1.43
  -1   6   3   57.12    1.33
   0  -6  -3    5.27    0.35
   0  -6  -3    6.26    0.38
   0   6   3    6.45    0.39
   0   6  -3    6.00    0.41
   1  -6   3   62.40    1.48
   1  -6   3   60.97    1.45
  -1  -6  -3   62.30    1.47
   1   6   3   62.93    1.47
   2  -6   3    9.31    0.48
  -2  -6  -3    8.67    0.46
   2  -6   3    9.14    0.46
   2   6   3    9.27    0.48
  -3  -6  -3    4.84    0.37
   3  -6   3    4.34    0.40
   3   6   3    4.99    0.40
   4  -6   3   19.51    0.69
  -4  -6  -3   19.89    0.68
   4   6   3   18.73    0.72
   5  -6   3    1.51    0.32
   5  -6   3    2.15    0.33
  -5  -6  -3    2.06    0.29
   5   6   3    1.21    0.31
   6  -6   3    7.56    0.54
  -6  -6  -3    8.77    0.51
   6   6   3    7.77    0.53
   7  -6   3   22.13    0.86
  -7  -6  -3   21.70    0.77
   7   6   3   20.80    0.86
   8  -6   3    2.36    0.39
   8   6   3    2.04    0.41
   9  -6   3    3.88    0.50
   9   6   3    4.47    0.50
  10  -6   3    5.14    0.56
  10   6   3    5.11    0.56
  11  -6   3    0.10    0.37
  11   6   3   -0.23    0.31
  12  -6   3   -0.01    0.41
  11  -7  -3    0.17    0.42
  11   7  -3    0.85    0.40
  10  -7  -3    9.85    0.73
  10   7  -3   11.17    0.72
   9  -7  -3   -0.14    0.28
   9   7  -3   -0.70    0.30
   8  -7  -3    1.34    0.39
   8   7  -3    1.34    0.39
   7  -7  -3    0.20    0.33
   7   7  -3   -0.02    0.30
   6  -7  -3   12.05    0.65
   6   7  -3   10.77    0.61
   5  -7  -3    9.76    0.58
   5   7  -3    9.35    0.57
   4  -7  -3   10.58    0.58
   4   7  -3   10.40    0.61
   3  -7  -3   56.79    1.45
   3   7  -3   55.43    1.49
   2  -7  -3    4.19    0.39
   2   7  -3    3.59    0.41
   1  -7  -3    8.49    0.47
   1   7  -3    7.40    0.49
   0  -7  -3   13.62    0.59
   0   7  -3   13.09    0.60
   1  -7   3    0.59    0.25
   1  -7   3    0.29    0.24
  -1  -7  -3    0.22    0.22
   1   7   3    0.81    0.27
   2  -7   3    5.15    0.39
   2  -7   3    5.73    0.43
  -2  -7  -3    5.16    0.42
   2   7   3    6.15    0.46
  -3  -7  -3    3.65    0.36
   3  -7   3    4.17    0.41
   3   7   3    3.86    0.41
   4  -7   3    1.40    0.32
  -4  -7  -3    1.51    0.29
   4   7   3    1.44    0.33
   5  -7   3    4.81    0.44
  -5  -7  -3    4.43    0.40
   5   7   3    4.96    0.48
   6  -7   3    5.88    0.48
   6   7   3    5.58    0.51
   7  -7   3   -0.38    0.30
   7   7   3   -0.15    0.28
   8  -7   3   12.64    0.75
   8   7   3   12.58    0.70
   9  -7   3    0.16    0.34
   9   7   3    0.43    0.33
  10  -7   3   -0.19    0.36
  10   7   3   -0.36    0.31
   9  -8  -3    3.49    0.56
   9   8  -3    3.65    0.54
   8  -8  -3   12.65    0.78
   8   8  -3   12.34    0.76
   7  -8  -3   -0.20    0.34
   7   8  -3    0.17    0.36
   6  -8  -3    3.11    0.47
   6   8  -3    4.33    0.49
   5  -8  -3    0.88    0.36
   5   8  -3    1.22    0.36
   4  -8  -3    0.12    0.31
   4   8  -3    0.04    0.28
   3  -8  -3    3.80    0.46
   3   8  -3    2.83    0.44
   2   8  -3   13.82    0.72
   1  -8  -3   -0.30    0.23
   1   8  -3    0.11    0.27
   0  -8   3    1.83    0.33
   0  -8   3    1.47    0.31
   0  -8  -3    1.36    0.31
  -1  -8  -3   -0.22    0.26
   2  -8   3    4.68    0.45
  -2  -8  -3    5.20    0.45
  -3  -8  -3    2.70    0.38
   3  -8   3    2.34    0.39
   4  -8   3   18.48    0.82
   4   8   3   17.82    0.81
   5  -8   3    0.85    0.36
   5   8   3    0.92    0.37
   6  -8   3    1.70    0.43
   6   8   3    2.35    0.43
   7  -8   3   -0.13    0.32
   7   8   3   -0.01    0.34
   8  -8   3    3.49    0.54
   8   8   3    2.87    0.48
   7  -9  -3    1.52    0.45
   6  -9  -3    3.77    0.56
   6   9  -3    3.89    0.53
   5  -9  -3    0.07    0.35
   5   9  -3    0.27    0.37
   4   9  -3    5.04    0.56
   3   9  -3    7.99    0.64
   2  -9  -3   -0.31    0.26
   1  -9  -3    1.11    0.35
   0  -9  -3    2.70    0.41
  -1  -9  -3    0.36    0.32
   2  -9   3    2.49    0.45
   3  -9   3    2.68    0.44
   4  -9   3   -0.29    0.32
   5  -9   3    1.69    0.45
   6  -9   3    7.17    0.66
  13   0  -4    0.08    0.27
  13   0  -4    0.05    0.33
  12   0  -4   75.50    1.76
  12   0  -4   74.89    1.82
  11   0  -4   -0.19    0.21
  11   0  -4   -0.29    0.30
  10   0  -4    9.40    0.58
  10   0  -4    9.60    0.46
   9   0  -4    0.23    0.19
   9   0  -4   -0.23    0.25
   8   0  -4   55.56    1.24
   8   0  -4   54.20    1.31
   7   0  -4   -0.04    0.12
   7   0  -4   -0.18    0.19
   6   0  -4  292.41    5.55
   6   0  -4  307.81    5.63
   5   0  -4   -0.11    0.10
   5   0  -4    0.03    0.17
   4   0  -4  630.18   11.56
   4   0  -4  642.37   11.53
   3   0  -4    0.05    0.08
   3   0  -4    0.08    0.14
   2   0  -4  236.86    4.39
   2   0  -4  238.68    4.38
   1   0  -4    0.41    0.08
  -1   0   4    0.46    0.08
   0   0  -4    0.53    0.08
   0   0   4    0.71    0.10
   0   0  -4    0.51    0.07
  -1   0  -4    0.49    0.08
  -1   0  -4    0.41    0.11
   1   0   4    0.74    0.13
   2   0   4  107.26    2.06
  -2   0  -4  103.45    2.03
   3   0   4    0.14    0.15
   4   0   4   30.55    0.78
   5   0   4   -0.03    0.11
   5   0   4   -0.10    0.15
   6   0   4  128.65    2.48
   6   0   4  126.88    2.59
   7   0   4    0.09    0.17
   7   0   4    0.11    0.21
   8   0   4   47.50    1.22
   8   0   4   45.99    1.09
   9   0   4   -0.39    0.20
   9   0   4   -0.17    0.25
  10   0   4    1.90    0.36
  11   0   4    0.19    0.30
  12   0   4   22.66    0.87
  13   0   4   -0.33    0.30
  14   0   4    5.23    0.55
  15   0   4    0.37    0.34
  16   0   4   -0.22    0.38
  15  -1  -4    0.36    0.40
  15   1  -4   -0.31    0.30
  14  -1  -4    5.69    0.55
  14   1  -4    5.03    0.46
  13  -1  -4    3.00    0.44
  13   1  -4    3.56    0.40
  12  -1  -4    6.46    0.55
  12   1  -4    7.38    0.48
  12   1  -4    6.86    0.52
  11  -1  -4   92.05    2.13
  11  -1  -4   93.35    2.00
  11   1  -4   89.50    2.05
  11   1  -4   93.43    2.08
  10  -1  -4   56.97    1.45
  10  -1  -4   56.08    1.32
  10   1  -4   58.58    1.41
  10   1  -4   57.36    1.40
   9  -1  -4    9.99    0.44
   9  -1  -4   10.03    0.55
   9   1  -4   10.83    0.53
   9   1  -4    9.82    0.47
   8  -1  -4   65.72    1.39
   8  -1  -4   64.95    1.52
   8   1  -4   64.20    1.46
   8   1  -4   66.12    1.48
   7  -1  -4   33.55    0.78
   7  -1  -4   33.26    0.90
   7   1  -4   33.48    0.87
   7   1  -4   33.65    0.86
   6  -1  -4    8.45    0.30
   6  -1  -4    8.80    0.42
   6   1  -4    8.46    0.35
   6   1  -4    8.02    0.38
   5  -1  -4   36.46    0.89
   5  -1  -4   37.43    0.77
   5   1  -4   35.40    0.84
   5   1  -4   36.53    0.86
   4  -1  -4  150.87    2.94
   4  -1  -4  147.13    2.83
   4   1  -4  152.98    2.91
   4   1  -4  160.06    2.92
   3  -1  -4   68.61    1.36
   3  -1  -4   71.31    1.43
   3   1  -4   69.53    1.40
   3   1  -4   69.39    1.40
   2  -1  -4  365.52    6.69
   2   1  -4  363.64    6.67
   2   1  -4  367.17    6.68
   1  -1  -4  428.38    7.93
   1  -1  -4  442.64    7.91
   1   1  -4  445.60    7.93
  -1   1   4  439.57    8.07
   1   1  -4  420.89    7.91
   0  -1   4  570.71   10.35
   0  -1  -4  579.73   10.34
   0  -1   4  563.76   10.36
   0  -1  -4  576.83   10.41
   0   1  -4  566.17   10.35
   0   1   4  569.92   10.39
   1  -1   4  117.93    2.19
  -1  -1  -4  115.83    2.17
  -1  -1  -4  111.12    2.14
   1   1   4  110.57    2.17
  -2  -1  -4  120.54    2.31
   2  -1   4  121.51    2.33
   2   1   4  119.21    2.33
  -3  -1  -4  126.78    2.42
   3  -1   4  124.60    2.44
   3   1   4  123.48    2.34
   3   1   4  126.51    2.45
   4  -1   4  161.20    3.11
  -4  -1  -4  158.81    3.09
   4   1   4  160.36    2.98
   4   1   4  163.18    3.13
   5  -1   4   19.13    0.60
   5  -1   4   17.57    0.52
   5   1   4   18.46    0.45
   5   1   4   16.72    0.57
   6  -1   4   53.83    1.21
   6  -1   4   53.36    1.27
   6   1   4   55.02    1.13
   6   1   4   53.93    1.28
   7  -1   4   25.49    0.80
   7  -1   4   26.80    0.74
   7   1   4   27.84    0.68
   7   1   4   26.88    0.81
   8  -1   4   33.55    0.98
   8  -1   4   35.81    0.93
   8   1   4   35.08    1.00
   9  -1   4    8.94    0.49
   9  -1   4    8.98    0.46
   9   1   4    8.95    0.50
  10  -1   4   22.78    0.81
  10  -1   4   21.80    0.74
  10   1   4   21.05    0.80
  11  -1   4    0.77    0.30
  11  -1   4    1.34    0.33
  11   1   4    1.01    0.32
  12  -1   4    8.49    0.56
  12   1   4    8.93    0.59
  13  -1   4    3.22    0.46
  13   1   4    2.76    0.43
  14  -1   4   -0.07    0.30
  14   1   4    0.50    0.34
  15  -1   4    2.41    0.48
  15   1   4    1.76    0.43
  16  -2  -4    0.12    0.43
  16   2  -4    0.67    0.36
  15  -2  -4   11.78    0.77
  15   2  -4   12.54    0.69
  14  -2  -4    1.85    0.46
  14   2  -4    1.93    0.39
  13  -2  -4    8.19    0.62
  13   2  -4    7.78    0.53
  12  -2  -4    2.89    0.43
  12   2  -4    3.42    0.39
  11  -2  -4    0.12    0.32
  11   2  -4    0.35    0.21
  10  -2  -4    0.05    0.29
  10   2  -4   -0.06    0.23
  10   2  -4   -0.57    0.19
   9  -2  -4   23.05    0.81
   9  -2  -4   22.75    0.63
   9   2  -4   22.01    0.71
   9   2  -4   21.54    0.73
   8  -2  -4   19.70    0.73
   8  -2  -4   19.70    0.55
   8   2  -4   19.21    0.67
   8   2  -4   20.05    0.64
   7  -2  -4    7.56    0.45
   7  -2  -4    7.28    0.29
   7   2  -4    7.14    0.37
   7   2  -4    7.09    0.39
   6  -2  -4   35.93    0.93
   6  -2  -4   34.66    0.75
   6   2  -4   34.93    0.90
   6   2  -4   34.93    0.85
   5  -2  -4    4.01    0.17
   5  -2  -4    3.96    0.30
   5   2  -4    3.22    0.24
   5   2  -4    3.51    0.26
   4  -2  -4    2.33    0.23
   4   2  -4    2.22    0.20
   4   2  -4    2.25    0.22
   3  -2  -4  191.09    3.62
  -3  -2   4  191.48    3.56
   3   2  -4  189.24    3.63
   3   2  -4  193.80    3.59
   2  -2  -4   74.33    1.49
  -2   2   4   71.67    1.42
   2   2  -4   74.97    1.48
   2   2  -4   74.76    1.51
   1  -2  -4  850.82   15.13
  -1   2   4  850.96   15.23
   1   2  -4  837.02   15.13
   1   2  -4  810.02   15.11
   0  -2  -4  319.91    5.80
   0  -2   4  318.82    5.80
   0  -2   4  316.91    5.82
   0  -2  -4  307.54    5.77
   0   2   4  313.77    5.78
  -1  -2  -4    7.37    0.22
   1  -2   4    6.37    0.31
  -1  -2  -4    6.80    0.27
   1   2   4    7.21    0.29
   2  -2   4  133.34    2.63
  -2  -2  -4  137.15    2.62
   2   2   4  137.97    2.64
  -3  -2  -4  269.52    4.97
   3  -2   4  267.66    4.99
   3   2   4  263.73    5.00
   4  -2   4   10.39    0.43
  -4  -2  -4   10.33    0.41
   4   2   4   10.58    0.44
  -5  -2  -4  158.02    3.07
   5  -2   4  156.12    3.09
   5   2   4  156.42    3.12
   6  -2   4    2.25    0.30
   6  -2   4    1.92    0.24
  -6  -2  -4    2.30    0.28
   6   2   4    2.00    0.27
   7  -2   4   19.51    0.70
   7  -2   4   19.88    0.66
   7   2   4   20.34    0.73
   8  -2   4    2.61    0.36
   8  -2   4    2.19    0.29
   8   2   4    2.28    0.32
   9  -2   4   33.83    1.01
   9  -2   4   33.54    0.98
   9   2   4   34.45    1.06
  10  -2   4    0.24    0.26
  10  -2   4    0.42    0.30
  10   2   4    0.55    0.30
  11  -2   4   21.02    0.81
  11  -2   4   22.75    0.83
  11   2   4   21.64    0.87
  12  -2   4    0.09    0.31
  12  -2   4    0.05    0.31
  12   2   4    0.65    0.34
  13  -2   4    2.31    0.42
  13   2   4    0.99    0.32
  14   2   4    2.02    0.44
  15   2   4    0.04    0.36
  16  -3  -4   -0.85    0.43
  16   3  -4    0.77    0.42
  15  -3  -4    0.63    0.45
  15   3  -4    0.73    0.38
  14  -3  -4    1.44    0.43
  14   3  -4    2.09    0.40
  13  -3  -4    3.17    0.49
  13   3  -4    3.21    0.43
  12  -3  -4   -0.24    0.33
  12   3  -4   -0.33    0.25
  11  -3  -4   14.67    0.69
  11   3  -4   14.26    0.66
  10  -3  -4    0.91    0.33
  10   3  -4    1.13    0.29
   9  -3  -4   16.19    0.70
   9   3  -4   16.14    0.57
   9   3  -4   16.24    0.66
   8  -3  -4   22.41    0.78
   8   3  -4   21.99    0.74
   8   3  -4   21.46    0.66
   7  -3  -4    8.09    0.48
   7   3  -4    7.33    0.44
   7   3  -4    8.12    0.39
   6  -3  -4   55.30    1.31
   6  -3  -4   53.94    1.08
   6   3  -4   54.33    1.20
   6   3  -4   51.78    1.29
  -5  -3   4   58.75    1.19
   5  -3  -4   60.60    1.36
   5  -3  -4   60.18    1.17
   5   3  -4   60.22    1.29
   5   3  -4   58.88    1.37
  -4  -3   4    0.73    0.11
   4  -3  -4    0.94    0.11
   4  -3  -4    0.90    0.19
   4   3  -4    0.79    0.18
   4   3  -4    0.46    0.15
   3  -3  -4   32.77    0.81
  -3  -3   4   31.82    0.67
   3  -3  -4   31.67    0.66
   3  -3  -4   32.13    0.65
   3   3  -4   33.24    0.78
   2  -3  -4   24.46    0.63
  -2   3   4   24.74    0.54
   2   3  -4   24.20    0.66
   1  -3  -4  161.45    3.13
   1   3  -4  165.34    3.19
  -1   3   4  170.83    3.11
   0  -3  -4    0.48    0.11
   0  -3  -4    0.43    0.13
   0   3   4    0.15    0.11
   0   3  -4    0.31    0.15
   1  -3   4  437.16    8.28
  -1  -3  -4  468.71    8.30
  -1  -3  -4  458.97    8.24
   1  -3   4  443.52    8.31
   1   3   4  455.88    8.29
   2  -3   4   52.19    1.18
  -2  -3  -4   52.63    1.17
  -2  -3  -4   53.80    1.04
   2   3   4   53.31    1.19
   3  -3   4   95.79    1.92
  -3  -3  -4   91.26    1.89
   3   3   4   90.88    1.93
  -4  -3  -4   10.97    0.44
   4  -3   4   11.27    0.46
   4   3   4   10.61    0.47
  -5  -3  -4   89.45    1.85
   5  -3   4   84.47    1.87
   5   3   4   89.47    1.93
   6  -3   4    0.02    0.25
  -6  -3  -4   -0.02    0.21
   6  -3   4   -0.01    0.20
   6   3   4    0.15    0.22
  -7  -3  -4  102.75    2.18
   7  -3   4  106.86    2.23
   7  -3   4  102.24    2.20
   7   3   4   97.60    2.25
   8  -3   4    0.85    0.30
   8  -3   4    0.36    0.27
  -8  -3  -4    0.80    0.27
   8   3   4    0.18    0.27
   9  -3   4  120.69    2.61
   9  -3   4  119.82    2.57
   9   3   4  118.56    2.67
  10  -3   4    0.25    0.30
  10  -3   4    0.76    0.31
  10   3   4    0.39    0.29
  11  -3   4    0.42    0.31
  11  -3   4    0.39    0.29
  11   3   4   -0.20    0.29
  12  -3   4    0.01    0.34
  12   3   4   -0.38    0.30
  13  -3   4    2.68    0.51
  13   3   4    2.70    0.46
  14   3   4    0.97    0.41
  15  -4  -4    0.74    0.48
  15   4  -4    2.62    0.49
  14  -4  -4   -0.45    0.37
  14   4  -4    0.76    0.37
  13  -4  -4    2.27    0.47
  13   4  -4    2.66    0.44
  12  -4  -4    5.14    0.52
  12   4  -4    4.91    0.51
  11  -4  -4    0.35    0.31
  11   4  -4    0.08    0.29
  10  -4  -4    3.30    0.41
  10   4  -4    3.79    0.43
   9  -4  -4    5.76    0.50
   9   4  -4    6.14    0.44
   8  -4  -4   14.48    0.66
   8   4  -4   13.46    0.61
   7  -4  -4    7.37    0.49
   7   4  -4    7.15    0.37
   7   4  -4    6.92    0.45
   6  -4  -4   81.79    1.80
   6   4  -4   77.53    1.80
   6   4  -4   77.25    1.66
  -5  -4   4    3.86    0.25
   5  -4  -4    3.45    0.33
   5   4  -4    3.89    0.28
   5   4  -4    4.08    0.35
   4  -4  -4   55.36    1.12
  -4  -4   4   56.73    1.15
   4  -4  -4   55.09    1.30
   4   4  -4   55.34    1.33
   3  -4  -4   41.88    0.87
   3  -4  -4   40.00    1.00
  -3  -4   4   41.16    0.88
   3  -4  -4   40.48    0.86
   3   4  -4   41.49    1.05
   2  -4  -4   34.75    0.87
  -2   4   4   35.74    0.78
   2   4  -4   34.95    0.92
   1  -4  -4   38.77    0.90
  -1   4   4   38.61    0.86
   1   4  -4   37.37    0.96
   0  -4  -4  110.95    2.22
   0  -4  -4  113.47    2.31
   0   4  -4  115.72    2.32
   0   4   4  116.49    2.26
   1  -4   4    0.57    0.19
  -1  -4  -4    0.72    0.14
   1  -4   4    0.28    0.18
  -1  -4  -4    0.30    0.16
   1   4   4    0.62    0.16
  -2  -4  -4   19.77    0.48
  -2  -4  -4   19.63    0.59
   2  -4   4   19.45    0.61
   2   4   4   19.11    0.61
   3  -4   4  133.96    2.73
  -3  -4  -4  137.04    2.72
   3   4   4  139.14    2.78
   4  -4   4    3.29    0.32
  -4  -4  -4    3.36    0.29
   4   4   4    2.83    0.32
   5  -4   4  116.61    2.40
  -5  -4  -4  115.71    2.37
   5   4   4  113.26    2.46
   6  -4   4   23.60    0.77
  -6  -4  -4   25.23    0.77
   6  -4   4   23.90    0.81
   6   4   4   22.89    0.81
   7  -4   4   17.40    0.70
   7  -4   4   16.11    0.67
  -7  -4  -4   17.76    0.66
   7   4   4   16.58    0.71
   8  -4   4   27.20    0.90
   8  -4   4   27.27    0.92
  -8  -4  -4   27.15    0.86
   8   4   4   26.74    0.93
   9  -4   4    2.75    0.39
  -9  -4  -4    3.22    0.37
   9  -4   4    2.35    0.38
   9   4   4    3.48    0.43
  10  -4   4    4.38    0.45
  10   4   4    3.65    0.45
  11  -4   4    5.66    0.54
  11   4   4    6.47    0.54
  12  -4   4    4.16    0.51
  12   4   4    2.99    0.46
  13  -4   4    0.13    0.40
  13   4   4    0.33    0.39
  14  -4   4    4.61    0.61
  14  -5  -4    0.93    0.50
  14   5  -4    0.21    0.40
  13  -5  -4    0.63    0.45
  13   5  -4    1.30    0.40
  12  -5  -4    1.64    0.47
  12   5  -4    1.87    0.40
  11  -5  -4    0.26    0.36
  11   5  -4    0.96    0.34
  10  -5  -4   20.90    0.89
  10   5  -4   22.21    0.89
   9  -5  -4   -0.14    0.30
   9   5  -4   -0.20    0.23
   8  -5  -4   28.42    0.97
   8   5  -4   28.17    0.97
   7  -5  -4    3.46    0.40
   7   5  -4    3.35    0.37
   6  -5  -4    2.19    0.35
   6   5  -4    1.81    0.32
   5  -5  -4    1.24    0.29
   5   5  -4    1.84    0.31
   4  -5  -4   37.85    1.03
   4   5  -4   37.83    1.05
   3  -5  -4    0.09    0.21
  -3  -5   4    0.16    0.14
   3   5  -4    0.04    0.22
   2  -5  -4  104.11    2.12
   2   5  -4   97.64    2.17
  -2   5   4  102.20    2.02
   1  -5  -4    3.85    0.30
  -1   5   4    3.93    0.29
   1   5  -4    4.22    0.36
   0  -5  -4   37.68    0.90
   0  -5  -4   37.24    0.98
   0   5   4   37.33    0.93
   0   5  -4   35.82    0.98
  -1  -5  -4    1.22    0.19
   1  -5   4    0.87    0.22
   1  -5   4    1.06    0.24
  -1  -5  -4    1.02    0.21
   1   5   4    1.42    0.22
   2  -5   4    0.52    0.22
  -2  -5  -4    0.48    0.20
   2  -5   4    0.31    0.21
   2   5   4    0.73    0.24
  -3  -5  -4   12.75    0.52
   3  -5   4   12.04    0.53
   3   5   4   12.05    0.53
   4  -5   4   24.54    0.77
  -4  -5  -4   23.20    0.75
   4   5   4   24.78    0.81
  -5  -5  -4    0.89    0.27
   5  -5   4    0.29    0.27
   5   5   4    0.22    0.22
   6  -5   4   10.59    0.55
   6  -5   4   10.98    0.55
  -6  -5  -4   10.56    0.52
   6   5   4   10.03    0.54
  -7  -5  -4   -0.17    0.23
   7  -5   4    0.08    0.26
   7  -5   4    0.27    0.29
   7   5   4    0.19    0.28
  -8  -5  -4   26.72    0.87
   8  -5   4   26.23    0.93
   8   5   4   26.79    0.98
   9  -5   4    1.18    0.32
  -9  -5  -4    0.80    0.32
   9   5   4    1.04    0.35
 -10  -5  -4   22.56    0.85
  10  -5   4   21.61    0.91
  10   5   4   22.05    0.94
  11  -5   4    0.79    0.41
  11   5   4    1.43    0.39
  12  -5   4    7.59    0.65
  12   5   4    8.47    0.66
  13  -5   4   -0.96    0.39
  12  -6  -4    6.65    0.63
  12   6  -4    7.39    0.60
  11  -6  -4   -0.10    0.37
  11   6  -4    0.50    0.31
  10  -6  -4    1.52    0.44
  10   6  -4    1.41    0.36
   9  -6  -4    4.57    0.51
   9   6  -4    4.10    0.46
   8  -6  -4    3.16    0.44
   8   6  -4    3.86    0.44
   7  -6  -4    4.37    0.46
   7   6  -4    3.92    0.45
   6  -6  -4   52.80    1.40
   6   6  -4   50.10    1.41
   5  -6  -4    3.88    0.40
   5   6  -4    4.39    0.43
   4  -6  -4   74.45    1.77
   4   6  -4   76.64    1.83
   3  -6  -4    7.47    0.47
   3   6  -4    8.02    0.49
  -2  -6   4    0.29    0.16
   2  -6  -4   -0.06    0.22
   2   6  -4   -0.32    0.22
   1  -6  -4    9.97    0.46
   1   6  -4    9.58    0.51
   0  -6  -4    7.84    0.44
   0  -6  -4    7.30    0.38
   0   6   4    7.85    0.41
   0   6  -4    7.23    0.45
   1  -6   4    3.90    0.37
  -1  -6  -4    3.85    0.35
   1  -6   4    4.08    0.38
   1   6   4    3.29    0.32
   2  -6   4    8.22    0.45
   2  -6   4    8.85    0.48
  -2  -6  -4    9.13    0.46
   2   6   4    7.82    0.47
  -3  -6  -4   15.02    0.60
   3  -6   4   15.95    0.63
   3   6   4   15.03    0.63
  -4  -6  -4   -0.20    0.19
   4  -6   4   -0.01    0.24
   4   6   4   -0.41    0.23
   5  -6   4    4.21    0.43
   5  -6   4    4.88    0.44
  -5  -6  -4    4.47    0.38
   5   6   4    3.86    0.41
  -6  -6  -4    6.08    0.44
   6  -6   4    5.61    0.48
   6   6   4    5.49    0.47
   7  -6   4    0.78    0.29
  -7  -6  -4    1.05    0.31
   7   6   4    0.55    0.29
   8  -6   4    1.29    0.36
  -8  -6  -4    1.56    0.36
   8   6   4    0.46    0.34
   9  -6   4    4.54    0.52
   9   6   4    4.44    0.48
  10  -6   4   -0.45    0.32
  10   6   4    0.44    0.31
  11  -6   4    1.24    0.41
  11   6   4    1.55    0.41
  11  -7  -4   11.12    0.78
  11   7  -4   11.20    0.75
  10  -7  -4    1.63    0.46
  10   7  -4    1.27    0.42
   9  -7  -4    2.77    0.48
   9   7  -4    2.61    0.47
   8  -7  -4    3.25    0.46
   8   7  -4    4.30    0.50
   7  -7  -4    0.09    0.31
   7   7  -4    0.64    0.30
   6  -7  -4   -0.20    0.29
   6   7  -4    0.09    0.30
   5  -7  -4    7.59    0.53
   5   7  -4    6.56    0.50
   4  -7  -4   10.68    0.60
   4   7  -4    9.97    0.60
   3  -7  -4    4.55    0.44
   3   7  -4    4.72    0.43
   2  -7  -4    6.48    0.44
   2   7  -4    6.45    0.49
   1  -7  -4   12.69    0.59
   1   7  -4   10.96    0.58
   0  -7   4    8.85    0.49
   0  -7  -4    8.97    0.50
   0  -7   4    8.67    0.50
   0   7  -4    8.23    0.50
   1  -7   4   18.07    0.71
   1  -7   4   18.74    0.70
  -1  -7  -4   17.35    0.69
   2  -7   4   -0.21    0.24
   2  -7   4   -0.43    0.21
  -2  -7  -4   -0.04    0.21
   2   7   4   -0.10    0.25
  -3  -7  -4    1.30    0.28
   3  -7   4    0.87    0.33
   3   7   4    1.41    0.34
  -4  -7  -4   -0.40    0.21
   4   7   4   -0.04    0.25
   5  -7   4    1.39    0.35
  -5  -7  -4    1.56    0.32
   5   7   4    1.50    0.35
   6  -7   4    0.20    0.27
  -6  -7  -4   -0.14    0.29
   6   7   4    0.37    0.29
   7  -7   4   10.60    0.67
   7   7   4   10.15    0.65
   8  -7   4   -0.34    0.34
   8   7   4   -0.63    0.31
   9  -7   4    1.98    0.48
   9   7   4    2.60    0.49
  10  -7   4    0.38    0.41
  10   7   4    1.64    0.40
   9  -8  -4    4.99    0.62
   9   8  -4    4.97    0.60
   8  -8  -4    0.71    0.40
   8   8  -4    1.39    0.39
   7  -8  -4    5.75    0.57
   7   8  -4    6.29    0.61
   6  -8  -4    0.10    0.32
   6   8  -4   -0.13    0.31
   5  -8  -4   -0.10    0.31
   5   8  -4   -0.32    0.30
   4  -8  -4    5.43    0.51
   4   8  -4    4.71    0.52
   3   8  -4    2.57    0.42
   2  -8  -4   -0.14    0.25
   2   8  -4   -0.32    0.27
   1  -8  -4    7.91    0.51
   1   8  -4    7.32    0.53
   0  -8   4   -0.43    0.28
   0  -8  -4   -0.24    0.25
   0  -8   4    0.05    0.28
  -1  -8  -4    0.83    0.28
   1  -8   4    0.44    0.31
   1  -8   4    1.32    0.34
  -2  -8  -4    0.68    0.27
   3  -8   4   11.23    0.65
  -3  -8  -4   12.27    0.65
  -4  -8  -4    0.63    0.29
   4  -8   4    0.64    0.32
   4   8   4    0.42    0.34
   5  -8   4   16.87    0.82
   5   8   4   16.24    0.82
   6  -8   4    0.74    0.39
   6   8   4    0.43    0.39
   7  -8   4    0.32    0.37
   7   8   4    1.71    0.43
   8  -8   4    0.35    0.35
   8   8   4    0.03    0.36
   7  -9  -4    1.08    0.44
   6  -9  -4    0.28    0.40
   6   9  -4    0.42    0.41
   5   9  -4    0.93    0.41
   4   9  -4    1.99    0.48
   3  -9  -4    2.60    0.40
   3   9  -4    2.11    0.45
   2  -9  -4    2.18    0.40
   2   9  -4    1.47    0.43
   1  -9  -4    5.92    0.52
  -1  -9   4    6.15    0.54
  -1  -9   4    6.53    0.53
   0  -9  -4    1.48    0.34
  -1  -9  -4    8.89    0.59
  -2  -9  -4   -0.16    0.32
   2  -9   4    0.07    0.32
   3  -9   4    3.74    0.50
   4  -9   4    3.56    0.49
   5  -9   4    0.43    0.35
  14   0  -5    0.27    0.34
  13   0  -5   10.06    0.61
  12   0  -5   -0.15    0.23
  12   0  -5    0.10    0.30
  11   0  -5   26.71    0.92
  11   0  -5   28.89    0.85
  10   0  -5   -0.22    0.18
  10   0  -5    0.09    0.26
   9   0  -5   24.58    0.72
   9   0  -5   25.32    0.82
   8   0  -5   -0.07    0.15
   8   0  -5   -0.17    0.18
   7   0  -5   33.15    0.92
   7   0  -5   36.96    0.85
   6   0  -5    0.49    0.20
   6   0  -5   -0.12    0.11
   5   0  -5  662.43   11.81
   5   0  -5  640.30   11.86
   4   0  -5   -0.12    0.15
   4   0  -5    0.00    0.08
   3   0  -5   26.09    0.57
   3   0  -5   26.16    0.65
   2   0  -5    0.37    0.09
   2   0  -5    0.36    0.13
   2   0  -5    0.46    0.08
  -1   0   5  196.79    3.75
   1   0  -5  203.91    3.76
   1   0  -5  208.28    3.74
   0   0  -5    0.10    0.08
   0   0  -5    0.40    0.10
   0   0   5    0.05    0.10
  -1   0  -5   59.68    1.16
  -1   0  -5   58.30    1.19
   1   0   5   58.89    1.22
   2   0   5    0.00    0.14
  -2   0  -5   -0.17    0.13
   3   0   5  130.99    2.56
   4   0   5   -0.02    0.15
   5   0   5    3.14    0.21
   5   0   5    3.20    0.30
   6   0   5    0.01    0.13
   6   0   5    0.56    0.24
   7   0   5  134.03    2.77
   7   0   5  134.82    2.64
   8   0   5   -0.32    0.22
   8   0   5   -0.10    0.19
   9   0   5   50.69    1.36
   9   0   5   55.35    1.26
  10   0   5   -0.20    0.27
  11   0   5    2.29    0.35
  12   0   5   -0.14    0.25
  13   0   5   12.85    0.71
  14   0   5   -0.50    0.32
  15   0   5    1.30    0.38
  15  -1  -5   11.53    0.72
  14  -1  -5    0.70    0.38
  14   1  -5    0.70    0.30
  13  -1  -5    3.52    0.50
  13   1  -5    3.22    0.40
  12  -1  -5   16.04    0.75
  12   1  -5   16.09    0.67
  12   1  -5   17.21    0.73
  11  -1  -5    6.64    0.50
  11   1  -5    6.48    0.49
  11   1  -5    6.52    0.43
  10  -1  -5    6.85    0.37
  10  -1  -5    5.10    0.50
  10   1  -5    6.67    0.42
  10   1  -5    6.67    0.49
   9  -1  -5  104.87    2.14
   9  -1  -5  107.41    2.31
   9   1  -5  103.50    2.22
   9   1  -5  107.07    2.25
   8  -1  -5    6.98    0.33
   8  -1  -5    6.36    0.46
   8   1  -5    7.08    0.42
   8   1  -5    6.34    0.36
   7  -1  -5  137.40    2.72
   7  -1  -5  131.14    2.55
   7   1  -5  133.70    2.67
   7   1  -5  129.96    2.63
   6  -1  -5  106.41    2.24
   6  -1  -5  111.42    2.10
   6   1  -5  110.83    2.19
   6   1  -5  108.64    2.21
   5  -1  -5    0.32    0.08
   5  -1  -5    0.26    0.16
   5   1  -5    0.19    0.15
   5   1  -5    0.25    0.12
   4  -1  -5  202.30    3.86
   4  -1  -5  204.15    3.76
   4   1  -5  204.81    3.83
   4   1  -5  201.30    3.81
   3  -1  -5   60.09    1.25
   3   1  -5   58.88    1.21
   3   1  -5   57.70    1.22
  -3   1   5   57.23    1.13
   2  -1  -5  119.36    2.31
   2   1  -5  120.99    2.30
  -2   1   5  118.62    2.27
   2   1  -5  121.55    2.30
   1  -1  -5   25.63    0.58
  -1  -1   5   24.33    0.58
   1  -1  -5   25.37    0.58
  -1  -1   5   24.36    0.60
   1   1  -5   24.02    0.58
  -1   1   5   25.40    0.55
   0  -1   5  179.14    3.29
   0  -1  -5  175.54    3.24
   0  -1  -5  170.63    3.26
   0   1   5  174.53    3.26
   0   1  -5  175.27    3.27
   1  -1   5   15.66    0.46
  -1  -1  -5   15.01    0.35
  -1  -1  -5   14.92    0.43
   1   1   5   15.01    0.44
   2  -1   5   51.69    1.14
  -2  -1  -5   54.45    1.13
   2   1   5   51.83    1.13
  -3  -1  -5  149.86    2.88
   3  -1   5  149.33    2.91
   3   1   5  150.60    2.91
   4  -1   5   79.49    1.66
  -4  -1  -5   78.19    1.63
   4   1   5   75.31    1.49
   4   1   5   78.87    1.66
  -5  -1  -5  107.22    2.18
   5  -1   5  106.82    2.21
   5   1   5  105.44    2.21
   5   1   5  107.42    2.03
   6  -1   5   13.47    0.55
   6  -1   5   14.01    0.48
   6   1   5   14.25    0.41
   6   1   5   14.83    0.58
   7  -1   5   11.62    0.46
   7  -1   5   11.73    0.56
   7   1   5   12.35    0.58
   7   1   5   13.16    0.43
   8  -1   5    2.66    0.36
   8  -1   5    3.13    0.31
   8   1   5    2.91    0.35
   9  -1   5   11.53    0.54
   9  -1   5   11.57    0.59
   9   1   5   12.12    0.61
  10  -1   5    0.88    0.29
  10  -1   5    0.77    0.31
  10   1   5    0.38    0.29
  11  -1   5   39.61    1.19
  11   1   5   38.94    1.20
  12  -1   5   10.59    0.64
  12   1   5   10.70    0.64
  13  -1   5    6.04    0.56
  13   1   5    5.50    0.54
  14  -1   5   10.79    0.67
  14   1   5    9.25    0.63
  15  -1   5    0.07    0.37
  15   1   5    0.25    0.40
  16  -2  -5   -0.72    0.42
  16   2  -5    0.41    0.39
  15  -2  -5    0.09    0.39
  15   2  -5    0.20    0.34
  14  -2  -5    5.41    0.59
  14   2  -5    5.98    0.50
  13  -2  -5    0.77    0.37
  13   2  -5    0.83    0.29
  12  -2  -5    0.15    0.32
  12   2  -5    0.92    0.28
  11  -2  -5   13.91    0.70
  11   2  -5   13.31    0.61
  11   2  -5   14.12    0.62
  10  -2  -5   18.06    0.73
  10   2  -5   17.32    0.66
  10   2  -5   19.95    0.70
   9  -2  -5    1.10    0.32
   9   2  -5    1.33    0.25
   9   2  -5    1.20    0.26
   8  -2  -5   75.94    1.72
   8  -2  -5   75.32    1.50
   8   2  -5   73.98    1.66
   8   2  -5   70.01    1.61
   7  -2  -5   12.60    0.37
   7  -2  -5   13.69    0.55
   7   2  -5   13.27    0.51
   7   2  -5   12.30    0.50
   6  -2  -5   28.76    0.63
   6  -2  -5   30.31    0.84
   6   2  -5   29.88    0.78
   6   2  -5   31.04    0.81
   5  -2  -5   16.65    0.55
   5  -2  -5   16.02    0.36
   5   2  -5   16.86    0.53
   5   2  -5   16.40    0.51
   4  -2  -5   32.22    0.82
   4   2  -5   31.85    0.81
   4   2  -5   33.75    0.79
   3  -2  -5    0.17    0.15
   3   2  -5    0.21    0.12
   3   2  -5    0.17    0.11
   2  -2  -5  458.13    8.43
  -2   2   5  458.31    8.64
   2   2  -5  461.17    8.43
   2   2  -5  469.95    8.46
   1  -2  -5  218.27    4.06
   1  -2  -5  216.80    4.08
  -1   2   5  218.39    4.04
   1   2  -5  220.99    4.11
   1   2  -5  219.30    4.09
   0  -2   5  281.54    5.29
   0  -2  -5  287.25    5.27
   0  -2  -5  281.07    5.23
   0  -2   5  284.05    5.27
   0   2   5  291.45    5.25
  -1  -2  -5   15.86    0.38
   1  -2   5   15.54    0.48
  -1  -2  -5   16.37    0.47
   1   2   5   16.23    0.45
   2  -2   5   24.42    0.67
  -2  -2  -5   26.65    0.65
   2   2   5   25.69    0.66
   3  -2   5    1.57    0.23
  -3  -2  -5    1.54    0.20
   3   2   5    1.77    0.22
  -4  -2  -5  221.74    4.28
   4  -2   5  227.24    4.31
   4   2   5  228.42    4.32
  -5  -2  -5    1.11    0.23
   5  -2   5    0.60    0.25
   5   2   5    0.37    0.22
   6  -2   5   68.43    1.60
  -6  -2  -5   71.85    1.59
   6  -2   5   71.50    1.58
   6   2   5   72.27    1.64
   7  -2   5   13.85    0.55
   7  -2   5   14.17    0.62
   7   2   5   14.12    0.62
   8  -2   5    8.19    0.51
   8  -2   5    8.71    0.48
   8   2   5    7.99    0.49
   9  -2   5    6.98    0.48
   9  -2   5    8.93    0.54
   9   2   5    8.30    0.51
  10  -2   5   62.13    1.56
  10  -2   5   60.49    1.52
  10   2   5   59.22    1.59
  11  -2   5    6.48    0.51
  11  -2   5    5.40    0.47
  11   2   5    6.25    0.52
  12  -2   5    5.92    0.50
  12  -2   5    5.07    0.51
  12   2   5    5.54    0.51
  13  -2   5   -0.17    0.32
  13   2   5   -0.16    0.32
  14   2   5   -0.66    0.36
  15   2   5    3.18    0.54
  16  -3  -5    2.72    0.61
  16   3  -5    3.70    0.52
  15  -3  -5    2.65    0.54
  15   3  -5    1.78    0.40
  14  -3  -5    1.75    0.46
  14   3  -5    1.73    0.38
  13  -3  -5   -0.65    0.35
  13   3  -5    0.17    0.29
  12  -3  -5    0.14    0.31
  12   3  -5    0.40    0.29
  11  -3  -5    9.27    0.62
  11   3  -5   10.28    0.57
  10  -3  -5    1.44    0.33
  10   3  -5    1.65    0.30
   9  -3  -5    0.98    0.33
   9   3  -5    0.98    0.25
   9   3  -5    1.16    0.28
   8  -3  -5   33.70    0.99
   8   3  -5   31.79    0.95
   8   3  -5   32.68    0.88
   7  -3  -5    2.07    0.30
   7   3  -5    1.77    0.27
   7   3  -5    1.45    0.24
   6  -3  -5  177.16    3.46
   6   3  -5  172.60    3.36
   6   3  -5  171.40    3.46
  -5  -3   5    2.87    0.18
   5  -3  -5    2.26    0.28
   5   3  -5    2.45    0.23
   5   3  -5    3.05    0.29
  -4  -3   5  207.68    3.77
   4  -3  -5  205.19    3.94
   4   3  -5  200.44    3.95
   4   3  -5  205.87    3.89
   3  -3  -5    1.10    0.09
   3  -3  -5    1.09    0.09
   3  -3  -5    1.13    0.19
  -3  -3   5    1.02    0.10
   3   3  -5    1.19    0.20
   3   3  -5    1.05    0.17
   2  -3  -5   11.87    0.41
   2   3  -5   11.49    0.41
   2   3  -5   11.76    0.43
  -2   3   5   11.24    0.30
   1  -3  -5    4.56    0.26
   1   3  -5    4.37    0.27
  -1   3   5    4.47    0.21
   0  -3   5  543.01    9.83
   0  -3   5  540.98    9.85
   0  -3  -5  534.01    9.82
   0  -3  -5  524.99    9.76
   0   3   5  545.21    9.79
  -1  -3  -5   16.55    0.42
   1  -3   5   16.10    0.53
  -1  -3  -5   16.56    0.51
   1  -3   5   15.88    0.50
   1   3   5   16.19    0.49
  -2  -3  -5  228.38    4.34
   2  -3   5  226.35    4.35
  -2  -3  -5  225.63    4.24
   2   3   5  237.38    4.36
   3  -3   5   92.03    1.91
  -3  -3  -5   91.69    1.89
   3   3   5   91.73    1.93
  -4  -3  -5   79.84    1.72
   4  -3   5   80.38    1.75
   4   3   5   83.39    1.79
  -5  -3  -5   18.89    0.63
   5  -3   5   18.74    0.65
   5   3   5   18.39    0.65
  -6  -3  -5   12.62    0.54
   6  -3   5   12.90    0.58
   6   3   5   11.37    0.54
   7  -3   5   -0.12    0.21
   7  -3   5    0.03    0.28
  -7  -3  -5    0.33    0.26
   7   3   5    0.35    0.24
  -8  -3  -5   67.62    1.59
   8  -3   5   66.86    1.62
   8  -3   5   66.23    1.61
   8   3   5   66.61    1.67
   9  -3   5    6.82    0.51
   9  -3   5    7.49    0.50
   9   3   5    7.06    0.49
  10  -3   5    0.46    0.32
  10  -3   5    0.22    0.29
  10   3   5    0.54    0.32
  11  -3   5    0.31    0.34
  11  -3   5   -0.87    0.24
  11   3   5   -0.53    0.23
  12  -3   5    3.77    0.48
  12  -3   5    4.87    0.48
  12   3   5    4.28    0.52
  13  -3   5   -0.46    0.33
  13   3   5   -0.38    0.28
  14   3   5   11.18    0.73
  15  -4  -5    0.11    0.47
  15   4  -5   -0.72    0.33
  14  -4  -5    1.74    0.50
  14   4  -5    0.01    0.34
  13  -4  -5    4.86    0.58
  13   4  -5    5.00    0.50
  12  -4  -5   -0.15    0.34
  12   4  -5   -0.47    0.28
  11  -4  -5   17.37    0.82
  11   4  -5   17.90    0.78
  10  -4  -5   14.29    0.72
  10   4  -5   14.55    0.66
   9  -4  -5    4.52    0.47
   9   4  -5    4.13    0.38
   8  -4  -5   43.46    1.22
   8   4  -5   41.46    1.07
   8   4  -5   44.31    1.22
   7  -4  -5   -0.01    0.25
   7   4  -5   -0.14    0.18
   7   4  -5   -0.49    0.16
   6  -4  -5   -0.15    0.23
   6   4  -5    0.38    0.18
   6   4  -5    0.10    0.19
   5  -4  -5   31.34    0.88
   5   4  -5   29.90    0.80
   5   4  -5   29.20    0.88
  -4  -4   5   43.58    0.89
   4  -4  -5   41.85    1.06
   4   4  -5   43.27    1.02
   4   4  -5   40.64    1.08
   3  -4  -5   11.58    0.46
  -3  -4   5   12.06    0.35
  -3   4   5   11.86    0.33
   3   4  -5   11.67    0.48
   2  -4  -5   25.34    0.70
   2   4  -5   26.02    0.76
  -2   4   5   24.44    0.59
   1  -4  -5  119.20    2.39
   1   4  -5  123.12    2.49
  -1   4   5  123.09    2.36
   0  -4  -5   50.01    1.07
   0  -4  -5   46.86    1.14
   0  -4   5   50.31    1.18
   0  -4   5   49.46    1.15
   0   4   5   49.73    1.11
   0   4  -5   50.42    1.18
   1  -4   5  118.77    2.40
  -1  -4  -5  115.64    2.27
   1  -4   5  119.18    2.42
  -1  -4  -5  118.10    2.40
   1   4   5  122.99    2.39
  -2  -4  -5    0.54    0.18
   2  -4   5    0.10    0.20
  -2  -4  -5    0.08    0.11
   2   4   5    0.51    0.19
  -3  -4  -5   17.68    0.59
   3  -4   5   17.29    0.62
   3   4   5   17.93    0.62
  -4  -4  -5   35.98    0.94
   4  -4   5   34.66    0.96
   4   4   5   35.34    0.99
   5  -4   5   23.82    0.78
  -5  -4  -5   24.41    0.75
   5   4   5   23.52    0.81
   6  -4   5   45.46    1.18
  -6  -4  -5   44.45    1.16
   6   4   5   43.80    1.22
   7  -4   5  100.48    2.22
  -7  -4  -5   99.69    2.16
   7  -4   5   96.40    2.18
   7   4   5   96.86    2.24
   8  -4   5    4.78    0.44
   8  -4   5    5.31    0.50
  -8  -4  -5    5.27    0.45
   8   4   5    5.51    0.44
   9  -4   5    4.66    0.46
  -9  -4  -5    4.22    0.41
   9  -4   5    5.35    0.48
   9   4   5    4.95    0.47
  10  -4   5   17.22    0.75
  10  -4   5   15.90    0.75
  10   4   5   16.41    0.77
  11  -4   5    1.49    0.39
  11   4   5    1.91    0.41
  12  -4   5    3.88    0.52
  12   4   5    3.81    0.52
  13  -4   5    3.29    0.53
  13   4   5    2.85    0.50
  14  -4   5    0.17    0.43
  14  -5  -5   -0.23    0.45
  14   5  -5    0.30    0.38
  13  -5  -5    4.24    0.59
  13   5  -5    4.70    0.55
  12  -5  -5    1.03    0.42
  12   5  -5    0.09    0.32
  11  -5  -5    1.69    0.45
  11   5  -5    2.37    0.42
  10  -5  -5   -0.01    0.34
  10   5  -5   -0.09    0.26
   9  -5  -5   21.37    0.87
   9   5  -5   23.19    0.87
   8  -5  -5   -0.26    0.27
   8   5  -5   -0.15    0.26
   7  -5  -5   45.11    1.27
   7   5  -5   44.87    1.28
   6  -5  -5   11.51    0.57
   6   5  -5   11.41    0.58
   5  -5  -5    3.70    0.37
   5   5  -5    4.57    0.37
   4  -5  -5    6.43    0.41
   4   5  -5    5.91    0.42
   3  -5  -5   22.22    0.71
  -3  -5   5   22.74    0.60
   3   5  -5   22.24    0.76
   2  -5  -5    5.25    0.34
   2   5  -5    4.82    0.37
   1  -5  -5   11.55    0.48
   1  -5  -5   10.85    0.44
  -1   5   5   11.53    0.42
   1   5  -5    9.93    0.50
   0  -5   5    0.04    0.21
   0  -5  -5    0.63    0.21
   0  -5   5    0.34    0.20
   0  -5  -5    0.33    0.18
   0   5  -5    0.19    0.22
   0   5   5    0.55    0.18
  -1  -5  -5    1.37    0.25
   1  -5   5    0.72    0.22
   1  -5   5    0.54    0.23
  -1  -5  -5    0.67    0.17
   1   5   5    0.96    0.22
   2  -5   5   17.88    0.65
  -2  -5  -5   17.97    0.63
   2   5   5   19.29    0.64
  -3  -5  -5  103.35    2.19
   3  -5   5  101.55    2.20
   3   5   5  103.37    2.23
  -4  -5  -5    5.63    0.40
   4  -5   5    6.50    0.45
   4   5   5    5.89    0.43
  -5  -5  -5   76.80    1.73
   5  -5   5   75.20    1.76
   5   5   5   75.70    1.82
   6  -5   5    3.03    0.39
   6  -5   5    3.33    0.40
  -6  -5  -5    3.36    0.36
   6   5   5    3.40    0.40
   7  -5   5    1.10    0.35
   7  -5   5    1.28    0.32
  -7  -5  -5    0.81    0.28
   7   5   5    0.77    0.30
   8  -5   5    0.32    0.31
  -8  -5  -5    0.65    0.28
   8  -5   5    0.46    0.31
   8   5   5    0.62    0.28
  -9  -5  -5    9.79    0.57
   9  -5   5    9.81    0.63
   9   5   5   11.00    0.65
 -10  -5  -5    1.11    0.37
  10  -5   5    1.36    0.39
  10   5   5    2.08    0.39
  11  -5   5   19.16    0.89
  11   5   5   19.17    0.91
  12  -5   5    0.19    0.39
  12   5   5    0.37    0.37
  13  -5   5    1.19    0.50
  12  -6  -5   -1.00    0.38
  12   6  -5   -0.32    0.31
  11  -6  -5    8.21    0.63
  11   6  -5    8.09    0.62
  10  -6  -5    0.69    0.35
  10   6  -5    1.07    0.36
   9  -6  -5    2.90    0.45
   9   6  -5    3.07    0.45
   8  -6  -5    3.11    0.45
   8   6  -5    3.33    0.43
   7  -6  -5    1.87    0.37
   7   6  -5    0.86    0.28
   6  -6  -5    0.03    0.27
   6   6  -5   -0.04    0.25
   5  -6  -5   15.05    0.66
   5   6  -5   16.22    0.72
   4  -6  -5    4.58    0.40
   4   6  -5    4.49    0.40
   3  -6  -5    2.60    0.32
   3   6  -5    3.17    0.37
   2  -6  -5    9.12    0.46
   2   6  -5   10.92    0.55
   1  -6  -5    3.47    0.33
   1  -6  -5    3.29    0.33
   1   6  -5    3.40    0.37
   0  -6   5    1.18    0.28
   0  -6   5    1.58    0.29
   0  -6  -5    0.77    0.25
   0   6   5    1.11    0.24
   1  -6   5   31.61    0.92
   1  -6   5   30.73    0.94
  -1  -6  -5   31.23    0.93
   1   6   5   31.12    0.89
   2  -6   5    5.41    0.40
   2  -6   5    5.11    0.41
  -2  -6  -5    5.23    0.40
   2   6   5    4.79    0.38
  -3  -6  -5   12.37    0.56
   3  -6   5   12.95    0.59
   3   6   5   13.31    0.60
  -4  -6  -5   12.58    0.57
   4  -6   5   12.58    0.59
   4   6   5   12.10    0.59
  -5  -6  -5    2.02    0.31
   5  -6   5    1.82    0.37
   5   6   5    2.54    0.35
  -6  -6  -5    5.67    0.45
   6  -6   5    5.65    0.47
   6  -6   5    5.34    0.47
   6   6   5    6.09    0.49
   7  -6   5    3.90    0.46
  -7  -6  -5    4.77    0.44
   7   6   5    4.51    0.48
   8  -6   5   -0.66    0.23
  -8  -6  -5   -0.20    0.28
   8   6   5    0.58    0.34
   9  -6   5    3.16    0.47
   9   6   5    3.16    0.50
  10  -6   5    7.76    0.63
  10   6   5    8.03    0.64
  11  -6   5    0.75    0.43
  11   6   5    0.27    0.41
  11  -7  -5    0.09    0.43
  11   7  -5   -0.05    0.35
  10  -7  -5    1.16    0.39
  10   7  -5    2.47    0.42
   9  -7  -5    5.73    0.58
   9   7  -5    4.09    0.51
   8  -7  -5   -0.23    0.31
   8   7  -5   -0.36    0.26
   7  -7  -5    1.09    0.36
   7   7  -5    1.17    0.37
   6  -7  -5    7.56    0.54
   6   7  -5    8.27    0.58
   5  -7  -5   -0.27    0.28
   5   7  -5   -0.45    0.23
   4  -7  -5   42.84    1.22
   4   7  -5   42.20    1.27
   3  -7  -5    2.66    0.37
   3   7  -5    3.00    0.38
   2  -7  -5    1.60    0.30
   2   7  -5    1.90    0.36
   1  -7  -5    0.53    0.23
   1   7  -5    0.49    0.28
   0  -7   5   24.51    0.87
   0  -7  -5   27.54    0.89
   0  -7   5   26.59    0.87
   1  -7   5    0.57    0.29
   1  -7   5    0.10    0.27
  -1  -7  -5   -0.22    0.21
  -2  -7  -5   25.29    0.86
   2  -7   5   26.27    0.90
   3  -7   5    6.01    0.50
  -3  -7  -5    4.71    0.42
   3   7   5    5.15    0.44
  -4  -7  -5    1.12    0.30
   4  -7   5    0.96    0.32
   4   7   5    0.95    0.31
   5  -7   5    3.79    0.41
  -5  -7  -5    3.61    0.41
   5   7   5    3.77    0.44
  -6  -7  -5    8.80    0.54
   6  -7   5    8.57    0.61
   6   7   5    8.84    0.60
   7  -7   5    5.65    0.54
   7   7   5    5.83    0.58
   8  -7   5    1.14    0.40
   8   7   5    1.42    0.41
   9  -7   5   -0.25    0.35
   9   7   5    0.22    0.34
  10   7   5    0.17    0.39
   9  -8  -5   -0.46    0.37
   9   8  -5    0.32    0.37
   8  -8  -5    7.15    0.63
   8   8  -5    6.67    0.62
   7  -8  -5   -0.27    0.32
   7   8  -5   -0.40    0.27
   6  -8  -5    1.56    0.38
   6   8  -5    1.92    0.43
   5  -8  -5    1.88    0.39
   5   8  -5    2.95    0.46
   4  -8  -5    0.96    0.33
   4   8  -5   -0.38    0.28
   3   8  -5   -0.14    0.26
   2  -8  -5   26.82    0.96
   2   8  -5   25.37    0.97
  -1  -8   5    0.38    0.27
  -1  -8   5    0.47    0.29
   1  -8  -5   -0.14    0.25
   1   8  -5   -0.11    0.29
   0  -8   5   14.37    0.69
   0  -8  -5   13.76    0.67
   0  -8   5   14.69    0.67
   1  -8   5    0.03    0.29
   1  -8   5    0.00    0.26
  -1  -8  -5   -0.41    0.24
  -2  -8  -5   -0.27    0.23
  -3  -8  -5   -0.63    0.24
  -4  -8  -5   10.19    0.59
   4  -8   5    9.43    0.61
   5  -8   5    0.10    0.29
   5   8   5   -0.13    0.37
   6  -8   5    2.46    0.48
   6   8   5    2.92    0.49
   7  -8   5   -0.95    0.34
   7   8   5   -0.42    0.31
   8   8   5    0.96    0.47
   7  -9  -5    4.09    0.61
   6  -9  -5    6.31    0.61
   6   9  -5    4.16    0.56
   5   9  -5   -0.37    0.38
   4   9  -5    4.55    0.54
   3  -9  -5   -0.47    0.29
   3   9  -5   -0.53    0.32
   2  -9  -5   -0.49    0.28
   2   9  -5    0.33    0.37
   1  -9  -5    2.08    0.40
  -1  -9   5    1.39    0.39
  -1  -9   5    2.41    0.41
   0  -9  -5    5.45    0.51
  -1  -9  -5   -0.06    0.29
  -2  -9  -5    5.96    0.55
   2  -9   5    6.35    0.54
   3  -9   5    3.72    0.51
   4  -9   5    1.72    0.44
   5  -9   5    1.07    0.43
  14   0  -6    0.16    0.36
  13   0  -6   -0.30    0.33
  12   0  -6    0.27    0.32
  12   0  -6    1.10    0.26
  11   0  -6   -0.16    0.20
  11   0  -6    0.02    0.29
  10   0  -6    5.28    0.45
  10   0  -6    4.86    0.34
   9   0  -6    0.02    0.26
   9   0  -6    0.08    0.17
   8   0  -6    0.94    0.18
   8   0  -6    0.88    0.27
   7   0  -6    0.91    0.22
   7   0  -6   -0.16    0.12
   6   0  -6  221.88    4.08
   6   0  -6  213.62    4.17
   5   0  -6    0.08    0.15
   5   0  -6   -0.06    0.09
   4   0  -6  203.69    3.94
   4   0  -6  212.30    3.86
   3   0  -6    0.04    0.09
   3   0  -6    0.59    0.17
   2   0  -6    6.31    0.21
  -2   0   6    6.86    0.24
  -2   0   6    6.60    0.25
   2   0  -6    6.03    0.27
  -1   0   6    0.42    0.14
   1   0  -6    0.35    0.12
   1   0  -6    0.37    0.10
   0   0  -6  478.83    8.54
   0   0   6  474.04    8.57
   0   0  -6  457.06    8.53
   1   0   6    0.33    0.16
  -1   0  -6    0.25    0.10
  -1   0  -6    0.24    0.13
  -2   0  -6  367.11    6.63
   2   0   6  353.54    6.64
   3   0   6   -0.08    0.17
   4   0   6   24.19    0.70
   5   0   6   -0.12    0.19
   6   0   6   42.41    1.11
   6   0   6   42.84    0.97
   7   0   6   -0.11    0.26
   7   0   6    0.05    0.16
   8   0   6   55.92    1.45
   8   0   6   58.63    1.30
   9   0   6   -0.11    0.24
  10   0   6    1.42    0.36
  11   0   6   -0.06    0.29
  12   0   6    0.94    0.37
  13   0   6   -0.33    0.30
  14   0   6    8.11    0.63
  15   0   6   -0.68    0.35
  16  -1  -6    3.04    0.56
  15  -1  -6    0.19    0.40
  14  -1  -6    5.95    0.57
  14   1  -6    7.52    0.50
  13  -1  -6    3.13    0.47
  13   1  -6    3.53    0.39
  13   1  -6    2.72    0.44
  12  -1  -6   -0.47    0.30
  12   1  -6   -0.20    0.30
  12   1  -6   -0.29    0.20
  11  -1  -6    9.86    0.60
  11   1  -6    9.48    0.58
  11   1  -6   10.22    0.51
  10  -1  -6    1.64    0.23
  10  -1  -6    1.24    0.35
  10   1  -6    1.28    0.25
  10   1  -6    1.10    0.31
   9  -1  -6   25.49    0.85
   9  -1  -6   23.99    0.66
   9   1  -6   23.37    0.78
   9   1  -6   24.56    0.74
   8  -1  -6    7.71    0.50
   8  -1  -6    7.38    0.31
   8   1  -6    7.01    0.43
   8   1  -6    7.35    0.37
   7  -1  -6    7.44    0.45
   7  -1  -6    7.33    0.28
   7   1  -6    7.53    0.37
   7   1  -6    7.23    0.40
   6  -1  -6    3.51    0.18
   6  -1  -6    3.23    0.31
   6   1  -6    2.42    0.26
   6   1  -6    2.58    0.22
   5  -1  -6    8.20    0.25
   5  -1  -6    8.68    0.39
   5   1  -6    8.69    0.34
   5   1  -6    9.11    0.39
   4  -1  -6  102.15    2.06
   4  -1  -6  101.33    1.91
   4   1  -6  100.25    1.99
   4   1  -6  101.78    2.03
   3  -1  -6   36.83    0.84
   3   1  -6   34.65    0.82
  -3   1   6   33.61    0.70
   3   1  -6   33.92    0.78
   2  -1  -6   19.08    0.48
   2  -1  -6   19.25    0.53
  -2   1   6   19.06    0.44
   2   1  -6   19.85    0.52
   2   1  -6   19.61    0.51
   2   1  -6   18.38    0.41
   1  -1  -6   29.81    0.67
  -1  -1   6   28.58    0.67
   1  -1  -6   29.13    0.66
  -1  -1   6   29.13    0.69
  -1   1   6   28.95    0.64
   1   1  -6   29.37    0.68
   0  -1   6  280.67    5.19
   0  -1  -6  281.06    5.15
   0  -1  -6  278.47    5.13
   0   1  -6  281.72    5.16
   0   1   6  277.69    5.16
  -1  -1  -6   42.68    0.87
  -1  -1  -6   43.63    0.95
   1  -1   6   44.32    0.99
   1   1   6   43.33    0.96
  -2  -1  -6   39.75    0.92
   2  -1   6   40.52    0.96
   2   1   6   42.09    0.95
  -3  -1  -6   61.82    1.33
   3  -1   6   61.17    1.35
   3   1   6   61.52    1.34
  -4  -1  -6  160.21    3.12
   4  -1   6  161.77    3.15
   4   1   6  159.10    3.15
   5  -1   6   25.60    0.78
  -5  -1  -6   25.11    0.74
   5   1   6   25.89    0.58
   5   1   6   24.90    0.77
   6  -1   6   88.82    1.95
   6   1   6   90.18    1.75
   6   1   6   87.60    1.95
   7  -1   6   44.96    1.18
   7  -1   6   46.03    1.09
   7   1   6   43.54    1.18
   8  -1   6    2.99    0.36
   8  -1   6    3.39    0.32
   8   1   6    3.07    0.36
   9  -1   6   24.25    0.77
   9  -1   6   22.86    0.84
   9   1   6   23.45    0.85
  10  -1   6    1.91    0.32
  10  -1   6    2.06    0.38
  10   1   6    1.20    0.35
  11  -1   6    2.13    0.40
  11   1   6    2.20    0.36
  12  -1   6    9.05    0.60
  12   1   6    8.31    0.61
  13  -1   6    7.50    0.58
  13   1   6    6.51    0.57
  14  -1   6    1.07    0.39
  14   1   6    1.29    0.40
  15  -1   6    2.91    0.49
  15   1   6    2.10    0.48
  16  -2  -6    0.28    0.46
  15  -2  -6    6.32    0.64
  15   2  -6    6.31    0.54
  14  -2  -6    0.40    0.40
  14   2  -6    0.91    0.33
  13  -2  -6   11.00    0.70
  13   2  -6   11.47    0.62
  12  -2  -6    9.73    0.65
  12   2  -6   10.00    0.55
  11  -2  -6    1.36    0.38
  11   2  -6    1.41    0.29
  11   2  -6    1.08    0.30
  10  -2  -6    0.89    0.31
  10   2  -6    0.68    0.26
  10   2  -6    1.01    0.25
   9  -2  -6   81.89    1.92
   9   2  -6   85.18    1.88
   9   2  -6   82.45    1.85
   8  -2  -6    2.02    0.34
   8   2  -6    1.93    0.28
   8   2  -6    1.84    0.27
   7  -2  -6  138.39    2.83
   7  -2  -6  137.05    2.58
   7   2  -6  138.69    2.76
   7   2  -6  135.85    2.78
   6  -2  -6    7.87    0.23
   6  -2  -6    8.14    0.43
   6   2  -6    8.74    0.40
   6   2  -6    8.41    0.39
   5  -2  -6    0.82    0.22
   5   2  -6    0.82    0.18
   5   2  -6    0.65    0.17
   4  -2  -6   35.82    0.89
   4   2  -6   35.24    0.86
   4   2  -6   35.52    0.87
   3  -2  -6  219.06    4.12
   3   2  -6  217.15    4.12
   3   2  -6  217.98    4.10
   2  -2  -6   24.94    0.64
   2   2  -6   24.60    0.64
   2   2  -6   25.32    0.64
  -2   2   6   23.60    0.51
   1  -2  -6  241.93    4.44
  -1  -2   6  242.39    4.47
   1  -2  -6  240.36    4.46
  -1  -2   6  240.68    4.49
   1   2  -6  235.15    4.48
  -1   2   6  238.98    4.40
   1   2  -6  231.34    4.45
   0  -2   6    0.68    0.16
   0  -2   6    0.73    0.15
   0  -2  -6    0.70    0.15
   0  -2  -6    0.70    0.13
   0   2   6    0.80    0.13
  -1  -2  -6    6.97    0.30
  -1  -2  -6    6.27    0.22
   1  -2   6    8.13    0.36
   1   2   6    7.70    0.32
   2  -2   6   97.02    2.01
  -2  -2  -6  101.30    1.98
  -2  -2  -6   97.97    1.86
   2   2   6   98.02    1.99
  -3  -2  -6  127.14    2.55
   3  -2   6  129.08    2.59
   3   2   6  131.41    2.58
   4  -2   6   14.03    0.55
  -4  -2  -6   14.59    0.53
   4   2   6   14.60    0.53
  -5  -2  -6  169.22    3.35
   5  -2   6  179.44    3.40
   5   2   6  162.90    3.38
  -6  -2  -6   11.06    0.52
   6  -2   6    9.52    0.52
   6   2   6    9.17    0.51
   7  -2   6    0.75    0.31
   7  -2   6    0.58    0.22
   7   2   6    0.71    0.28
   8  -2   6    3.48    0.42
   8  -2   6    3.38    0.34
   8   2   6    4.67    0.44
   9  -2   6   30.36    0.99
   9  -2   6   31.99    0.94
   9   2   6   31.20    1.01
  10  -2   6    2.73    0.37
  10  -2   6    2.88    0.41
  10   2   6    3.89    0.45
  11  -2   6   32.96    1.08
  11  -2   6   33.73    1.03
  11   2   6   30.60    1.10
  12  -2   6    0.75    0.35
  12   2   6    0.13    0.32
  13  -2   6    3.79    0.48
  13   2   6    3.29    0.48
  14  -2   6    0.38    0.38
  14   2   6   -0.74    0.29
  16  -3  -6   -0.52    0.47
  16   3  -6    0.20    0.35
  15  -3  -6   -0.46    0.40
  15   3  -6   -0.47    0.33
  14  -3  -6   -0.17    0.40
  14   3  -6   -0.12    0.32
  13  -3  -6    8.86    0.66
  13   3  -6    9.48    0.59
  12  -3  -6    0.06    0.36
  12   3  -6    1.16    0.29
  11  -3  -6   40.87    1.27
  11   3  -6   43.98    1.24
  10  -3  -6    0.38    0.33
  10   3  -6    0.43    0.26
  10   3  -6    0.21    0.21
   9  -3  -6   11.63    0.63
   9   3  -6   12.53    0.58
   9   3  -6   13.67    0.56
   8  -3  -6    4.94    0.47
   8   3  -6    6.67    0.42
   8   3  -6    4.83    0.39
   7  -3  -6   23.08    0.80
   7   3  -6   23.03    0.74
   7   3  -6   24.33    0.73
   6  -3  -6    1.78    0.31
   6   3  -6    1.46    0.26
   6   3  -6    1.89    0.24
   5  -3  -6  178.50    3.51
   5   3  -6  185.96    3.46
   5   3  -6  170.90    3.51
  -4  -3   6    0.38    0.08
   4  -3  -6    0.02    0.19
   4   3  -6    0.43    0.18
   4   3  -6    0.65    0.17
   3  -3  -6  266.68    5.01
  -3  -3   6  273.09    4.88
   3   3  -6  261.42    5.00
   3   3  -6  263.96    5.04
   2  -3  -6   15.38    0.48
  -2   3   6   14.36    0.36
   2   3  -6   14.52    0.50
   2   3  -6   14.93    0.48
   1  -3  -6   72.47    1.55
   1  -3  -6   73.05    1.50
  -1   3   6   73.45    1.46
   1   3  -6   74.46    1.58
   0  -3   6    2.23    0.22
   0  -3   6    1.79    0.22
   0  -3  -6    2.19    0.19
   0  -3  -6    1.91    0.21
   0   3   6    2.17    0.19
   1  -3   6  122.44    2.53
  -1  -3  -6  129.62    2.52
  -1  -3  -6  127.96    2.40
   1   3   6  128.79    2.50
  -2  -3  -6    3.86    0.16
  -2  -3  -6    4.40    0.31
   2  -3   6    4.26    0.33
   2   3   6    4.06    0.29
  -3  -3  -6   82.46    1.77
   3  -3   6   85.55    1.82
   3   3   6   84.40    1.80
  -4  -3  -6    4.77    0.33
   4  -3   6    4.53    0.39
   4   3   6    4.68    0.37
   5  -3   6   34.47    0.96
  -5  -3  -6   34.61    0.93
   5   3   6   33.37    0.96
   6  -3   6    0.02    0.27
  -6  -3  -6    0.11    0.21
   6   3   6    0.32    0.23
  -7  -3  -6  116.94    2.48
   7  -3   6  117.28    2.49
   7  -3   6  115.40    2.49
   7   3   6  115.58    2.54
  -8  -3  -6    4.96    0.43
   8  -3   6    4.72    0.46
   8  -3   6    4.67    0.41
   8   3   6    4.80    0.47
   9  -3   6   19.82    0.80
   9  -3   6   21.21    0.78
   9   3   6   20.84    0.82
  10  -3   6    6.08    0.47
  10  -3   6    5.36    0.49
  10   3   6    4.98    0.51
  11  -3   6    0.24    0.34
  11  -3   6    0.68    0.33
  11   3   6   -0.27    0.24
  12  -3   6    0.47    0.34
  12  -3   6    0.03    0.37
  12   3   6    1.38    0.39
  13   3   6    5.98    0.61
  14   3   6    1.09    0.43
  15  -4  -6    1.85    0.57
  15   4  -6    2.77    0.48
  14  -4  -6   -0.12    0.41
  14   4  -6   -0.19    0.31
  13  -4  -6    0.80    0.37
  13   4  -6    0.64    0.33
  12  -4  -6    4.66    0.52
  12   4  -6    5.09    0.49
  11  -4  -6    1.58    0.42
  11   4  -6    1.28    0.34
  10  -4  -6    7.79    0.58
  10   4  -6    8.16    0.54
   9  -4  -6   51.32    1.42
   9   4  -6   51.18    1.38
   8  -4  -6    1.89    0.37
   8   4  -6    2.10    0.34
   8   4  -6    2.44    0.28
   7  -4  -6   68.43    1.64
   7   4  -6   66.37    1.51
   7   4  -6   66.78    1.63
   6  -4  -6   27.19    0.86
   6   4  -6   27.79    0.78
   6   4  -6   26.24    0.84
   5  -4  -6   15.28    0.58
   5   4  -6   15.74    0.54
   5   4  -6   13.63    0.57
   4  -4  -6   64.82    1.46
   4   4  -6   63.66    1.49
   4   4  -6   60.98    1.40
   3  -4  -6    9.46    0.44
  -3  -4   6    9.63    0.31
   3   4  -6   11.05    0.49
   2  -4  -6    8.58    0.40
  -2   4   6    8.80    0.30
   2   4  -6    8.54    0.41
   1  -4  -6   56.88    1.30
   1  -4  -6   55.66    1.24
  -1   4   6   56.93    1.20
   1   4  -6   58.56    1.34
   0  -4   6   17.99    0.62
   0  -4  -6   17.73    0.58
   0  -4   6   18.76    0.61
   0  -4  -6   17.14    0.51
   0   4   6   18.07    0.53
  -1  -4  -6    2.21    0.20
  -1  -4  -6    2.38    0.24
   1  -4   6    2.51    0.29
   1  -4   6    1.90    0.25
   1   4   6    2.21    0.23
  -2  -4  -6   97.49    2.07
   2  -4   6   98.41    2.11
   2   4   6  102.94    2.10
  -3  -4  -6    5.49    0.38
   3  -4   6    4.99    0.39
   3   4   6    5.09    0.37
  -4  -4  -6   11.81    0.51
   4  -4   6   11.58    0.54
   4   4   6   12.33    0.55
  -5  -4  -6   45.86    1.16
   5  -4   6   45.11    1.18
   5   4   6   43.80    1.20
  -6  -4  -6   32.59    0.95
   6  -4   6   30.93    0.96
   6   4   6   31.69    1.00
  -7  -4  -6   23.63    0.82
   7  -4   6   25.16    0.86
   7  -4   6   22.98    0.84
   7   4   6   21.82    0.83
  -8  -4  -6    9.99    0.55
   8  -4   6    9.45    0.54
   8  -4   6    9.04    0.56
   8   4   6   10.63    0.59
  -9  -4  -6    1.76    0.35
   9  -4   6    0.76    0.35
   9  -4   6    1.27    0.33
   9   4   6    0.90    0.33
  10  -4   6    3.23    0.43
  10  -4   6    2.91    0.47
  10   4   6    2.75    0.43
  11  -4   6   14.64    0.75
  11   4   6   14.68    0.78
  12  -4   6    1.21    0.42
  12   4   6    2.25    0.45
  13  -4   6    4.02    0.56
  13   4   6    3.48    0.53
  14  -4   6    2.81    0.58
  14  -5  -6    5.99    0.68
  14   5  -6    6.30    0.63
  13  -5  -6    0.41    0.38
  13   5  -6    0.69    0.34
  12  -5  -6    4.44    0.57
  12   5  -6    5.20    0.54
  11  -5  -6    0.00    0.31
  11   5  -6   -0.09    0.29
  10  -5  -6    0.20    0.34
  10   5  -6   -0.34    0.27
   9  -5  -6    0.18    0.32
   9   5  -6    0.46    0.27
   8  -5  -6   20.13    0.81
   8   5  -6   21.12    0.81
   7  -5  -6    2.30    0.37
   7   5  -6    2.23    0.29
   7   5  -6    2.20    0.36
   6  -5  -6    0.09    0.27
   6   5  -6    0.32    0.25
   5  -5  -6    5.25    0.42
   5   5  -6    5.41    0.44
   4  -5  -6  109.35    2.37
   4   5  -6  114.60    2.44
   3  -5  -6   19.74    0.67
   2  -5  -6  110.61    2.32
   2   5  -6  115.45    2.42
   1  -5  -6    6.26    0.41
   1  -5  -6    6.27    0.35
   1   5  -6    6.56    0.42
  -1   5   6    5.84    0.32
   0  -5  -6   57.37    1.28
   0  -5  -6   59.40    1.40
   0  -5   6   58.45    1.40
   0  -5   6   59.44    1.43
   0   5   6   59.23    1.32
   1  -5   6    0.89    0.24
   1  -5   6    0.39    0.25
  -1  -5  -6    0.92    0.21
   1   5   6    1.02    0.23
  -2  -5  -6    2.35    0.29
   2  -5   6    2.43    0.32
   2   5   6    2.46    0.31
  -3  -5  -6    0.44    0.23
   3  -5   6    0.45    0.26
   3   5   6    0.59    0.26
   4  -5   6   64.17    1.55
  -4  -5  -6   64.36    1.53
   4   5   6   67.11    1.61
   5  -5   6    2.53    0.37
  -5  -5  -6    1.92    0.31
   5   5   6    1.66    0.32
   6  -5   6   30.03    0.96
  -6  -5  -6   28.01    0.90
   6   5   6   29.99    0.98
   7  -5   6    2.14    0.39
   7  -5   6    1.02    0.29
  -7  -5  -6    1.02    0.31
   7   5   6    2.16    0.34
  -8  -5  -6    5.14    0.46
   8  -5   6    4.62    0.44
   8  -5   6    5.14    0.51
   8   5   6    4.66    0.45
   9  -5   6   11.04    0.65
  -9  -5  -6   10.52    0.60
   9   5   6   10.06    0.62
  10  -5   6    3.40    0.45
 -10  -5  -6    5.49    0.50
  10   5   6    4.25    0.49
  11  -5   6    1.54    0.43
  11   5   6    0.60    0.38
  12  -5   6    7.36    0.65
  12   5   6    7.14    0.64
  12  -6  -6   -0.53    0.40
  12   6  -6    0.32    0.34
  11  -6  -6    0.17    0.34
  11   6  -6   -0.39    0.33
  10  -6  -6    2.23    0.46
  10   6  -6    1.37    0.35
   9  -6  -6    5.50    0.54
   9   6  -6    4.23    0.49
   8  -6  -6    1.78    0.39
   8   6  -6    1.82    0.37
   7  -6  -6    8.16    0.56
   7   6  -6   10.27    0.60
   6  -6  -6   18.00    0.74
   6   6  -6   17.92    0.78
   5  -6  -6    0.29    0.26
   5   6  -6    0.07    0.27
   4  -6  -6    5.36    0.41
   4   6  -6    4.74    0.43
   3  -6  -6    1.48    0.30
   3   6  -6    0.95    0.30
   2  -6  -6   -0.23    0.21
   2   6  -6    0.08    0.24
   1  -6  -6    4.06    0.37
   1  -6  -6    3.72    0.33
   1   6  -6    4.20    0.39
   0  -6   6   54.16    1.36
   0  -6  -6   52.88    1.36
   0  -6   6   53.90    1.38
  -1  -6  -6    0.18    0.23
   1  -6   6    0.01    0.24
   1  -6   6    0.20    0.26
   1   6   6    0.61    0.23
   2  -6   6   82.97    1.91
  -2  -6  -6   82.38    1.89
   2   6   6   82.08    1.88
  -3  -6  -6    1.33    0.28
   3  -6   6    1.35    0.31
   3   6   6    1.09    0.27
  -4  -6  -6   21.99    0.78
   4  -6   6   22.19    0.80
   4   6   6   20.78    0.79
   5  -6   6    2.18    0.37
  -5  -6  -6    1.73    0.31
   5   6   6    2.49    0.36
   6  -6   6    0.54    0.35
  -6  -6  -6    1.02    0.30
   6  -6   6    0.72    0.32
   6   6   6    0.34    0.28
   7  -6   6    0.06    0.32
  -7  -6  -6    0.39    0.28
   7   6   6    0.72    0.33
   8  -6   6   11.97    0.68
  -8  -6  -6   12.46    0.66
   8   6   6   12.70    0.71
   9  -6   6    5.77    0.57
  -9  -6  -6    5.52    0.50
   9   6   6    6.15    0.56
  10  -6   6    0.46    0.38
  10   6   6    0.56    0.33
  11  -6   6    2.32    0.51
  11   6   6    2.47    0.50
  11  -7  -6    5.79    0.67
  11   7  -6    6.26    0.60
  10  -7  -6    0.52    0.41
  10   7  -6    1.01    0.37
   9  -7  -6    2.34    0.46
   9   7  -6    1.57    0.41
   8  -7  -6    1.00    0.38
   8   7  -6    1.02    0.36
   7  -7  -6    2.00    0.40
   7   7  -6    2.11    0.41
   6  -7  -6    1.83    0.39
   6   7  -6    1.58    0.36
   5  -7  -6   22.34    0.86
   5   7  -6   23.15    0.91
   4  -7  -6    0.59    0.29
   4   7  -6    0.65    0.35
   3  -7  -6   19.22    0.74
   3   7  -6   21.61    0.84
   2  -7  -6    5.77    0.45
   2   7  -6    5.57    0.47
   1  -7  -6    0.05    0.23
   1   7  -6    0.12    0.27
   0  -7  -6    3.67    0.38
   0  -7   6    2.95    0.37
   0  -7   6    3.66    0.39
   1  -7   6   25.77    0.84
  -1  -7  -6   21.99    0.82
   1  -7   6   23.99    0.85
   2  -7   6   -0.16    0.26
  -2  -7  -6    0.04    0.25
  -3  -7  -6    3.12    0.39
   3  -7   6    3.77    0.42
   3   7   6    4.24    0.43
  -4  -7  -6    1.46    0.31
   4  -7   6    1.24    0.37
   4   7   6    1.11    0.32
  -5  -7  -6    4.52    0.44
   5   7   6    4.79    0.48
   6  -7   6   16.51    0.82
  -6  -7  -6   18.17    0.78
   6   7   6   18.53    0.86
   7  -7   6   22.68    0.96
  -7  -7  -6   20.59    0.85
   7   7   6   22.55    0.95
   8  -7   6    5.20    0.57
   8   7   6    5.94    0.57
   9  -7   6    4.43    0.57
   9   7   6    5.91    0.62
   9  -8  -6    9.34    0.72
   9   8  -6    7.94    0.67
   8  -8  -6    0.00    0.36
   8   8  -6    0.36    0.39
   7  -8  -6   11.28    0.73
   7   8  -6   11.55    0.72
   6  -8  -6    0.37    0.34
   6   8  -6   -0.25    0.31
   5  -8  -6    2.58    0.41
   5   8  -6    2.23    0.45
   4   8  -6    0.80    0.36
   3  -8  -6   10.03    0.58
   3   8  -6    9.79    0.64
   2  -8  -6   -0.44    0.25
   2   8  -6    0.22    0.32
  -1  -8   6   13.00    0.67
  -1  -8   6   13.66    0.66
   1  -8  -6   13.10    0.67
   0  -8  -6   -0.48    0.24
   0  -8   6   -0.15    0.27
   0  -8   6    0.04    0.28
   1  -8   6    1.19    0.33
  -1  -8  -6    0.84    0.29
   1  -8   6    1.92    0.37
   2  -8   6    0.27    0.32
  -2  -8  -6    0.80    0.30
  -3  -8  -6    5.32    0.49
  -4  -8  -6    0.77    0.36
   5  -8   6   14.02    0.75
  -5  -8  -6   13.05    0.69
   6  -8   6    2.17    0.45
   6   8   6    3.85    0.52
   7  -8   6    0.23    0.38
   7   8   6    0.75    0.40
   8   8   6   -0.17    0.37
   7  -9  -6    0.68    0.47
   6   9  -6    0.90    0.44
   5   9  -6    9.46    0.71
   4  -9  -6   -0.44    0.30
   4   9  -6    0.28    0.39
   3  -9  -6    6.38    0.60
   3   9  -6    6.21    0.59
   2  -9  -6    1.69    0.40
  -2  -9   6    2.45    0.42
  -2  -9   6    2.87    0.42
  -1  -9   6    0.42    0.32
   1  -9  -6    0.06    0.30
  -1  -9   6   -0.08    0.31
   0  -9  -6    1.31    0.35
   0  -9   6    0.19    0.37
   0  -9   6    0.30    0.35
  -1  -9  -6    0.71    0.37
  -2  -9  -6    1.12    0.37
  -3  -9  -6    1.07    0.39
   3  -9   6    0.63    0.36
   4  -9   6    4.02    0.50
  15   0  -7    0.26    0.39
  14   0  -7    0.04    0.34
  13   0  -7    0.41    0.32
  12   0  -7   -0.32    0.28
  11   0  -7   22.05    0.70
  11   0  -7   21.36    0.82
  10   0  -7   -0.09    0.17
  10   0  -7   -0.04    0.27
   9   0  -7    2.72    0.37
   9   0  -7    2.99    0.28
   8   0  -7   -0.06    0.24
   8   0  -7   -0.21    0.14
   7   0  -7   87.64    1.77
   7   0  -7   86.74    1.88
   6   0  -7    0.07    0.11
   6   0  -7   -0.09    0.16
   5   0  -7  157.95    2.95
   5   0  -7  154.37    3.06
   4   0  -7    0.02    0.10
   4   0  -7    0.14    0.14
   3   0  -7  135.57    2.55
   3   0  -7  134.38    2.57
   3   0  -7  139.04    2.65
   2   0  -7    0.18    0.09
   2   0  -7    0.09    0.13
  -2   0   7    0.25    0.12
   1   0  -7   21.15    0.55
  -1   0   7   21.73    0.55
   1   0  -7   21.66    0.52
   0   0  -7   -0.03    0.09
   0   0  -7   -0.07    0.11
   0   0   7    0.05    0.15
   1   0   7   87.40    1.78
  -1   0  -7   87.80    1.75
  -1   0  -7   88.91    1.72
   2   0   7    0.08    0.18
  -2   0  -7    0.25    0.14
   3   0   7   36.07    0.92
   4   0   7    0.46    0.24
   5   0   7    3.45    0.35
   6   0   7   -0.16    0.14
   6   0   7    0.08    0.25
   7   0   7   72.88    1.71
   7   0   7   70.76    1.52
   8   0   7   -0.08    0.19
   8   0   7   -0.22    0.25
   9   0   7   27.52    0.94
  10   0   7   -0.59    0.29
  11   0   7    4.99    0.48
  12   0   7    0.02    0.32
  13   0   7   12.86    0.73
  14   0   7    0.46    0.39
  15   0   7    7.53    0.64
  16  -1  -7    0.55    0.48
  15  -1  -7    1.34    0.44
  14  -1  -7   -0.07    0.37
  13  -1  -7    4.13    0.49
  13   1  -7    4.43    0.39
  13   1  -7    4.63    0.47
  12  -1  -7    3.26    0.45
  12   1  -7    4.74    0.47
  12   1  -7    4.05    0.39
  11  -1  -7    0.61    0.34
  11   1  -7    0.90    0.30
  11   1  -7    0.49    0.23
  10  -1  -7    9.78    0.60
  10   1  -7   10.32    0.48
  10   1  -7    9.69    0.54
   9  -1  -7   80.72    1.86
   9  -1  -7   80.92    1.65
   9   1  -7   79.00    1.81
   9   1  -7   79.20    1.75
   8  -1  -7    9.84    0.35
   8  -1  -7    9.33    0.53
   8   1  -7    9.70    0.50
   8   1  -7    9.29    0.41
   7  -1  -7   48.01    1.23
   7  -1  -7   49.39    1.04
   7   1  -7   50.79    1.15
   7   1  -7   48.96    1.20
   6  -1  -7    3.31    0.31
   6  -1  -7    2.67    0.18
   6   1  -7    2.46    0.26
   6   1  -7    2.64    0.23
   5  -1  -7    2.20    0.15
   5  -1  -7    2.72    0.26
   5   1  -7    2.13    0.20
   5   1  -7    2.46    0.25
   4  -1  -7   80.67    1.73
  -4   1   7   84.33    1.59
  -4   1   7   85.01    1.58
   4   1  -7   84.40    1.73
   4   1  -7   81.99    1.58
   4   1  -7   83.57    1.69
   3  -1  -7   70.69    1.47
   3   1  -7   70.24    1.43
  -3   1   7   70.08    1.35
   3   1  -7   67.95    1.46
   3   1  -7   70.38    1.33
   2  -1  -7    3.14    0.26
   2  -1  -7    3.62    0.20
  -2  -1   7    3.16    0.22
  -2  -1   7    3.18    0.23
   2   1  -7    3.42    0.22
  -2   1   7    3.34    0.20
   2   1  -7    3.09    0.16
  -1  -1   7  194.51    3.61
   1  -1  -7  189.93    3.59
  -1  -1   7  184.94    3.61
   1  -1  -7  190.08    3.59
   1   1  -7  196.59    3.62
  -1   1   7  195.75    3.58
   0  -1   7   91.35    1.80
   0  -1  -7   86.49    1.72
   0  -1  -7   88.83    1.76
   0   1  -7   86.54    1.76
   0   1   7   91.42    1.77
  -1  -1  -7   58.86    1.16
  -1  -1  -7   56.56    1.23
   1  -1   7   59.24    1.28
   1   1   7   58.81    1.25
  -2  -1  -7  116.51    2.18
   2  -1   7  115.61    2.32
  -2  -1  -7  113.04    2.28
   2   1   7  117.43    2.31
  -3  -1  -7   45.36    1.08
   3  -1   7   48.57    1.12
   3   1   7   46.12    1.11
  -4  -1  -7   15.03    0.54
   4  -1   7   14.48    0.55
   4   1   7   13.60    0.54
   5  -1   7   38.42    1.04
  -5  -1  -7   40.07    1.02
   5   1   7   40.29    1.04
   5   1   7   40.63    0.85
   6  -1   7   50.72    1.30
   6   1   7   51.65    1.29
   6   1   7   50.23    1.06
   7  -1   7   18.25    0.60
   7  -1   7   18.79    0.73
   7   1   7   18.63    0.73
   8  -1   7   43.26    1.22
   8  -1   7   44.98    1.11
   8   1   7   44.02    1.24
   9  -1   7    5.89    0.39
   9  -1   7    5.66    0.47
   9   1   7    5.78    0.50
  10  -1   7    8.91    0.55
  10   1   7   10.29    0.61
  11  -1   7   26.89    0.98
  11   1   7   27.82    1.00
  12  -1   7    0.96    0.38
  12   1   7    1.38    0.39
  13  -1   7    4.37    0.52
  13   1   7    4.06    0.51
  14  -1   7    2.42    0.48
  14   1   7    2.45    0.48
  16  -2  -7    0.69    0.46
  15  -2  -7    0.32    0.40
  15   2  -7    0.57    0.34
  14  -2  -7   26.06    1.05
  14   2  -7   26.41    0.96
  13  -2  -7   17.42    0.85
  13   2  -7   17.67    0.75
  12  -2  -7   36.57    1.18
  12   2  -7   35.60    1.10
  12   2  -7   37.88    1.11
  11  -2  -7    6.41    0.55
  11   2  -7    5.06    0.46
  11   2  -7    5.60    0.42
  10  -2  -7    0.34    0.28
  10   2  -7   -0.11    0.26
  10   2  -7    0.16    0.22
   9  -2  -7    0.02    0.27
   9   2  -7   -0.16    0.22
   9   2  -7   -0.03    0.17
   8  -2  -7   37.17    1.08
   8   2  -7   38.26    1.03
   8   2  -7   37.87    1.01
   7  -2  -7   34.56    0.99
   7   2  -7   34.21    0.92
   7   2  -7   35.27    0.94
   6  -2  -7    5.78    0.42
   6   2  -7    6.89    0.38
   6   2  -7    6.87    0.37
   5  -2  -7   75.33    1.67
   5   2  -7   77.73    1.63
   5   2  -7   76.54    1.64
   4  -2  -7   54.94    1.28
   4   2  -7   57.90    1.27
   4   2  -7   56.60    1.26
   3  -2  -7   14.00    0.49
   3   2  -7   14.07    0.47
   3   2  -7   13.87    0.46
   2  -2  -7  190.55    3.60
   2  -2  -7  190.32    3.61
   2   2  -7  192.49    3.64
  -2   2   7  192.33    3.52
   2   2  -7  184.77    3.62
   1  -2  -7   93.93    1.91
   1  -2  -7   96.21    1.89
  -1  -2   7   96.22    1.95
  -1  -2   7   98.44    1.93
   1   2  -7   93.77    1.92
  -1   2   7   95.94    1.85
   0  -2  -7  106.25    2.15
   0  -2  -7  108.78    2.09
   0  -2   7  110.90    2.19
   0   2   7  108.94    2.11
   1  -2   7    9.97    0.42
  -1  -2  -7    9.70    0.37
  -1  -2  -7    9.82    0.29
   1   2   7   10.94    0.38
  -2  -2  -7   40.41    0.97
  -2  -2  -7   41.34    0.81
   2  -2   7   41.03    1.00
   2   2   7   41.04    0.98
  -3  -2  -7   98.95    2.03
   3  -2   7   97.13    2.05
   3   2   7   99.48    2.05
   4  -2   7  171.61    3.39
  -4  -2  -7  168.60    3.34
   4   2   7  172.32    3.38
  -5  -2  -7    7.17    0.41
   5  -2   7    7.17    0.48
   5   2   7    7.18    0.45
   6  -2   7   87.19    1.98
  -6  -2  -7   90.08    1.96
   6   2   7   89.14    1.99
   7  -2   7    0.17    0.20
  -7  -2  -7    1.16    0.27
   7  -2   7    0.62    0.29
   7   2   7    0.46    0.25
   8  -2   7   12.22    0.63
   8  -2   7   12.06    0.54
   8   2   7   11.63    0.62
   9  -2   7   12.34    0.57
   9  -2   7   13.53    0.66
   9   2   7   12.79    0.66
  10  -2   7    9.11    0.54
  10  -2   7    9.41    0.58
  10   2   7    9.33    0.60
  11  -2   7    0.01    0.33
  11  -2   7    0.05    0.29
  11   2   7    0.11    0.32
  12  -2   7    4.00    0.49
  12   2   7    3.38    0.46
  13  -2   7    1.38    0.44
  13   2   7    0.18    0.38
  14  -2   7    1.02    0.41
  14   2   7    0.57    0.38
  16  -3  -7    2.86    0.61
  16   3  -7    5.83    0.55
  15  -3  -7   -0.15    0.42
  15   3  -7    0.17    0.32
  14  -3  -7    0.34    0.41
  14   3  -7    0.06    0.30
  13  -3  -7    0.05    0.37
  13   3  -7    0.00    0.29
  12  -3  -7   25.68    1.01
  12   3  -7   28.04    0.96
  11  -3  -7    1.13    0.39
  11   3  -7    0.99    0.29
  10  -3  -7   43.20    1.28
  10   3  -7   44.67    1.23
  10   3  -7   43.35    1.16
   9  -3  -7   -0.13    0.31
   9   3  -7    0.36    0.22
   9   3  -7    0.28    0.22
   8  -3  -7   15.46    0.65
   8   3  -7   13.60    0.58
   8   3  -7   14.94    0.58
   7  -3  -7    9.91    0.55
   7   3  -7    9.62    0.48
   7   3  -7    8.66    0.46
   6  -3  -7   54.66    1.36
   6   3  -7   56.56    1.34
   6   3  -7   55.43    1.29
   5  -3  -7    1.79    0.28
   5   3  -7    2.01    0.24
   5   3  -7    1.98    0.24
   4  -3  -7  174.55    3.44
   4   3  -7  170.94    3.45
   4   3  -7  181.67    3.42
   3  -3  -7    3.83    0.31
   3   3  -7    3.12    0.29
   3   3  -7    2.97    0.27
   2  -3  -7   31.09    0.78
   2   3  -7   29.97    0.79
   2   3  -7   31.24    0.83
  -2   3   7   31.91    0.67
  -1  -3   7   24.32    0.70
  -1  -3   7   25.50    0.72
   1  -3  -7   25.88    0.66
   1  -3  -7   27.44    0.72
  -1   3   7   25.54    0.61
   0  -3  -7  117.14    2.36
   0  -3   7  115.62    2.38
   0  -3  -7  117.39    2.27
   0  -3   7  115.94    2.36
   0   3   7  121.12    2.30
   1  -3   7   11.77    0.49
  -1  -3  -7   11.96    0.35
  -1  -3  -7   11.61    0.45
   1   3   7   12.19    0.43
   2  -3   7  247.81    4.85
  -2  -3  -7  252.49    4.83
  -2  -3  -7  259.16    4.70
   2   3   7  259.84    4.84
   3  -3   7   28.00    0.82
  -3  -3  -7   28.50    0.80
   3   3   7   28.75    0.81
  -4  -3  -7   49.50    1.22
   4  -3   7   51.86    1.27
   4   3   7   50.51    1.26
  -5  -3  -7    1.60    0.26
   5  -3   7    1.33    0.32
   5   3   7    1.10    0.26
   6  -3   7   31.20    0.94
  -6  -3  -7   31.21    0.92
   6   3   7   31.95    0.98
  -7  -3  -7    0.79    0.30
   7  -3   7    0.96    0.33
   7   3   7    1.28    0.33
   8  -3   7   35.73    1.08
  -8  -3  -7   37.51    1.08
   8  -3   7   36.91    1.05
   8   3   7   34.66    1.12
   9  -3   7   10.05    0.61
   9  -3   7   10.07    0.56
   9   3   7   10.36    0.61
  10  -3   7    5.43    0.52
  10  -3   7    5.46    0.46
  10   3   7    5.29    0.50
  11  -3   7    2.01    0.42
  11  -3   7    2.04    0.39
  11   3   7    1.46    0.39
  12  -3   7    1.81    0.46
  12  -3   7    1.42    0.38
  12   3   7    1.43    0.40
  13  -3   7    0.24    0.38
  13   3   7   -0.09    0.37
  15  -4  -7   -0.66    0.46
  15   4  -7    0.30    0.37
  14  -4  -7    4.49    0.62
  14   4  -7    3.80    0.48
  13  -4  -7    4.42    0.57
  13   4  -7    3.09    0.46
  12  -4  -7    5.51    0.53
  12   4  -7    5.86    0.48
  11  -4  -7    1.66    0.38
  11   4  -7    1.89    0.36
  10  -4  -7    0.18    0.30
  10   4  -7    0.35    0.29
   9  -4  -7    1.75    0.38
   9   4  -7    1.69    0.29
   9   4  -7    1.69    0.34
   8  -4  -7    8.70    0.57
   8   4  -7    9.51    0.52
   8   4  -7    9.65    0.47
   7  -4  -7   15.71    0.69
   7   4  -7   16.30    0.66
   7   4  -7   16.33    0.60
   6  -4  -7    8.52    0.52
   6   4  -7    8.89    0.47
   6   4  -7    9.19    0.45
   5  -4  -7  116.54    2.46
   5   4  -7  117.70    2.41
   5   4  -7  116.66    2.50
   4  -4  -7   17.57    0.64
   4   4  -7   17.99    0.60
   4   4  -7   18.33    0.65
   3  -4  -7   75.43    1.63
   3   4  -7   72.81    1.67
   2  -4  -7  166.44    3.35
   2   4  -7  172.06    3.44
  -2   4   7  179.88    3.24
   1  -4  -7   75.34    1.60
   1  -4  -7   76.21    1.68
  -1   4   7   77.91    1.56
   1   4  -7   77.20    1.71
   0  -4   7   38.29    1.02
   0  -4  -7   39.21    0.90
   0  -4   7   37.89    0.99
   0  -4  -7   37.62    0.99
   0   4   7   39.18    0.92
  -1  -4  -7   17.10    0.60
   1  -4   7   17.87    0.62
   1  -4   7   17.86    0.61
  -1  -4  -7   17.51    0.49
   1   4   7   17.26    0.56
   2  -4   7   26.53    0.82
  -2  -4  -7   27.05    0.80
   2   4   7   27.73    0.79
   3  -4   7   14.07    0.58
  -3  -4  -7   15.23    0.58
   3   4   7   15.98    0.59
  -4  -4  -7   73.64    1.67
   4  -4   7   75.31    1.72
   4   4   7   73.65    1.72
  -5  -4  -7   13.86    0.59
   5  -4   7   12.44    0.61
   5   4   7   12.75    0.59
  -6  -4  -7   71.74    1.67
   6  -4   7   69.48    1.69
   6   4   7   69.80    1.73
  -7  -4  -7    6.70    0.49
   7  -4   7    7.07    0.53
   7   4   7    6.63    0.49
   8  -4   7    4.27    0.43
   8  -4   7    4.58    0.48
  -8  -4  -7    4.21    0.42
   8   4   7    4.40    0.44
   9  -4   7   14.89    0.72
  -9  -4  -7   15.50    0.70
   9  -4   7   16.22    0.72
   9   4   7   13.67    0.70
  10  -4   7    1.96    0.40
  10  -4   7    2.87    0.46
  10   4   7    3.11    0.46
  11  -4   7    1.02    0.41
  11  -4   7   -0.50    0.30
  11   4   7   -0.32    0.31
  12  -4   7    6.02    0.59
  12   4   7    5.76    0.60
  13  -4   7    5.21    0.60
  14  -5  -7    0.42    0.51
  14   5  -7    0.61    0.39
  13  -5  -7    0.68    0.47
  13   5  -7    0.66    0.37
  12  -5  -7   -0.32    0.35
  12   5  -7    0.06    0.31
  11  -5  -7   -0.41    0.35
  11   5  -7   -0.58    0.27
  10  -5  -7    1.69    0.43
  10   5  -7    1.89    0.36
   9  -5  -7   21.44    0.86
   9   5  -7   22.08    0.85
   8  -5  -7    1.35    0.36
   8   5  -7    1.68    0.34
   7  -5  -7   52.02    1.40
   7   5  -7   52.02    1.30
   7   5  -7   53.83    1.43
   6  -5  -7    2.33    0.36
   6   5  -7    2.26    0.27
   6   5  -7    2.85    0.37
   5  -5  -7    0.22    0.25
   5   5  -7    0.40    0.23
   4  -5  -7   -0.32    0.21
   4   5  -7   -0.07    0.21
   3  -5  -7   53.19    1.28
   3   5  -7   53.23    1.36
   2  -5  -7    1.99    0.28
   2  -5  -7    2.33    0.29
   2   5  -7    2.24    0.34
   1  -5  -7  123.79    2.47
   1  -5  -7  121.83    2.57
   1   5  -7  122.77    2.61
   0  -5  -7    4.41    0.37
   0  -5   7    3.72    0.37
   0  -5  -7    4.58    0.33
   0  -5   7    4.70    0.40
   0   5   7    4.63    0.32
  -1  -5  -7   27.87    0.84
   1  -5   7   27.25    0.85
   1  -5   7   27.24    0.83
   1   5   7   26.65    0.78
   2  -5   7    2.39    0.35
  -2  -5  -7    2.36    0.30
   2   5   7    2.24    0.28
  -3  -5  -7   10.75    0.52
   3  -5   7    9.61    0.53
   3   5   7    9.88    0.51
  -4  -5  -7    0.95    0.27
   4  -5   7    0.83    0.32
   4   5   7    1.19    0.28
   5  -5   7    3.32    0.41
  -5  -5  -7    3.25    0.36
   5   5   7    4.06    0.41
  -6  -5  -7    0.78    0.28
   6  -5   7    0.32    0.33
   6   5   7   -0.11    0.25
  -7  -5  -7    8.89    0.55
   7  -5   7    9.78    0.62
   7  -5   7    8.88    0.56
   7   5   7    9.06    0.57
   8  -5   7   11.58    0.62
   8  -5   7   10.70    0.65
  -8  -5  -7   11.96    0.63
   8   5   7   12.42    0.68
   9  -5   7    0.12    0.26
  -9  -5  -7    0.84    0.33
   9  -5   7    0.08    0.39
   9   5   7    0.79    0.32
  10  -5   7    4.55    0.53
 -10  -5  -7    5.15    0.50
  10   5   7    4.87    0.53
  11  -5   7   11.34    0.71
  11   5   7   10.70    0.71
  12  -5   7    3.74    0.56
  12   5   7    5.70    0.63
  12  -6  -7    1.76    0.53
  12   6  -7    2.83    0.49
  11  -6  -7    2.95    0.52
  11   6  -7    3.56    0.47
  10  -6  -7   -0.10    0.39
  10   6  -7   -0.14    0.27
   9  -6  -7    0.01    0.35
   9   6  -7   -0.09    0.28
   8  -6  -7    6.66    0.55
   8   6  -7    7.33    0.52
   7  -6  -7    7.66    0.54
   7   6  -7    7.42    0.55
   6  -6  -7    4.23    0.43
   6   6  -7    3.30    0.42
   5  -6  -7   25.80    0.88
   4  -6  -7    1.59    0.34
   4   6  -7    1.33    0.32
   3  -6  -7   39.88    1.10
   3   6  -7   41.40    1.18
   2  -6  -7   16.70    0.66
   2  -6  -7   17.10    0.64
   2   6  -7   18.15    0.72
  -1  -6   7    0.23    0.25
  -1  -6   7    0.32    0.26
   1  -6  -7    0.07    0.22
   1   6  -7   -0.07    0.24
   0  -6   7    1.90    0.32
   0  -6  -7    1.83    0.30
   0  -6   7    1.93    0.34
   1  -6   7   25.62    0.86
  -1  -6  -7   25.56    0.83
   1  -6   7   24.69    0.82
   2  -6   7    3.21    0.38
  -2  -6  -7    3.29    0.36
   2   6   7    3.20    0.35
   3  -6   7   33.22    1.04
  -3  -6  -7   35.86    1.03
   3   6   7   34.35    1.03
  -4  -6  -7    8.26    0.50
   4  -6   7    6.94    0.50
   4   6   7    6.86    0.51
   5  -6   7    0.34    0.30
  -5  -6  -7    0.42    0.27
   5   6   7   -0.11    0.26
  -6  -6  -7    4.52    0.43
   6  -6   7    5.19    0.49
   6   6   7    4.66    0.49
  -7  -6  -7   24.07    0.90
   7  -6   7   24.55    0.97
   7  -6   7   25.72    0.94
   7   6   7   24.21    0.96
   8  -6   7    0.99    0.39
  -8  -6  -7    2.22    0.42
   8   6   7    1.95    0.38
  -9  -6  -7    6.90    0.56
   9  -6   7    8.39    0.63
   9   6   7    7.78    0.62
  10  -6   7    0.76    0.42
  10   6   7    1.98    0.44
  11  -6   7    1.22    0.45
  11  -7  -7    2.06    0.53
  11   7  -7    2.04    0.46
  10  -7  -7    4.29    0.59
  10   7  -7    3.71    0.48
   9  -7  -7    3.09    0.49
   9   7  -7    3.55    0.47
   8  -7  -7   -0.18    0.33
   8   7  -7    0.08    0.32
   7  -7  -7    0.54    0.33
   7   7  -7    0.39    0.29
   6  -7  -7    2.17    0.39
   6   7  -7    2.49    0.40
   5  -7  -7    0.34    0.32
   5   7  -7    0.28    0.32
   4  -7  -7   10.01    0.59
   4   7  -7   12.20    0.66
   3  -7  -7    6.60    0.50
   3   7  -7    6.23    0.52
   2  -7  -7   -0.02    0.24
   2   7  -7    0.23    0.30
   1  -7  -7   10.19    0.56
  -1  -7   7    9.06    0.52
  -1  -7   7    9.89    0.54
   0  -7   7   15.28    0.69
   0  -7  -7   15.24    0.67
   0  -7   7   15.42    0.67
  -1  -7  -7    2.89    0.36
   1  -7   7    3.34    0.40
   1  -7   7    2.14    0.35
   2  -7   7   14.42    0.69
  -2  -7  -7   14.62    0.66
   3  -7   7    0.01    0.29
  -3  -7  -7   -0.35    0.23
  -4  -7  -7    2.28    0.37
   4  -7   7    2.46    0.40
   4   7   7    2.14    0.36
  -5  -7  -7    7.16    0.52
   5  -7   7    8.30    0.60
   5   7   7    8.03    0.56
   6  -7   7   23.21    0.96
  -6  -7  -7   23.75    0.89
   6   7   7   22.39    0.94
  -7  -7  -7    2.91    0.42
   7  -7   7    2.60    0.47
   7   7   7    2.54    0.45
   8  -7   7   18.90    0.91
  -8  -7  -7   18.49    0.87
   8   7   7   18.97    0.90
   9  -7   7   -0.87    0.34
   9   7   7    0.40    0.36
   9  -8  -7   -0.72    0.42
   8  -8  -7    2.38    0.49
   8   8  -7    2.86    0.47
   7  -8  -7   -0.53    0.33
   7   8  -7   -0.98    0.32
   6  -8  -7    1.72    0.41
   6   8  -7    1.87    0.44
   5  -8  -7    1.61    0.39
   5   8  -7    1.78    0.42
   4   8  -7    7.42    0.60
   3  -8  -7    0.94    0.32
   3   8  -7    1.09    0.37
  -2  -8   7   18.49    0.78
   2  -8  -7   18.21    0.80
  -2  -8   7   18.26    0.82
   2   8  -7   17.06    0.81
  -1  -8   7    1.11    0.33
  -1  -8   7    0.47    0.31
   1  -8  -7    0.72    0.31
   0  -8   7    5.78    0.51
   0  -8  -7    5.20    0.48
   0  -8   7    5.78    0.49
   1  -8   7    4.57    0.51
   1  -8   7    4.32    0.47
  -1  -8  -7    4.78    0.48
   2  -8   7    2.00    0.41
  -2  -8  -7    2.26    0.39
  -3  -8  -7    0.70    0.32
   3  -8   7    0.45    0.34
  -4  -8  -7   21.66    0.88
  -5  -8  -7    1.63    0.39
   5  -8   7    1.67    0.43
  -6  -8  -7   10.81    0.69
   6  -8   7   10.66    0.72
   7   8   7    3.01    0.50
   8   8   7   -0.28    0.37
   5   9  -7    0.24    0.41
   4  -9  -7    6.29    0.58
   4   9  -7    5.16    0.60
   3  -9  -7    0.89    0.35
   3   9  -7    0.58    0.40
  -2  -9   7    0.33    0.33
   2  -9  -7    0.31    0.33
  -2  -9   7    0.26    0.33
   1  -9  -7    2.60    0.42
  -1  -9   7    1.93    0.44
  -1  -9   7    2.88    0.46
   0  -9   7    3.37    0.46
   0  -9  -7    3.16    0.46
   0  -9   7    4.79    0.54
  -1  -9  -7   -0.07    0.31
  -2  -9  -7    8.64    0.67
  -3  -9  -7    5.67    0.57
  -4  -9  -7    3.08    0.47
   4  -9   7    3.46    0.51
  15   0  -8   -0.38    0.39
  14   0  -8    0.77    0.37
  13   0  -8    0.51    0.33
  12   0  -8   33.67    1.08
  11   0  -8   -0.28    0.26
  10   0  -8   53.26    1.40
  10   0  -8   53.57    1.25
   9   0  -8    0.27    0.29
   9   0  -8   -0.27    0.14
   8   0  -8   36.78    1.02
   8   0  -8   37.62    0.90
   7   0  -8   -0.19    0.22
   7   0  -8    0.10    0.13
   6   0  -8   10.88    0.35
   6   0  -8    9.46    0.45
   5   0  -8   -0.14    0.15
   5   0  -8    0.16    0.11
   4   0  -8  211.91    3.90
   4   0  -8  207.15    4.00
  -3   0   8   -0.16    0.10
   3   0  -8    0.12    0.08
   3   0  -8    0.41    0.16
  -3   0   8    0.04    0.11
  -2   0   8    0.16    0.12
   2   0  -8    0.09    0.10
   2   0  -8    0.23    0.14
   1   0  -8    0.16    0.11
   1   0  -8    0.20    0.12
  -1   0   8    0.26    0.15
   0   0  -8   52.07    1.07
   0   0  -8   50.65    1.08
   0   0   8   49.14    1.11
  -1   0  -8    0.17    0.10
  -1   0  -8   -0.05    0.14
   1   0   8    0.01    0.17
  -2   0  -8  465.73    8.38
   2   0   8  447.31    8.41
   3   0   8    0.24    0.22
   4   0   8  144.16    2.91
   5   0   8    0.11    0.26
   6   0   8   18.17    0.71
   7   0   8   -0.07    0.28
   7   0   8   -0.27    0.16
   8   0   8  148.63    3.14
   9   0   8   -0.65    0.28
  10   0   8   61.73    1.64
  11   0   8    0.19    0.34
  12   0   8    1.45    0.40
  13   0   8    0.25    0.31
  14   0   8    8.41    0.66
  16  -1  -8    2.75    0.51
  15  -1  -8    6.43    0.62
  14  -1  -8    3.43    0.49
  14   1  -8    3.41    0.47
  13  -1  -8    0.23    0.30
  13   1  -8    0.60    0.26
  13   1  -8    0.34    0.34
  12  -1  -8   11.87    0.67
  12   1  -8   11.38    0.64
  12   1  -8   12.67    0.57
  11  -1  -8    3.07    0.43
  11   1  -8    2.90    0.32
  11   1  -8    2.74    0.39
  10  -1  -8    2.96    0.41
  10   1  -8    2.81    0.38
  10   1  -8    2.66    0.31
   9  -1  -8    0.63    0.33
   9   1  -8    0.20    0.21
   9   1  -8    1.04    0.30
   8  -1  -8   76.70    1.82
   8  -1  -8   81.02    1.62
   8   1  -8   81.50    1.73
   8   1  -8   81.81    1.82
   7  -1  -8    0.66    0.24
   7  -1  -8    0.68    0.13
   7   1  -8    0.59    0.21
   7   1  -8    0.35    0.16
   6  -1  -8   75.53    1.51
   6  -1  -8   79.10    1.73
   6   1  -8   79.10    1.70
   6   1  -8   76.85    1.62
   5  -1  -8   78.52    1.73
   5  -1  -8   81.31    1.55
   5   1  -8   80.73    1.72
   5   1  -8   82.09    1.67
   4  -1  -8    1.12    0.21
   4   1  -8    0.75    0.17
  -4   1   8    0.93    0.12
   4   1  -8    1.10    0.09
  -4   1   8    0.94    0.12
   4   1  -8    0.67    0.14
   3  -1  -8   21.30    0.62
   3  -1  -8   21.57    0.56
   3   1  -8   22.57    0.59
  -3   1   8   22.46    0.51
   3   1  -8   21.23    0.47
   3   1  -8   22.08    0.62
  -2  -1   8  153.19    2.91
   2  -1  -8  150.17    2.90
   2  -1  -8  149.15    2.86
  -2  -1   8  152.24    2.88
  -2   1   8  150.61    2.84
   2   1  -8  151.64    2.91
   2   1  -8  148.22    2.80
  -1  -1   8  107.22    2.14
   1  -1  -8  107.47    2.10
   1  -1  -8  109.75    2.10
   1   1  -8  108.17    2.13
   1   1  -8  106.02    2.05
  -1   1   8  106.86    2.09
   0  -1   8  483.37    8.85
   0  -1  -8  482.74    8.78
   0  -1  -8  489.03    8.82
   0   1   8  478.77    8.82
   0   1  -8  480.56    8.82
   1  -1   8  116.38    2.34
  -1  -1  -8  119.22    2.31
  -1  -1  -8  115.02    2.22
   1   1   8  116.99    2.32
  -2  -1  -8   14.95    0.50
   2  -1   8   14.54    0.53
  -2  -1  -8   14.66    0.38
   2   1   8   14.44    0.52
   3  -1   8   58.90    1.36
  -3  -1  -8   58.86    1.32
   3   1   8   59.99    1.36
  -4  -1  -8   32.42    0.88
   4  -1   8   31.36    0.89
   4   1   8   32.83    0.90
  -5  -1  -8   17.31    0.63
   5  -1   8   15.50    0.63
   5   1   8   16.06    0.62
   6  -1   8   78.36    1.82
   6   1   8   80.08    1.83
   7  -1   8   25.75    0.89
   7  -1   8   27.08    0.77
   7   1   8   26.52    0.89
   8  -1   8    5.30    0.38
   8  -1   8    5.26    0.49
   8   1   8    4.46    0.44
   9  -1   8    8.69    0.47
   9  -1   8    9.42    0.55
   9   1   8    9.49    0.59
  10  -1   8   20.17    0.83
  10   1   8   20.05    0.84
  11  -1   8    0.20    0.29
  11   1   8   -0.48    0.30
  12  -1   8   12.27    0.72
  12   1   8   13.67    0.74
  13  -1   8    1.63    0.45
  13   1   8    2.87    0.50
  14  -1   8    3.49    0.55
  14   1   8    3.50    0.55
  16  -2  -8    0.02    0.47
  15  -2  -8    1.72    0.46
  14  -2  -8    1.66    0.47
  14   2  -8    1.90    0.38
  13  -2  -8    8.83    0.67
  13   2  -8    8.74    0.56
  12  -2  -8    2.42    0.45
  12   2  -8    1.92    0.34
  12   2  -8    2.44    0.38
  11  -2  -8   -0.08    0.29
  11   2  -8    0.37    0.30
  11   2  -8   -0.41    0.21
  10  -2  -8   11.75    0.62
  10   2  -8   10.89    0.56
  10   2  -8   11.40    0.54
   9  -2  -8   54.10    1.43
   9   2  -8   54.37    1.33
   9   2  -8   53.23    1.34
   8  -2  -8    3.66    0.42
   8   2  -8    4.12    0.34
   8   2  -8    4.05    0.36
   7  -2  -8  126.56    2.67
   7   2  -8  126.40    2.60
   7   2  -8  127.78    2.61
   6  -2  -8   15.41    0.61
   6   2  -8   14.64    0.55
   6   2  -8   15.00    0.53
   5  -2  -8    6.73    0.40
   5   2  -8    7.44    0.39
   5   2  -8    7.00    0.36
   4  -2  -8   11.16    0.47
   4   2  -8   10.82    0.44
   4   2  -8   10.89    0.42
   3  -2  -8   50.39    1.17
   3   2  -8   52.73    1.17
  -3   2   8   49.42    1.00
   3   2  -8   53.29    1.18
   2  -2  -8   20.66    0.59
   2  -2  -8   21.44    0.59
  -2  -2   8   21.37    0.60
  -2  -2   8   20.68    0.61
   2   2  -8   20.39    0.59
  -2   2   8   20.97    0.49
   2   2  -8   20.78    0.60
   1  -2  -8  436.37    7.93
  -1  -2   8  428.93    7.99
  -1  -2   8  432.29    7.97
   1  -2  -8  432.29    7.96
   1   2  -8  435.44    7.98
  -1   2   8  435.83    7.91
   0  -2  -8    1.81    0.17
   0  -2  -8    2.17    0.20
   0  -2   8    2.08    0.23
   0   2   8    2.22    0.20
  -1  -2  -8   54.13    1.21
  -1  -2  -8   54.85    1.09
   1  -2   8   53.72    1.24
   1   2   8   55.34    1.21
  -2  -2  -8   27.13    0.56
  -2  -2  -8   26.32    0.72
   2  -2   8   25.97    0.75
   2   2   8   24.86    0.71
  -3  -2  -8    9.35    0.44
   3  -2   8    9.71    0.45
   3   2   8    9.00    0.44
  -4  -2  -8    4.30    0.38
   4  -2   8    3.44    0.37
   4   2   8    3.71    0.33
   5  -2   8   86.17    1.91
  -5  -2  -8   82.14    1.84
   5   2   8   84.30    1.89
   6  -2   8    2.31    0.38
  -6  -2  -8    2.42    0.32
   6   2   8    1.58    0.33
   7  -2   8   23.31    0.85
  -7  -2  -8   23.47    0.82
   7   2   8   24.52    0.85
   8  -2   8   21.74    0.84
   8  -2   8   22.86    0.77
   8   2   8   21.22    0.83
   9  -2   8    4.48    0.45
   9  -2   8    4.11    0.39
   9   2   8    4.51    0.43
  10  -2   8    0.49    0.28
  10  -2   8    1.06    0.36
  10   2   8    0.59    0.33
  11  -2   8   16.59    0.79
  11   2   8   16.35    0.79
  12  -2   8    0.22    0.36
  12   2   8    0.36    0.36
  13  -2   8    0.26    0.42
  13   2   8   -0.15    0.35
  14  -2   8    0.62    0.43
  16   3  -8    0.26    0.37
  15  -3  -8    3.35    0.56
  15   3  -8    4.01    0.50
  14  -3  -8   -0.03    0.39
  14   3  -8    0.00    0.30
  13  -3  -8    5.36    0.59
  13   3  -8    5.57    0.49
  12  -3  -8    3.45    0.51
  12   3  -8    2.80    0.40
  11  -3  -8   32.30    1.10
  11   3  -8   33.70    1.05
  11   3  -8   33.93    1.02
  10  -3  -8    0.59    0.35
  10   3  -8    0.40    0.25
  10   3  -8    0.49    0.25
   9  -3  -8    1.30    0.33
   9   3  -8    1.21    0.26
   9   3  -8    1.12    0.26
   8  -3  -8    8.49    0.56
   8   3  -8    8.07    0.46
   8   3  -8    8.95    0.48
   7  -3  -8   38.74    1.11
   7   3  -8   40.18    1.08
   7   3  -8   40.41    1.05
   6  -3  -8    0.54    0.27
   6   3  -8    0.20    0.20
   6   3  -8    0.55    0.21
   5  -3  -8  136.43    2.79
   5   3  -8  137.02    2.78
   5   3  -8  135.58    2.74
   4  -3  -8    1.23    0.25
   4   3  -8    1.72    0.24
   4   3  -8    1.60    0.22
   3  -3  -8  168.86    3.23
   3   3  -8  163.74    3.23
   3   3  -8  162.30    3.25
   2  -3  -8   17.61    0.56
   2  -3  -8   18.10    0.56
  -2   3   8   16.61    0.43
   2   3  -8   16.00    0.58
   2   3  -8   16.94    0.56
  -1  -3   8   24.96    0.72
  -1  -3   8   25.46    0.73
   1  -3  -8   25.67    0.71
   1  -3  -8   25.94    0.68
  -1   3   8   25.58    0.63
   0  -3   8   11.34    0.46
   0  -3   8   11.93    0.49
   0  -3  -8   12.35    0.47
   0  -3  -8   12.43    0.40
   0   3   8   12.43    0.42
   1  -3   8  101.79    2.18
  -1  -3  -8  103.75    2.16
  -1  -3  -8  110.22    2.02
   1   3   8  103.78    2.13
   2  -3   8    5.32    0.37
  -2  -3  -8    4.49    0.19
  -2  -3  -8    4.64    0.33
   2   3   8    5.32    0.35
   3  -3   8  310.86    6.05
  -3  -3  -8  324.09    6.02
   3   3   8  322.46    6.04
  -4  -3  -8    7.95    0.44
   4  -3   8    7.72    0.50
   4   3   8    7.68    0.46
  -5  -3  -8   52.47    1.34
   5  -3   8   55.76    1.38
   5   3   8   55.40    1.39
  -6  -3  -8    1.56    0.31
   6  -3   8    1.78    0.37
   6   3   8    1.26    0.31
   7  -3   8   17.20    0.74
  -7  -3  -8   16.70    0.68
   7   3   8   18.90    0.76
   8  -3   8    1.49    0.36
  -8  -3  -8    1.43    0.34
   8  -3   8    1.38    0.31
   8   3   8    2.01    0.37
   9  -3   8   10.24    0.56
   9  -3   8    9.89    0.62
   9   3   8    9.78    0.61
  10  -3   8    9.34    0.57
  10  -3   8    9.45    0.63
  10   3   8    9.76    0.63
  11  -3   8   -0.57    0.32
  11  -3   8   -0.64    0.27
  11   3   8   -0.15    0.29
  12  -3   8    0.57    0.39
  12   3   8    0.29    0.37
  13  -3   8    5.64    0.59
  13   3   8    4.14    0.57
  15   4  -8    0.25    0.38
  14  -4  -8   -0.48    0.42
  14   4  -8   -0.68    0.30
  13  -4  -8   -0.07    0.39
  13   4  -8    0.12    0.27
  12  -4  -8    9.25    0.67
  12   4  -8    9.47    0.58
  11  -4  -8    1.54    0.42
  11   4  -8    1.06    0.30
  10  -4  -8   33.76    1.13
  10   4  -8   33.31    1.08
   9  -4  -8   13.03    0.66
   9   4  -8   14.08    0.60
   9   4  -8   14.83    0.65
   8  -4  -8    1.48    0.34
   8   4  -8    1.57    0.28
   8   4  -8    2.11    0.31
   7  -4  -8   16.69    0.71
   7   4  -8   16.36    0.62
   7   4  -8   16.14    0.65
   6  -4  -8   16.49    0.68
   6   4  -8   16.36    0.67
   6   4  -8   16.59    0.61
   5  -4  -8    1.27    0.30
   5   4  -8    1.44    0.29
   5   4  -8    1.17    0.26
   4  -4  -8   56.44    1.36
   4   4  -8   57.32    1.34
   4   4  -8   56.01    1.38
   3  -4  -8   88.54    1.93
   3   4  -8   93.18    2.00
   2  -4  -8   71.63    1.58
   2  -4  -8   73.13    1.63
   2   4  -8   73.92    1.67
  -1  -4   8  218.61    4.10
   1  -4  -8  205.02    3.98
   1  -4  -8  203.35    4.07
  -1   4   8  211.21    3.95
   0  -4  -8    7.90    0.41
   0  -4   8    8.26    0.44
   0  -4  -8    8.19    0.37
   0  -4   8    8.06    0.44
   0   4   8    7.96    0.36
  -1  -4  -8   57.65    1.36
   1  -4   8   57.00    1.38
   1   4   8   57.33    1.31
   2  -4   8   35.60    0.99
  -2  -4  -8   36.42    0.98
   2   4   8   37.08    0.97
   3  -4   8    0.07    0.24
  -3  -4  -8    0.28    0.23
   3   4   8   -0.38    0.22
   4  -4   8    4.06    0.42
  -4  -4  -8    4.06    0.37
   4   4   8    3.34    0.36
   5  -4   8   19.66    0.77
  -5  -4  -8   19.71    0.72
   5   4   8   19.35    0.74
  -6  -4  -8    1.26    0.32
   6  -4   8    0.98    0.36
   6   4   8    1.16    0.28
  -7  -4  -8    2.71    0.37
   7  -4   8    3.52    0.45
   7   4   8    3.60    0.40
   8  -4   8   42.10    1.22
   8  -4   8   38.83    1.20
  -8  -4  -8   37.92    1.16
   8   4   8   41.06    1.25
  -9  -4  -8    1.72    0.37
   9  -4   8    1.52    0.42
   9  -4   8    1.53    0.36
   9   4   8    2.19    0.38
  10  -4   8    2.97    0.44
  10  -4   8    3.21    0.51
  10   4   8    3.20    0.44
  11  -4   8    6.30    0.61
  11  -4   8    5.95    0.56
  11   4   8    6.37    0.61
  12  -4   8    0.55    0.40
  12   4   8    0.18    0.38
  13  -4   8    2.12    0.51
  14   5  -8    5.92    0.62
  13  -5  -8   -0.25    0.35
  13   5  -8    0.41    0.35
  12  -5  -8    5.15    0.59
  12   5  -8    4.77    0.53
  11  -5  -8    2.75    0.49
  11   5  -8    2.54    0.42
  10  -5  -8    1.51    0.41
  10   5  -8    0.84    0.32
   9  -5  -8    1.66    0.41
   9   5  -8    1.31    0.33
   8  -5  -8   44.41    1.31
   8   5  -8   44.47    1.19
   8   5  -8   45.61    1.30
   7  -5  -8    8.81    0.57
   7   5  -8    8.52    0.47
   7   5  -8    8.11    0.51
   6  -5  -8   31.76    0.99
   6   5  -8   31.26    0.99
   6   5  -8   30.13    0.90
   5  -5  -8    4.15    0.40
   5   5  -8    3.57    0.39
   4  -5  -8    2.47    0.35
   4   5  -8    2.70    0.36
   3  -5  -8    0.29    0.23
   3   5  -8    0.04    0.22
   2  -5  -8   21.49    0.69
   2  -5  -8   20.41    0.71
   2   5  -8   20.88    0.76
   1  -5  -8   -0.19    0.20
  -1  -5   8    0.20    0.21
   1  -5  -8    0.01    0.20
  -1  -5   8   -0.01    0.22
   0  -5   8   30.98    0.93
   0  -5   8   30.89    0.92
   0  -5  -8   30.95    0.90
   0   5   8   31.76    0.84
   1  -5   8    0.23    0.26
  -1  -5  -8    0.08    0.19
   1   5   8   -0.36    0.18
   2  -5   8   18.96    0.72
  -2  -5  -8   17.49    0.65
   2   5   8   17.77    0.66
  -3  -5  -8    4.13    0.38
   3  -5   8    4.68    0.44
   3   5   8    3.73    0.36
   4  -5   8   38.01    1.12
  -4  -5  -8   38.48    1.07
   4   5   8   38.81    1.11
   5  -5   8    3.05    0.41
  -5  -5  -8    2.39    0.34
   5   5   8    2.81    0.37
   6  -5   8   27.10    0.95
  -6  -5  -8   26.28    0.89
   6   5   8   25.95    0.93
   7  -5   8    2.40    0.41
  -7  -5  -8    2.30    0.37
   7   5   8    1.63    0.36
  -8  -5  -8    9.22    0.59
   8  -5   8    9.02    0.62
   8  -5   8    9.03    0.60
   8   5   8    9.74    0.62
  -9  -5  -8    4.79    0.49
   9  -5   8    5.02    0.55
   9  -5   8    5.19    0.52
   9   5   8    4.91    0.53
 -10  -5  -8    6.63    0.55
  10  -5   8    5.94    0.55
  10   5   8    6.29    0.58
  11  -5   8    0.87    0.42
  11   5   8    2.04    0.41
  12  -5   8    8.19    0.68
  12  -6  -8    9.12    0.75
  12   6  -8    8.75    0.65
  11  -6  -8    0.38    0.42
  11   6  -8    0.67    0.34
  10  -6  -8    8.56    0.63
  10   6  -8    9.37    0.62
   9  -6  -8    0.05    0.29
   9   6  -8   -0.10    0.25
   8  -6  -8    8.24    0.59
   8   6  -8    6.97    0.55
   7  -6  -8    7.35    0.55
   7   6  -8    6.55    0.50
   6  -6  -8    0.04    0.28
   6   6  -8    0.32    0.23
   5  -6  -8   13.10    0.62
   5   6  -8   12.34    0.65
   4  -6  -8    1.78    0.34
   4   6  -8    1.34    0.33
   3  -6  -8    8.20    0.48
   3  -6  -8    8.85    0.51
   3   6  -8    9.65    0.56
   2  -6  -8    1.54    0.29
   2  -6  -8    2.57    0.32
   2   6  -8    2.07    0.33
  -1  -6   8   19.64    0.75
   1  -6  -8   19.40    0.74
  -1  -6   8   19.31    0.73
   0  -6   8    6.78    0.47
   0  -6   8    8.01    0.51
   0  -6  -8    8.20    0.48
   1  -6   8    0.71    0.28
  -1  -6  -8    0.41    0.25
   1  -6   8   -0.16    0.26
  -2  -6  -8   39.90    1.14
   2  -6   8   40.14    1.17
   2   6   8   39.79    1.11
  -3  -6  -8    6.16    0.46
   3  -6   8    5.79    0.45
   3   6   8    5.00    0.43
   4  -6   8   12.31    0.65
  -4  -6  -8   13.31    0.61
   4   6   8   12.51    0.63
  -5  -6  -8    6.45    0.49
   5  -6   8    6.20    0.50
   5   6   8    5.83    0.48
   6  -6   8    8.93    0.60
  -6  -6  -8    9.68    0.58
   6   6   8    9.17    0.60
   7  -6   8    0.52    0.37
  -7  -6  -8    0.18    0.32
   7  -6   8    0.14    0.31
   7   6   8    0.00    0.30
   8  -6   8   24.86    1.01
  -8  -6  -8   25.73    0.97
   8   6   8   25.34    1.01
  -9  -6  -8    2.28    0.42
   9  -6   8    1.85    0.44
   9   6   8    1.53    0.44
  10  -6   8   11.78    0.76
 -10  -6  -8   10.71    0.70
  10   6   8   10.91    0.73
  11  -7  -8    1.77    0.52
  11   7  -8    1.33    0.40
  10  -7  -8    0.19    0.40
  10   7  -8    0.86    0.40
   9  -7  -8   -0.52    0.33
   9   7  -8    0.46    0.36
   8  -7  -8    0.66    0.39
   8   7  -8    1.52    0.38
   7  -7  -8    1.28    0.39
   7   7  -8    1.05    0.37
   6  -7  -8    2.41    0.40
   6   7  -8    1.94    0.38
   5  -7  -8   23.29    0.89
   5   7  -8   26.32    0.98
   4  -7  -8    0.14    0.29
   4   7  -8   -0.11    0.30
   3  -7  -8    2.31    0.36
   3   7  -8    1.46    0.37
   2  -7  -8    0.29    0.27
   2   7  -8    0.37    0.30
  -1  -7   8    3.90    0.43
  -1  -7   8    4.27    0.45
   1  -7  -8    3.40    0.40
   0  -7   8    3.05    0.40
   0  -7  -8    2.77    0.37
   0  -7   8    2.21    0.37
  -1  -7  -8   11.78    0.61
   1  -7   8   10.82    0.62
   1  -7   8   10.23    0.58
  -2  -7  -8    0.18    0.28
   2  -7   8    0.50    0.32
  -3  -7  -8   12.08    0.63
   3  -7   8   12.39    0.66
   4  -7   8    6.98    0.54
  -4  -7  -8    5.71    0.49
  -5  -7  -8    0.23    0.30
   5  -7   8    0.12    0.33
   5   7   8    0.65    0.35
  -6  -7  -8    6.75    0.54
   6   7   8    6.63    0.58
  -7  -7  -8   16.21    0.78
   7  -7   8   15.46    0.83
   7   7   8   16.99    0.83
   8  -7   8   -0.75    0.36
  -8  -7  -8   -0.70    0.33
   8   7   8   -0.11    0.36
   9   7   8    7.58    0.65
   9  -8  -8    0.55    0.45
   8  -8  -8   -0.57    0.37
   8   8  -8   -0.95    0.31
   7  -8  -8    6.55    0.60
   7   8  -8    5.46    0.61
   6  -8  -8   -0.38    0.34
   6   8  -8   -0.36    0.35
   5   8  -8    0.64    0.37
   4  -8  -8    0.23    0.27
   4   8  -8    0.01    0.34
   3  -8  -8   14.76    0.74
   3   8  -8   14.20    0.76
  -2  -8   8   -0.06    0.25
   2  -8  -8   -0.33    0.26
  -2  -8   8    0.49    0.29
   1  -8  -8   22.26    0.89
  -1  -8   8   23.05    0.93
  -1  -8   8   22.46    0.88
   0  -8  -8    1.36    0.34
   0  -8   8    2.04    0.41
   0  -8   8    1.81    0.37
  -1  -8  -8    3.08    0.42
   1  -8   8    3.27    0.48
  -2  -8  -8   -0.70    0.28
   2  -8   8   -0.29    0.33
   3  -8   8    3.79    0.51
  -3  -8  -8    4.32    0.47
  -4  -8  -8   -0.27    0.28
  -5  -8  -8    5.27    0.52
  -6  -8  -8    2.52    0.45
   6  -8   8    3.22    0.54
   5   9  -8    6.96    0.66
   4  -9  -8   -0.09    0.33
   4   9  -8   -0.49    0.37
   3  -9  -8    6.37    0.58
  -3  -9   8    6.98    0.58
  -3  -9   8    5.94    0.59
  -2  -9   8    2.97    0.47
  -2  -9   8    2.76    0.47
   2  -9  -8    3.16    0.48
  -1  -9   8    0.33    0.36
   1  -9  -8   -0.67    0.29
  -1  -9   8   -0.54    0.33
   0  -9  -8    0.46    0.35
   0  -9   8   -0.37    0.38
   0  -9   8   -0.28    0.36
   1  -9   8    6.78    0.64
  -1  -9  -8    6.42    0.58
  -2  -9  -8    2.31    0.46
  -3  -9  -8    6.53    0.60
  -4  -9  -8    4.32    0.53
  16   0  -9    0.11    0.40
  15   0  -9    4.39    0.54
  14   0  -9   -0.38    0.33
  13   0  -9    2.01    0.42
  12   0  -9    0.19    0.29
  11   0  -9   17.07    0.74
  10   0  -9    0.03    0.18
  10   0  -9   -0.29    0.29
   9   0  -9    7.41    0.50
   9   0  -9    7.19    0.36
   8   0  -9   -0.13    0.26
   8   0  -9   -0.02    0.16
   7   0  -9    6.02    0.43
   7   0  -9    6.07    0.30
   6   0  -9   -0.05    0.12
   6   0  -9    0.35    0.21
   5   0  -9  108.58    2.11
   5   0  -9  108.07    2.24
   4   0  -9    0.11    0.10
   4   0  -9   -0.16    0.17
  -4   0   9    0.01    0.12
  -4   0   9    0.08    0.12
  -3   0   9  177.56    3.38
  -3   0   9  179.38    3.37
   3   0  -9  181.15    3.34
   3   0  -9  179.37    3.45
   2   0  -9   -0.06    0.13
  -2   0   9    0.03    0.14
   2   0  -9   -0.01    0.10
   1   0  -9   19.26    0.54
   1   0  -9   19.75    0.52
  -1   0   9   18.93    0.55
   0   0  -9    0.22    0.14
   0   0   9    0.14    0.17
   0   0  -9    0.03    0.10
  -1   0  -9  254.83    4.82
   1   0   9  258.09    4.86
  -1   0  -9  259.62    4.78
   2   0   9    0.27    0.19
  -2   0  -9    0.46    0.18
   3   0   9  363.49    6.72
  -3   0  -9  352.15    6.67
   4   0   9    0.01    0.25
   5   0   9   47.09    1.23
   6   0   9    0.18    0.30
   7   0   9   28.36    0.95
   8   0   9   -0.40    0.24
   9   0   9   63.76    1.66
  10   0   9    0.47    0.35
  11   0   9    7.50    0.58
  12   0   9   -0.25    0.34
  13   0   9    4.27    0.52
  14   0   9   -0.84    0.36
  17  -1  -9   -0.46    0.42
  16  -1  -9    2.57    0.52
  15  -1  -9    1.40    0.46
  14  -1  -9    0.22    0.37
  14   1  -9    0.40    0.34
  13  -1  -9    4.14    0.51
  13   1  -9    4.84    0.49
  12  -1  -9    5.08    0.48
  12   1  -9    5.87    0.50
  12   1  -9    5.68    0.40
  11  -1  -9    4.76    0.46
  11   1  -9    4.36    0.36
  11   1  -9    4.84    0.46
  10  -1  -9   22.32    0.83
  10   1  -9   23.19    0.83
  10   1  -9   23.31    0.73
   9  -1  -9    3.08    0.37
   9   1  -9    2.89    0.37
   9   1  -9    2.91    0.29
   8  -1  -9   20.18    0.75
   8   1  -9   19.67    0.62
   8   1  -9   19.54    0.71
   7  -1  -9   23.60    0.76
   7  -1  -9   22.27    0.55
   7   1  -9   21.28    0.73
   7   1  -9   21.94    0.64
   6  -1  -9   37.04    0.99
   6  -1  -9   35.45    0.79
   6   1  -9   37.64    0.99
   6   1  -9   37.66    0.90
   5  -1  -9   17.16    0.59
   5   1  -9   17.12    0.58
  -5   1   9   16.68    0.42
   5   1  -9   16.65    0.39
  -5   1   9   17.17    0.43
   5   1  -9   17.73    0.54
   4  -1  -9   89.91    1.90
   4   1  -9   93.03    1.85
   4   1  -9   90.92    1.71
  -4   1   9   90.79    1.75
   4   1  -9   89.10    1.89
  -3  -1   9   75.81    1.56
   3  -1  -9   74.75    1.52
   3  -1  -9   73.84    1.58
  -3  -1   9   72.48    1.53
  -3   1   9   74.54    1.47
   3   1  -9   76.17    1.43
   3   1  -9   72.76    1.58
  -2  -1   9   23.08    0.63
   2  -1  -9   21.59    0.58
   2  -1  -9   22.09    0.61
  -2  -1   9   22.43    0.60
  -2   1   9   22.01    0.56
   2   1  -9   21.99    0.52
   2   1  -9   22.87    0.63
   1  -1  -9  340.33    6.30
  -1  -1   9  348.79    6.35
   1  -1  -9  349.24    6.30
  -1   1   9  336.40    6.30
   1   1  -9  335.07    6.33
   1   1  -9  341.54    6.26
   0  -1  -9   91.57    1.80
   0  -1  -9   90.42    1.84
   0  -1   9   90.85    1.89
   0   1  -9   93.70    1.85
   0   1   9   89.18    1.84
  -1  -1  -9  116.64    2.19
   1  -1   9  116.05    2.33
  -1  -1  -9  113.26    2.27
   1   1   9  110.54    2.29
  -2  -1  -9   72.40    1.43
  -2  -1  -9   71.54    1.54
   2  -1   9   70.63    1.59
   2   1   9   73.10    1.57
  -3  -1  -9    2.48    0.27
   3  -1   9    1.81    0.28
   3   1   9    2.11    0.29
   4  -1   9    1.82    0.30
  -4  -1  -9    1.32    0.27
   4   1   9    1.00    0.25
  -5  -1  -9   83.40    1.86
   5  -1   9   84.37    1.90
   5   1   9   84.46    1.91
   6  -1   9   21.96    0.81
   6   1   9   20.04    0.75
   7  -1   9   56.30    1.48
   7   1   9   55.85    1.46
   8  -1   9   26.90    0.93
   8  -1   9   26.46    0.79
   8   1   9   26.48    0.94
   9  -1   9    0.41    0.33
   9   1   9    0.07    0.29
  10  -1   9    4.72    0.51
  10   1   9    3.94    0.45
  11  -1   9   10.16    0.66
  11   1   9   10.70    0.67
  12  -1   9    0.10    0.34
  12   1   9   -0.67    0.32
  13  -1   9    7.29    0.65
  13   1   9    7.28    0.64
  14  -1   9    2.27    0.46
  16  -2  -9    0.81    0.44
  15  -2  -9    1.37    0.45
  14  -2  -9    7.35    0.65
  14   2  -9    9.35    0.59
  13  -2  -9    2.75    0.49
  13   2  -9    2.24    0.38
  13   2  -9    2.68    0.42
  12  -2  -9    0.24    0.31
  12   2  -9    0.18    0.24
  12   2  -9    0.06    0.32
  11  -2  -9    0.98    0.34
  11   2  -9    0.79    0.26
  11   2  -9    0.86    0.32
  10  -2  -9   15.62    0.72
  10   2  -9   15.11    0.66
  10   2  -9   17.03    0.65
   9  -2  -9    5.07    0.48
   9   2  -9    4.06    0.36
   9   2  -9    4.36    0.40
   8  -2  -9  131.12    2.83
   8   2  -9  138.78    2.76
   8   2  -9  130.54    2.76
   7  -2  -9    3.58    0.36
   7   2  -9    2.80    0.29
   7   2  -9    3.21    0.34
   6  -2  -9  173.10    3.52
   6   2  -9  178.90    3.49
   6   2  -9  177.12    3.47
   5  -2  -9   24.89    0.76
   5   2  -9   24.60    0.72
   5   2  -9   23.79    0.69
   4  -2  -9    9.83    0.46
   4   2  -9    9.45    0.43
   4   2  -9    9.21    0.41
   3  -2  -9  105.35    2.14
   3  -2  -9  105.27    2.12
   3   2  -9  105.74    2.15
  -3   2   9  104.53    1.99
   3   2  -9  104.79    2.15
  -2  -2   9  214.00    3.99
   2  -2  -9  212.65    3.97
  -2  -2   9  212.64    4.02
   2  -2  -9  211.79    3.97
   2   2  -9  198.51    4.00
  -2   2   9  205.99    3.88
  -1  -2   9    0.67    0.20
   1  -2  -9    0.18    0.15
  -1  -2   9    0.50    0.19
   1  -2  -9    0.40    0.15
  -1   2   9    0.62    0.15
   1   2  -9    0.74    0.17
   0  -2  -9  139.03    2.64
   0  -2  -9  139.63    2.72
   0  -2   9  134.50    2.75
   0   2   9  140.11    2.69
  -1  -2  -9    3.46    0.21
  -1  -2  -9    3.28    0.29
   1  -2   9    3.16    0.31
   1   2   9    3.71    0.31
   2  -2   9    5.02    0.36
  -2  -2  -9    4.69    0.34
  -2  -2  -9    4.48    0.20
   2   2   9    4.51    0.34
  -3  -2  -9   24.89    0.75
   3  -2   9   25.63    0.78
   3   2   9   23.68    0.74
   4  -2   9  135.05    2.83
  -4  -2  -9  136.97    2.79
   4   2   9  137.76    2.81
  -5  -2  -9   34.31    0.99
   5  -2   9   33.94    1.01
   5   2   9   35.17    1.00
   6  -2   9  108.40    2.40
  -6  -2  -9  108.52    2.37
   6   2   9  109.90    2.40
   7  -2   9    0.27    0.34
  -7  -2  -9    0.30    0.29
   7   2   9   -0.10    0.24
   8  -2   9    0.44    0.34
   8  -2   9    0.45    0.24
   8   2   9    0.06    0.30
   9  -2   9   -0.19    0.22
   9  -2   9    0.13    0.33
   9   2   9   -0.26    0.24
  10  -2   9   17.66    0.71
  10  -2   9   18.54    0.82
  10   2   9   17.55    0.81
  11  -2   9    1.72    0.43
  11   2   9    1.46    0.37
  12  -2   9   13.56    0.75
  12   2   9   12.60    0.76
  13  -2   9   -0.88    0.36
  13   2   9   -0.37    0.34
  14  -2   9    2.72    0.51
  15  -3  -9   -0.45    0.41
  15   3  -9    0.21    0.33
  14  -3  -9    0.83    0.43
  14   3  -9    0.31    0.32
  13  -3  -9    5.44    0.60
  13   3  -9    5.37    0.51
  12  -3  -9   42.51    1.36
  12   3  -9   43.08    1.27
  11  -3  -9    2.69    0.43
  11   3  -9    2.61    0.38
  11   3  -9    4.09    0.42
  10  -3  -9   50.28    1.44
  10   3  -9   52.62    1.36
  10   3  -9   53.65    1.40
   9  -3  -9   -0.07    0.31
   9   3  -9   -0.25    0.22
   9   3  -9   -0.17    0.22
   8  -3  -9   16.70    0.73
   8   3  -9   16.88    0.66
   8   3  -9   16.88    0.65
   7  -3  -9    4.52    0.43
   7   3  -9    3.91    0.37
   7   3  -9    4.29    0.37
   6  -3  -9   34.58    1.01
   6   3  -9   34.56    0.96
   6   3  -9   34.65    0.96
   5  -3  -9   -0.13    0.23
   5   3  -9   -0.04    0.19
   5   3  -9    0.02    0.19
   4  -3  -9  180.44    3.51
   4   3  -9  178.60    3.52
   4   3  -9  173.99    3.49
   3  -3  -9   21.49    0.65
   3  -3  -9   21.30    0.67
   3   3  -9   21.92    0.69
   3   3  -9   21.88    0.67
  -3   3   9   20.66    0.47
  -2  -3   9   -0.16    0.18
   2  -3  -9    0.34    0.20
   2  -3  -9    0.03    0.13
  -2  -3   9   -0.17    0.18
  -2   3   9   -0.02    0.10
   2   3  -9    0.18    0.15
   1  -3  -9   13.03    0.50
  -1  -3   9   13.82    0.54
   1  -3  -9   13.76    0.47
  -1  -3   9   14.25    0.52
  -1   3   9   13.41    0.43
   0  -3   9    6.47    0.41
   0  -3  -9    7.15    0.32
   0  -3  -9    6.33    0.35
   0   3   9    6.48    0.33
  -1  -3  -9    2.68    0.28
   1  -3   9    3.34    0.34
  -1  -3  -9    2.93    0.22
   1   3   9    3.05    0.28
   2  -3   9   49.03    1.23
  -2  -3  -9   49.17    1.20
   2   3   9   50.08    1.19
   3  -3   9    0.40    0.29
  -3  -3  -9   -0.03    0.19
   3   3   9    0.02    0.21
   4  -3   9   53.11    1.35
  -4  -3  -9   52.95    1.31
   4   3   9   52.31    1.32
  -5  -3  -9    1.86    0.33
   5  -3   9    1.68    0.37
   5   3   9    2.25    0.35
   6  -3   9   20.08    0.77
  -6  -3  -9   19.96    0.73
   6   3   9   19.13    0.76
  -7  -3  -9    1.36    0.30
   7  -3   9    1.20    0.34
   7   3   9    0.81    0.32
  -8  -3  -9   29.77    0.98
   8  -3   9   30.64    0.96
   8  -3   9   29.90    1.02
   8   3   9   31.06    1.04
   9  -3   9    7.86    0.59
   9  -3   9    7.35    0.51
   9   3   9    7.40    0.56
  10  -3   9   19.50    0.80
  10  -3   9   19.43    0.86
  10   3   9   20.08    0.88
  11  -3   9    3.01    0.42
  11  -3   9    2.92    0.49
  11   3   9    3.58    0.49
  12  -3   9    0.42    0.39
  12   3   9   -0.81    0.31
  13  -3   9    1.08    0.48
  13   3   9    1.30    0.45
  15   4  -9    3.24    0.52
  14  -4  -9    2.24    0.49
  14   4  -9    2.48    0.46
  13  -4  -9    1.47    0.48
  13   4  -9    1.60    0.37
  12  -4  -9    0.74    0.41
  12   4  -9    0.68    0.35
  11  -4  -9    9.53    0.66
  11   4  -9   10.58    0.61
  10  -4  -9    3.00    0.46
  10   4  -9    3.20    0.41
  10   4  -9    3.06    0.36
   9  -4  -9    5.44    0.52
   9   4  -9    6.24    0.46
   9   4  -9    6.93    0.48
   8  -4  -9   27.35    0.93
   8   4  -9   27.82    0.87
   8   4  -9   27.18    0.90
   7  -4  -9    2.43    0.38
   7   4  -9    2.19    0.34
   7   4  -9    2.31    0.31
   6  -4  -9   76.67    1.75
   6   4  -9   72.08    1.73
   6   4  -9   72.26    1.68
   5  -4  -9   44.58    1.17
   5   4  -9   42.41    1.12
   5   4  -9   44.06    1.17
   4  -4  -9    1.30    0.28
   4   4  -9    0.73    0.27
   4   4  -9    0.56    0.22
   3  -4  -9   58.24    1.36
   3  -4  -9   56.68    1.37
   3   4  -9   56.83    1.40
   3   4  -9   58.92    1.38
  -2  -4   9   18.38    0.68
   2  -4  -9   19.99    0.65
  -2  -4   9   18.81    0.65
   2   4  -9   19.67    0.68
   1  -4  -9    9.60    0.44
  -1  -4   9   10.22    0.50
  -1  -4   9    9.28    0.52
   1  -4  -9   10.98    0.50
  -1   4   9   10.36    0.39
   0  -4  -9   46.15    1.19
   0  -4   9   47.83    1.21
   0  -4  -9   47.78    1.08
   0  -4   9   49.10    1.24
   0   4   9   49.60    1.12
   1  -4   9   67.19    1.60
  -1  -4  -9   68.21    1.56
   1   4   9   68.44    1.51
   2  -4   9    0.14    0.27
  -2  -4  -9    0.30    0.20
   2   4   9    0.19    0.22
   3  -4   9   74.21    1.76
  -3  -4  -9   74.96    1.72
   3   4   9   76.91    1.74
   4  -4   9   13.78    0.62
  -4  -4  -9   14.17    0.61
   4   4   9   14.17    0.61
   5  -4   9   16.45    0.73
  -5  -4  -9   16.68    0.68
   5   4   9   17.78    0.71
  -6  -4  -9    0.21    0.28
   6  -4   9    0.38    0.33
   6   4   9   -0.04    0.25
  -7  -4  -9   16.37    0.71
   7  -4   9   16.70    0.76
   7   4   9   16.54    0.74
   8  -4   9    0.34    0.28
  -8  -4  -9    0.10    0.29
   8  -4   9    0.06    0.34
   8   4   9   -0.08    0.25
  -9  -4  -9    8.49    0.59
   9  -4   9    9.60    0.66
   9  -4   9    8.72    0.58
   9   4   9    8.68    0.60
  10  -4   9    3.41    0.50
  10  -4   9    2.10    0.43
  10   4   9    2.22    0.39
  11  -4   9   -0.27    0.32
  11  -4   9   -0.20    0.40
  11   4   9    0.08    0.31
  12  -4   9    5.93    0.63
  12  -4   9    5.24    0.57
  12   4   9    6.03    0.61
  14   5  -9    0.11    0.39
  13  -5  -9    1.55    0.50
  13   5  -9    2.30    0.47
  12  -5  -9   -0.23    0.39
  12   5  -9    0.01    0.33
  11  -5  -9    1.32    0.41
  11   5  -9    2.20    0.40
  10  -5  -9    1.85    0.41
  10   5  -9    2.21    0.37
   9  -5  -9    1.80    0.40
   9   5  -9    1.20    0.33
   8  -5  -9   -0.19    0.30
   8   5  -9   -0.03    0.22
   8   5  -9    0.17    0.29
   7  -5  -9   10.25    0.60
   7   5  -9   10.11    0.51
   7   5  -9   10.09    0.56
   6  -5  -9    5.35    0.46
   6   5  -9    4.63    0.37
   6   5  -9    5.37    0.42
   5  -5  -9    3.48    0.39
   5   5  -9    3.95    0.41
   4  -5  -9    0.67    0.26
   4   5  -9   -0.21    0.25
   3  -5  -9    9.18    0.49
   3  -5  -9    8.86    0.50
   3   5  -9    8.43    0.49
   2  -5  -9    5.50    0.41
   2  -5  -9    6.08    0.41
   2   5  -9    5.74    0.44
   1  -5  -9  129.46    2.69
  -1  -5   9  125.62    2.68
  -1  -5   9  126.23    2.71
   1  -5  -9  128.80    2.58
   0  -5  -9   -0.02    0.19
   0  -5   9    0.21    0.23
   0  -5   9    0.02    0.25
  -1  -5  -9   36.46    1.04
   1  -5   9   36.73    1.08
   1   5   9   38.37    1.00
  -2  -5  -9    0.39    0.25
   2  -5   9   -0.14    0.24
   2   5   9   -0.01    0.20
  -3  -5  -9   16.36    0.67
   3  -5   9   16.22    0.71
   3   5   9   16.31    0.65
  -4  -5  -9    3.10    0.38
   4  -5   9    4.43    0.46
   4   5   9    3.39    0.38
  -5  -5  -9   49.82    1.33
   5  -5   9   48.98    1.38
   5   5   9   50.90    1.39
  -6  -5  -9    4.00    0.43
   6  -5   9    3.73    0.48
   6   5   9    3.53    0.43
   7  -5   9   34.36    1.12
  -7  -5  -9   33.91    1.08
   7   5   9   33.24    1.12
   8  -5   9    0.82    0.33
  -8  -5  -9    1.07    0.35
   8  -5   9    0.69    0.39
   8   5   9    0.79    0.37
   9  -5   9    2.31    0.45
   9  -5   9    1.43    0.39
  -9  -5  -9    1.29    0.38
   9   5   9    1.90    0.42
  10  -5   9    0.54    0.37
  10  -5   9    0.44    0.41
 -10  -5  -9   -0.17    0.32
  10   5   9    0.23    0.35
  11  -5   9    3.53    0.50
  11   5   9    3.68    0.54
  12  -5   9   -0.89    0.42
  12  -6  -9    0.55    0.44
  12   6  -9    0.36    0.29
  11  -6  -9    2.47    0.52
  11   6  -9    2.52    0.46
  10  -6  -9   -0.50    0.30
  10   6  -9    0.50    0.31
   9  -6  -9    9.50    0.66
   9   6  -9    9.78    0.63
   8  -6  -9    0.86    0.37
   8   6  -9    0.55    0.29
   7  -6  -9   -0.01    0.31
   7   6  -9   -0.03    0.26
   6  -6  -9    8.20    0.57
   6   6  -9    8.20    0.53
   5  -6  -9    5.33    0.47
   5   6  -9    5.60    0.48
   4  -6  -9   -0.34    0.25
   4   6  -9   -0.14    0.23
   3  -6  -9    1.89    0.29
   3  -6  -9    2.08    0.33
   3   6  -9    1.59    0.32
  -2  -6   9   10.22    0.55
   2  -6  -9    9.31    0.51
  -2  -6   9    9.76    0.55
  -1  -6   9    2.35    0.36
   1  -6  -9    2.78    0.32
  -1  -6   9    2.53    0.37
   0  -6   9    6.85    0.49
   0  -6   9    6.20    0.43
   0  -6  -9    6.43    0.43
  -1  -6  -9   35.75    1.07
   1  -6   9   36.65    1.11
  -2  -6  -9    0.06    0.23
   2  -6   9    0.12    0.26
  -3  -6  -9   43.37    1.22
   3  -6   9   41.66    1.23
   3   6   9   43.06    1.21
  -4  -6  -9   11.73    0.60
   4  -6   9    9.90    0.61
   4   6   9   10.68    0.59
   5  -6   9   11.39    0.64
  -5  -6  -9   11.47    0.62
   5   6   9   11.87    0.64
   6  -6   9    0.35    0.36
  -6  -6  -9    0.41    0.32
   6   6   9    0.60    0.31
   7  -6   9    0.50    0.40
  -7  -6  -9    0.77    0.34
   7   6   9    1.59    0.38
   8  -6   9    3.08    0.48
   8  -6   9    4.39    0.54
  -8  -6  -9    4.21    0.48
   8   6   9    3.35    0.49
   9  -6   9   13.24    0.78
  -9  -6  -9   13.19    0.73
   9   6   9   15.01    0.82
  10  -6   9    1.03    0.40
 -10  -6  -9    1.23    0.45
  10   6   9    1.35    0.46
  11  -7  -9   -0.51    0.42
  10  -7  -9    5.55    0.64
  10   7  -9    5.66    0.60
   9  -7  -9   -0.78    0.36
   9   7  -9   -0.26    0.32
   8  -7  -9    1.58    0.41
   8   7  -9    1.17    0.34
   7  -7  -9    0.72    0.36
   7   7  -9    0.63    0.35
   6  -7  -9    7.26    0.56
   6   7  -9    7.29    0.57
   5  -7  -9   -0.64    0.29
   5   7  -9    0.09    0.31
   4  -7  -9    9.54    0.59
   4   7  -9    9.26    0.61
   3  -7  -9    2.61    0.36
   3   7  -9    2.64    0.39
  -2  -7   9    2.30    0.38
   2  -7  -9    2.80    0.38
  -2  -7   9    2.90    0.39
  -1  -7   9    4.77    0.45
  -1  -7   9    5.14    0.48
   1  -7  -9    4.03    0.44
   0  -7   9    1.15    0.31
   0  -7  -9    0.76    0.29
   0  -7   9    0.73    0.32
  -1  -7  -9    8.21    0.55
   1  -7   9    7.34    0.54
   2  -7   9    7.93    0.58
  -2  -7  -9    8.51    0.54
  -3  -7  -9    0.18    0.29
   3  -7   9    0.60    0.33
  -4  -7  -9    3.14    0.40
   4  -7   9    3.41    0.47
   5  -7   9    4.47    0.52
  -5  -7  -9    3.97    0.46
   5   7   9    5.31    0.49
   6  -7   9    6.50    0.59
  -6  -7  -9    6.55    0.55
   6   7   9    7.58    0.60
  -7  -7  -9    5.20    0.54
   7  -7   9    4.29    0.50
   7   7   9    4.58    0.54
  -8  -7  -9   14.66    0.80
   8  -7   9   14.37    0.82
   8   7   9   14.21    0.81
  -9  -7  -9    2.43    0.49
   9  -8  -9    1.59    0.50
   8  -8  -9    8.35    0.69
   8   8  -9    7.93    0.67
   7  -8  -9   -0.33    0.37
   7   8  -9   -0.37    0.35
   6   8  -9    6.09    0.58
   5  -8  -9    0.74    0.32
   5   8  -9    0.72    0.38
   4  -8  -9    0.26    0.34
   4   8  -9    0.42    0.36
  -3  -8   9   -0.06    0.30
  -3  -8   9   -0.04    0.30
   3  -8  -9    0.17    0.29
   3   8  -9    0.19    0.35
   2  -8  -9    5.64    0.49
  -2  -8   9    5.51    0.52
  -2  -8   9    5.49    0.50
   1  -8  -9    0.70    0.32
  -1  -8   9   -0.09    0.30
  -1  -8   9    0.14    0.32
   0  -8   9    9.52    0.61
   0  -8   9    8.74    0.61
   0  -8  -9    9.44    0.61
  -1  -8  -9   -0.63    0.27
   1  -8   9   -0.09    0.32
   2  -8   9   -0.26    0.32
  -2  -8  -9    0.06    0.31
  -3  -8  -9    1.59    0.39
   3  -8   9    2.18    0.47
  -4  -8  -9    7.62    0.58
   4  -8   9    8.14    0.64
  -5  -8  -9    3.39    0.48
  -6  -8  -9    7.20    0.62
  -7  -8  -9    2.50    0.49
   4  -9  -9    4.79    0.53
   4   9  -9    3.32    0.56
  -3  -9   9    0.10    0.39
  -3  -9   9   -0.23    0.33
   3  -9  -9    0.68    0.38
   2  -9  -9    1.75    0.44
  -2  -9   9    2.67    0.48
  -2  -9   9    1.23    0.40
  -1  -9   9    2.50    0.44
   1  -9  -9    1.26    0.38
  -1  -9   9    2.63    0.47
   0  -9   9    0.74    0.41
   0  -9  -9   -0.09    0.33
   1  -9   9    1.40    0.48
  -1  -9  -9    0.03    0.34
  -2  -9  -9    3.72    0.54
  -3  -9  -9    2.22    0.48
  16   0 -10    0.37    0.43
  15   0 -10   -0.65    0.33
  14   0 -10    0.18    0.35
  13   0 -10   -0.12    0.33
  12   0 -10    7.09    0.55
  11   0 -10   -0.05    0.31
  10   0 -10   16.75    0.74
   9   0 -10   -0.16    0.15
   9   0 -10    0.01    0.28
   8   0 -10   -0.07    0.25
   8   0 -10    0.24    0.16
   7   0 -10    0.28    0.14
   7   0 -10    0.05    0.24
   6   0 -10  100.94    2.17
   6   0 -10  101.82    2.01
   5   0 -10   -0.14    0.13
   5   0 -10    0.24    0.11
   5   0 -10    0.03    0.17
  -4   0  10  331.21    6.16
   4   0 -10  336.73    6.14
  -4   0  10  339.13    6.19
   4   0 -10  333.35    6.27
   3   0 -10   -0.22    0.10
   3   0 -10    0.01    0.16
  -3   0  10   -0.02    0.15
  -2   0  10  141.63    2.73
   2   0 -10  138.30    2.74
   2   0 -10  141.17    2.67
  -1   0  10   -0.18    0.15
   1   0 -10    0.13    0.13
   1   0 -10    0.12    0.13
   0   0  10    1.56    0.24
   0   0 -10    1.52    0.18
   0   0 -10    1.09    0.19
  -1   0 -10    0.13    0.11
  -1   0 -10    0.25    0.15
   1   0  10    0.16    0.18
  -2   0 -10  262.29    4.97
   2   0  10  263.38    5.02
  -3   0 -10    0.05    0.20
   3   0  10    0.52    0.24
   4   0  10   60.93    1.47
   5   0  10    0.47    0.28
   6   0  10    6.39    0.53
   7   0  10   -0.19    0.26
   8   0  10   58.97    1.57
   9   0  10    0.06    0.31
  10   0  10    7.19    0.54
  11   0  10   -0.16    0.34
  12   0  10    0.81    0.39
  13   0  10   -0.17    0.37
  16  -1 -10    0.71    0.44
  15  -1 -10    0.58    0.43
  15   1 -10    0.89    0.39
  14  -1 -10    1.04    0.40
  14   1 -10    2.48    0.43
  13  -1 -10    0.48    0.37
  13   1 -10    0.30    0.32
  12  -1 -10    7.52    0.57
  12   1 -10    7.65    0.55
  11  -1 -10    7.70    0.53
  11   1 -10    7.63    0.53
  11   1 -10    7.16    0.44
  10  -1 -10   13.79    0.69
  10   1 -10   13.95    0.65
  10   1 -10   14.66    0.56
   9  -1 -10   10.21    0.56
   9   1 -10    9.73    0.56
   9   1 -10   10.52    0.46
   8  -1 -10   61.51    1.52
   8   1 -10   63.58    1.41
   8   1 -10   62.00    1.51
   7  -1 -10   16.95    0.47
   7  -1 -10   17.48    0.69
   7   1 -10   18.49    0.58
   7   1 -10   17.82    0.67
   6  -1 -10   84.28    1.85
  -6   1  10   84.16    1.63
   6   1 -10   82.79    1.59
   6   1 -10   83.13    1.75
   6   1 -10   82.85    1.83
  -6   1  10   82.69    1.64
   5  -1 -10   53.19    1.28
   5   1 -10   50.87    1.25
   5   1 -10   54.44    1.05
  -5   1  10   54.57    1.10
   5   1 -10   52.45    1.19
   4  -1 -10    6.29    0.30
   4  -1 -10    6.65    0.39
   4   1 -10    7.20    0.34
  -4   1  10    7.03    0.29
   4   1 -10    6.51    0.38
   4   1 -10    6.77    0.24
  -3  -1  10   68.37    1.48
   3  -1 -10   68.83    1.43
  -3  -1  10   67.68    1.45
   3  -1 -10   69.11    1.50
   3   1 -10   70.49    1.35
   3   1 -10   67.03    1.50
  -3   1  10   71.13    1.41
  -2  -1  10   59.97    1.32
   2  -1 -10   59.35    1.30
   2  -1 -10   60.44    1.27
  -2   1  10   61.26    1.26
   2   1 -10   54.90    1.30
   2   1 -10   60.48    1.21
   1  -1 -10    5.74    0.29
  -1  -1  10    5.42    0.34
   1  -1 -10    5.67    0.29
   1   1 -10    5.46    0.31
  -1   1  10    5.62    0.33
   1   1 -10    5.93    0.29
   0  -1  10  209.83    4.06
   0  -1 -10  214.84    4.02
   0  -1 -10  210.70    3.96
   0   1 -10  212.97    4.02
   0   1  10  209.17    4.02
  -1  -1 -10   67.80    1.39
  -1  -1 -10   67.85    1.48
   1  -1  10   68.85    1.53
   1   1  10   67.81    1.50
  -2  -1 -10   20.93    0.66
   2  -1  10   20.28    0.68
  -2  -1 -10   21.66    0.54
   2   1  10   22.11    0.69
   3  -1  10  111.29    2.32
  -3  -1 -10  104.73    2.24
   3   1  10  109.52    2.29
  -4  -1 -10   36.06    0.99
   4  -1  10   34.40    1.01
   4   1  10   35.90    1.02
  -5  -1 -10    9.97    0.54
   5  -1  10    9.03    0.58
   5   1  10    9.48    0.52
   6  -1  10   76.28    1.84
   6   1  10   76.79    1.83
   7  -1  10   20.12    0.83
   7   1  10   19.90    0.78
   8  -1  10    4.19    0.37
   8  -1  10    4.85    0.47
   8   1  10    4.63    0.44
   9  -1  10    3.03    0.46
   9   1  10    3.84    0.47
  10  -1  10   16.85    0.78
  10   1  10   15.59    0.76
  11  -1  10    3.34    0.50
  11   1  10    4.15    0.50
  12  -1  10   14.05    0.77
  12   1  10   15.09    0.81
  13  -1  10    0.68    0.41
  13   1  10    0.07    0.39
  16  -2 -10    0.81    0.50
  15  -2 -10    6.78    0.66
  14  -2 -10    1.20    0.43
  13  -2 -10    8.78    0.66
  13   2 -10    7.01    0.54
  13   2 -10    8.52    0.53
  12  -2 -10    0.26    0.36
  12   2 -10    0.34    0.30
  12   2 -10    0.42    0.28
  11  -2 -10    6.50    0.56
  11   2 -10    6.98    0.45
  11   2 -10    5.74    0.48
  10  -2 -10    3.19    0.44
  10   2 -10    2.98    0.38
  10   2 -10    3.77    0.36
   9  -2 -10    4.70    0.45
   9   2 -10    4.22    0.40
   9   2 -10    4.07    0.36
   8  -2 -10    0.01    0.29
   8   2 -10   -0.12    0.19
   8   2 -10    0.00    0.23
   7  -2 -10   45.10    1.22
   7   2 -10   45.00    1.17
   7   2 -10   44.26    1.13
   6  -2 -10   13.06    0.57
   6   2 -10   13.20    0.52
   6   2 -10   13.66    0.56
   5  -2 -10   17.18    0.64
   5   2 -10   16.98    0.61
   5   2 -10   17.02    0.59
   4  -2 -10   32.50    0.88
   4  -2 -10   32.21    0.81
   4   2 -10   30.46    0.84
   4   2 -10   32.89    0.87
  -4   2  10   30.37    0.67
  -3  -2  10    2.51    0.24
   3  -2 -10    2.26    0.22
  -3  -2  10    2.27    0.24
  -3   2  10    2.80    0.21
   3   2 -10    2.41    0.26
   2  -2 -10    9.24    0.41
  -2  -2  10    9.31    0.40
   2  -2 -10    9.80    0.40
  -2  -2  10    9.57    0.44
   2   2 -10    9.39    0.41
  -2   2  10    9.27    0.34
  -1  -2  10   66.25    1.47
   1  -2 -10   66.18    1.39
   1  -2 -10   62.62    1.42
   1   2 -10   66.90    1.46
  -1   2  10   66.51    1.38
   0  -2 -10    6.09    0.30
   0  -2 -10    6.08    0.35
   0  -2  10    5.80    0.36
   0   2  10    5.36    0.34
   0   2 -10    6.25    0.32
  -1  -2 -10    7.99    0.40
  -1  -2 -10    7.48    0.30
   1  -2  10    8.14    0.44
   1   2  10    7.84    0.42
  -2  -2 -10   16.36    0.59
  -2  -2 -10   16.60    0.42
   2  -2  10   16.30    0.64
   2   2  10   16.52    0.59
   3  -2  10   71.58    1.64
  -3  -2 -10   70.41    1.59
   3   2  10   68.04    1.58
   4  -2  10   13.47    0.62
  -4  -2 -10   14.50    0.61
   4   2  10   14.23    0.61
  -5  -2 -10  238.89    4.60
   5  -2  10  227.29    4.64
   5   2  10  238.70    4.64
   6  -2  10    4.39    0.48
  -6  -2 -10    4.32    0.43
   6   2  10    3.28    0.42
  -7  -2 -10   42.73    1.19
   7  -2  10   41.43    1.24
   7   2  10   42.22    1.22
   8  -2  10    3.49    0.38
   8  -2  10    4.29    0.49
   8   2  10    4.29    0.46
   9  -2  10    0.94    0.29
   9  -2  10    1.02    0.39
   9   2  10    0.50    0.34
  10  -2  10    5.14    0.55
  10   2  10    4.96    0.48
  11  -2  10    9.93    0.69
  11   2  10   10.79    0.67
  12  -2  10   -0.18    0.31
  12   2  10   -0.05    0.35
  13  -2  10    2.15    0.50
  13   2  10    2.66    0.53
  15  -3 -10   10.06    0.78
  15   3 -10   12.61    0.71
  14  -3 -10   -0.12    0.41
  14   3 -10    0.39    0.32
  13  -3 -10    1.23    0.46
  13   3 -10    1.39    0.37
  12  -3 -10    1.48    0.43
  12   3 -10    1.09    0.35
  12   3 -10    0.93    0.34
  11  -3 -10    3.14    0.46
  11   3 -10    2.93    0.38
  11   3 -10    2.39    0.38
  10  -3 -10    1.11    0.34
  10   3 -10    1.26    0.29
  10   3 -10    1.33    0.30
   9  -3 -10   43.03    1.27
   9   3 -10   43.71    1.19
   9   3 -10   42.13    1.18
   8  -3 -10    2.52    0.40
   8   3 -10    2.46    0.31
   8   3 -10    2.22    0.33
   7  -3 -10    2.26    0.36
   7   3 -10    1.85    0.30
   7   3 -10    1.99    0.30
   6  -3 -10    0.00    0.23
   6   3 -10    0.20    0.22
   6   3 -10   -0.10    0.21
   5  -3 -10  108.29    2.35
   5   3 -10  110.32    2.33
   5   3 -10  111.97    2.33
   4  -3 -10   35.42    0.97
   4   3 -10   35.45    0.96
   4   3 -10   35.54    0.98
   3  -3 -10   15.36    0.57
   3  -3 -10   16.07    0.55
   3   3 -10   15.39    0.57
   3   3 -10   15.99    0.59
   2  -3 -10   84.70    1.79
   2  -3 -10   82.40    1.75
  -2  -3  10   83.34    1.83
  -2  -3  10   82.23    1.80
   2   3 -10   84.13    1.81
  -2   3  10   81.76    1.65
   1  -3 -10    2.43    0.26
   1  -3 -10    2.72    0.25
  -1  -3  10    2.77    0.28
  -1  -3  10    2.42    0.29
  -1   3  10    2.61    0.22
   0  -3 -10   10.39    0.39
   0  -3  10    9.56    0.49
   0  -3 -10    9.79    0.44
   0   3  10    8.89    0.40
   1  -3  10  121.03    2.52
  -1  -3 -10  120.07    2.30
  -1  -3 -10  120.43    2.47
   1   3  10  118.97    2.43
  -2  -3 -10    0.03    0.21
   2  -3  10    0.42    0.28
   2   3  10    0.14    0.20
  -3  -3 -10  171.06    3.61
   3  -3  10  188.18    3.70
   3   3  10  189.62    3.65
  -4  -3 -10    4.53    0.42
   4  -3  10    4.94    0.47
   4   3  10    4.25    0.38
   5  -3  10   -0.28    0.31
  -5  -3 -10   -0.02    0.27
   5   3  10   -0.05    0.24
   6  -3  10   -0.28    0.29
  -6  -3 -10   -0.13    0.27
   6   3  10   -0.04    0.23
  -7  -3 -10    7.68    0.52
   7  -3  10    7.12    0.56
   7   3  10    6.71    0.48
   8  -3  10    0.36    0.34
  -8  -3 -10    0.39    0.31
   8   3  10    0.09    0.31
   9  -3  10   24.52    0.88
   9  -3  10   25.39    0.98
   9   3  10   23.86    0.96
  10  -3  10    3.42    0.44
  10  -3  10    3.83    0.53
  10   3  10    4.25    0.52
  11  -3  10   10.66    0.69
  11   3  10    8.90    0.63
  12  -3  10    3.37    0.55
  12   3  10    3.74    0.56
  13  -3  10    3.13    0.55
  15   4 -10    7.41    0.65
  14  -4 -10    1.31    0.50
  14   4 -10    1.44    0.41
  13  -4 -10   15.79    0.88
  13   4 -10   17.43    0.82
  12  -4 -10   -0.08    0.38
  12   4 -10   -0.41    0.28
  11  -4 -10    3.47    0.51
  11   4 -10    3.60    0.43
  10  -4 -10    2.69    0.42
  10   4 -10    2.81    0.39
  10   4 -10    3.05    0.39
   9  -4 -10    2.31    0.41
   9   4 -10    2.12    0.33
   9   4 -10    2.29    0.33
   8  -4 -10    2.83    0.42
   8   4 -10    2.79    0.35
   8   4 -10    2.93    0.35
   7  -4 -10    4.27    0.44
   7   4 -10    3.89    0.36
   7   4 -10    4.50    0.41
   6  -4 -10   22.07    0.80
   6   4 -10   23.46    0.81
   6   4 -10   22.03    0.75
   5  -4 -10    0.03    0.25
   5   4 -10   -0.14    0.23
   5   4 -10   -0.26    0.19
   4  -4 -10   80.89    1.82
   4   4 -10   78.94    1.85
   4   4 -10   83.82    1.83
   3  -4 -10    6.32    0.42
   3  -4 -10    7.17    0.41
   3   4 -10    7.12    0.42
   3   4 -10    6.95    0.43
   2  -4 -10   15.70    0.57
   2  -4 -10   15.18    0.60
  -2  -4  10   14.68    0.59
  -2  -4  10   14.12    0.62
   1  -4 -10   58.31    1.34
   1  -4 -10   53.85    1.24
  -1  -4  10   53.62    1.37
  -1  -4  10   53.99    1.35
   0  -4 -10    3.80    0.29
   0  -4 -10    3.56    0.32
   0  -4  10    3.09    0.35
   0   4  10    3.49    0.29
   1  -4  10   15.49    0.66
  -1  -4 -10   15.21    0.61
   1   4  10   14.69    0.56
   2  -4  10   31.15    0.98
  -2  -4 -10   32.57    0.94
   2   4  10   33.37    0.93
   3  -4  10    5.34    0.48
  -3  -4 -10    5.63    0.43
   3   4  10    4.81    0.40
  -4  -4 -10   11.70    0.59
   4  -4  10   13.41    0.65
   4   4  10   13.90    0.61
   5  -4  10   30.20    0.99
  -5  -4 -10   29.00    0.94
   5   4  10   30.53    0.96
  -6  -4 -10    5.14    0.46
   6  -4  10    4.80    0.51
   6   4  10    5.02    0.46
  -7  -4 -10   15.57    0.69
   7  -4  10   15.11    0.76
   7   4  10   14.91    0.71
   8  -4  10    9.33    0.63
  -8  -4 -10    8.94    0.56
   8   4  10    9.17    0.62
   9  -4  10    1.59    0.37
  -9  -4 -10    2.63    0.43
   9  -4  10    3.43    0.51
   9   4  10    3.02    0.46
  10  -4  10    4.34    0.55
  10  -4  10    3.19    0.43
  10   4  10    3.89    0.50
  11  -4  10    2.19    0.47
  11  -4  10    1.71    0.47
  11   4  10    2.55    0.48
  12  -4  10    1.29    0.50
  12  -4  10   -0.07    0.40
  14   5 -10    0.26    0.34
  13  -5 -10   -0.09    0.44
  13   5 -10   -0.28    0.35
  12  -5 -10    2.80    0.53
  12   5 -10    2.75    0.44
  11  -5 -10    1.08    0.43
  11   5 -10    0.75    0.30
  10  -5 -10    4.36    0.53
  10   5 -10    4.12    0.47
   9  -5 -10    0.15    0.30
   9   5 -10   -0.55    0.24
   9   5 -10   -0.10    0.23
   8  -5 -10   23.50    0.88
   8   5 -10   21.67    0.85
   8   5 -10   22.95    0.80
   7  -5 -10    2.42    0.38
   7   5 -10    2.72    0.35
   7   5 -10    3.13    0.40
   6  -5 -10   35.05    1.07
   6   5 -10   36.32    1.04
   6   5 -10   35.62    1.11
   5  -5 -10    1.91    0.34
   5   5 -10    1.44    0.33
   4  -5 -10   39.72    1.09
   4   5 -10   36.91    1.11
   3  -5 -10   12.04    0.56
   3  -5 -10   13.01    0.58
   3   5 -10   11.79    0.60
   2  -5 -10   32.28    0.97
  -2  -5  10   31.57    0.99
   2  -5 -10   30.88    0.89
  -2  -5  10   32.79    0.98
  -1  -5  10    0.33    0.27
  -1  -5  10   -0.14    0.26
   1  -5 -10    0.15    0.22
   0  -5 -10   84.50    1.93
   0  -5  10   85.32    1.94
   0  -5  10   82.76    1.96
  -1  -5 -10    1.96    0.30
   1  -5  10    1.32    0.34
   1   5  10    1.75    0.28
   2  -5  10    7.11    0.48
  -2  -5 -10    6.42    0.46
   2   5  10    6.56    0.41
   3  -5  10    2.88    0.41
  -3  -5 -10    3.32    0.38
   3   5  10    2.93    0.37
  -4  -5 -10   19.17    0.75
   4  -5  10   19.26    0.79
   4   5  10   18.45    0.74
  -5  -5 -10   25.19    0.88
   5  -5  10   24.31    0.92
   5   5  10   24.44    0.89
  -6  -5 -10   48.47    1.37
   6  -5  10   50.79    1.43
   6   5  10   48.37    1.40
  -7  -5 -10    1.21    0.36
   7  -5  10    2.32    0.47
   7   5  10    1.72    0.38
   8  -5  10    0.43    0.31
   8  -5  10    0.12    0.40
  -8  -5 -10    0.19    0.33
   8   5  10    0.22    0.31
   9  -5  10   -0.35    0.36
  -9  -5 -10   -0.36    0.33
   9  -5  10    0.58    0.34
   9   5  10    0.16    0.31
  10  -5  10    8.56    0.64
 -10  -5 -10    7.94    0.63
  10  -5  10    8.64    0.71
  10   5  10    9.22    0.67
  11  -5  10    0.10    0.42
  11   5  10    0.53    0.34
  12  -6 -10    2.39    0.54
  12   6 -10    2.01    0.46
  11  -6 -10    0.91    0.46
  11   6 -10    0.50    0.38
  10  -6 -10   10.44    0.71
  10   6 -10   10.82    0.65
   9  -6 -10   -0.45    0.32
   9   6 -10   -0.22    0.28
   8  -6 -10    1.21    0.40
   8   6 -10    2.04    0.39
   7  -6 -10    5.77    0.53
   7   6 -10    4.59    0.49
   6  -6 -10   19.34    0.80
   6   6 -10   19.69    0.82
   5  -6 -10    0.11    0.29
   5   6 -10    0.64    0.28
   4  -6 -10   76.40    1.81
   4  -6 -10   76.78    1.86
   4   6 -10   74.99    1.89
   3  -6 -10    4.82    0.43
   3   6 -10    5.11    0.47
  -2  -6  10   39.50    1.18
  -2  -6  10   41.13    1.22
   2  -6 -10   42.81    1.19
  -1  -6  10    3.66    0.42
   1  -6 -10    2.82    0.36
  -1  -6  10    3.28    0.39
   0  -6  10    0.11    0.27
   0  -6  10    0.24    0.27
   0  -6 -10   -0.17    0.21
   1  -6  10    2.04    0.38
  -1  -6 -10    2.13    0.33
   2  -6  10   12.67    0.65
  -2  -6 -10   13.23    0.64
  -3  -6 -10   10.39    0.56
   3  -6  10    9.65    0.61
   4  -6  10   15.77    0.75
  -4  -6 -10   15.02    0.67
   4   6  10   15.14    0.70
  -5  -6 -10    4.31    0.43
   5  -6  10    3.79    0.49
   5   6  10    5.26    0.50
  -6  -6 -10    2.43    0.40
   6  -6  10    3.14    0.49
   6   6  10    2.52    0.43
   7  -6  10    0.04    0.38
  -7  -6 -10    0.03    0.31
   7   6  10   -0.02    0.31
   8  -6  10    7.09    0.62
  -8  -6 -10    6.94    0.60
   8  -6  10    6.63    0.65
   8   6  10    7.33    0.61
  -9  -6 -10    1.10    0.39
   9  -6  10    0.45    0.41
   9   6  10    1.49    0.42
 -10  -6 -10    6.38    0.63
  10   6  10    6.63    0.63
  11  -7 -10    1.63    0.51
  10  -7 -10    1.17    0.48
  10   7 -10    1.89    0.45
   9  -7 -10    8.52    0.69
   9   7 -10    9.38    0.66
   8  -7 -10    3.35    0.49
   8   7 -10    2.24    0.46
   7  -7 -10    0.00    0.33
   7   7 -10    0.18    0.28
   6  -7 -10    9.46    0.64
   6   7 -10    8.82    0.62
   5  -7 -10   14.75    0.72
   5  -7 -10   15.18    0.72
   5   7 -10   15.09    0.75
   4  -7 -10   -0.12    0.25
   4   7 -10   -0.75    0.27
  -3  -7  10    8.46    0.56
   3  -7 -10   10.04    0.61
  -3  -7  10    9.58    0.61
   3   7 -10   10.71    0.64
   2  -7 -10    3.06    0.40
  -2  -7  10    2.82    0.42
  -2  -7  10    3.26    0.41
  -1  -7  10   -0.07    0.26
   1  -7 -10   -0.37    0.21
  -1  -7  10    0.01    0.26
   0  -7 -10   10.62    0.59
   0  -7  10    9.95    0.59
   0  -7  10   11.28    0.64
  -1  -7 -10   13.67    0.68
   1  -7  10   13.91    0.72
  -2  -7 -10    5.62    0.50
   2  -7  10    5.75    0.54
   3  -7  10   15.34    0.77
  -3  -7 -10   14.90    0.73
  -4  -7 -10    0.11    0.32
   4  -7  10   -0.10    0.35
   5  -7  10    0.60    0.40
  -5  -7 -10    0.84    0.35
  -6  -7 -10    4.49    0.51
   6  -7  10    2.54    0.50
   6   7  10    3.47    0.50
  -7  -7 -10    2.86    0.48
   7  -7  10    2.96    0.51
   7   7  10    3.53    0.50
  -8  -7 -10    9.12    0.69
   8   7  10   11.61    0.76
  -9  -7 -10    3.16    0.52
   9  -8 -10    0.88    0.47
   8  -8 -10   -0.18    0.42
   7  -8 -10    2.96    0.52
   7   8 -10    3.61    0.54
   6   8 -10    0.39    0.39
   5  -8 -10    2.78    0.42
   5   8 -10    2.95    0.50
   4  -8 -10   -0.59    0.28
   4   8 -10   -0.06    0.35
  -3  -8  10    2.09    0.41
  -3  -8  10    2.20    0.43
   3  -8 -10    1.50    0.37
   2  -8 -10    1.65    0.37
  -2  -8  10    0.14    0.27
  -2  -8  10    1.02    0.37
  -1  -8  10   11.81    0.70
  -1  -8  10   11.63    0.66
   1  -8 -10   12.62    0.70
   0  -8 -10    1.81    0.40
   0  -8  10    3.04    0.47
  -1  -8 -10    4.95    0.50
   1  -8  10    5.16    0.56
  -2  -8 -10    0.39    0.34
   2  -8  10    0.40    0.37
  -3  -8 -10    0.44    0.35
   3  -8  10    1.35    0.45
  -4  -8 -10    0.78    0.37
   4  -8  10   -0.05    0.45
  -5  -8 -10   11.99    0.73
  -6  -8 -10    1.91    0.45
  -4  -9  10   -0.35    0.31
  -4  -9  10   -0.28    0.31
  -3  -9  10    0.26    0.36
  -3  -9  10    0.50    0.35
  -2  -9  10    2.47    0.45
  -2  -9  10    1.83    0.44
   2  -9 -10    2.69    0.43
  -1  -9  10   -0.13    0.37
  -1  -9  10    0.12    0.40
   1  -9 -10   -0.11    0.33
   0  -9  10    3.07    0.51
   0  -9 -10    3.47    0.51
  -1  -9 -10    4.23    0.51
   1  -9  10    4.97    0.62
  -2  -9 -10   -0.49    0.35
   2  -9  10   -1.08    0.42
  16   0 -11    0.10    0.46
  15   0 -11    1.08    0.46
  14   0 -11    0.21    0.35
  13   0 -11    0.02    0.34
  12   0 -11   -0.17    0.32
  11   0 -11   41.39    1.24
  10   0 -11    0.27    0.27
   9   0 -11  111.07    2.45
   9   0 -11  110.58    2.26
   8   0 -11    0.03    0.28
   8   0 -11    0.24    0.17
   7   0 -11   58.07    1.44
   7   0 -11   57.56    1.26
   6   0 -11    0.01    0.11
   6   0 -11   -0.14    0.13
   6   0 -11    0.02    0.20
   5   0 -11  124.43    2.39
   5   0 -11  127.45    2.58
  -5   0  11  123.06    2.44
  -5   0  11  122.56    2.42
  -4   0  11    0.30    0.15
   4   0 -11   -0.12    0.18
  -4   0  11    0.15    0.16
   4   0 -11   -0.03    0.12
   3   0 -11  430.55    8.06
  -3   0  11  431.33    8.01
   3   0 -11  445.96    7.96
   2   0 -11   -0.12    0.14
  -2   0  11    0.07    0.18
   2   0 -11    0.09    0.13
  -1   0  11   51.68    1.16
   1   0 -11   47.43    1.12
   1   0 -11   50.76    1.10
   0   0 -11    0.02    0.15
   0   0  11    0.03    0.20
   0   0 -11    0.09    0.12
   1   0  11  109.21    2.31
  -1   0 -11  114.96    2.28
  -1   0 -11  112.36    2.23
   2   0  11    0.34    0.26
  -2   0 -11    0.15    0.21
   3   0  11  288.88    5.55
  -3   0 -11  289.18    5.49
   4   0  11    0.10    0.26
   5   0  11    9.55    0.60
   6   0  11    0.12    0.33
   7   0  11   30.77    1.04
   8   0  11   -0.05    0.33
   9   0  11   36.66    1.19
  10   0  11   -0.44    0.30
  11   0  11    8.80    0.66
  12   0  11   -0.41    0.30
  13   0  11    0.25    0.41
  16  -1 -11   -0.61    0.38
  15  -1 -11    4.92    0.58
  15   1 -11    5.93    0.60
  14  -1 -11    1.14    0.42
  14   1 -11    1.41    0.41
  13  -1 -11   11.79    0.71
  13   1 -11   12.18    0.70
  12  -1 -11    4.99    0.54
  12   1 -11    5.60    0.52
  11  -1 -11   19.57    0.83
  11   1 -11   20.31    0.70
  11   1 -11   19.55    0.81
  10  -1 -11    3.40    0.44
  10   1 -11    2.63    0.39
  10   1 -11    2.90    0.31
   9  -1 -11    4.77    0.45
   9   1 -11    5.61    0.37
   9   1 -11    5.09    0.46
   8  -1 -11    5.25    0.47
   8   1 -11    4.29    0.40
   8   1 -11    4.45    0.33
   7  -1 -11   51.79    1.34
   7   1 -11   54.47    1.35
   7   1 -11   53.41    1.24
   6  -1 -11   25.88    0.84
  -6   1  11   26.36    0.63
   6   1 -11   26.39    0.74
  -6   1  11   26.79    0.64
   6   1 -11   26.86    0.81
   5  -1 -11   32.28    0.79
   5  -1 -11   31.25    0.89
   5   1 -11   32.43    0.69
   5   1 -11   32.38    0.89
   5   1 -11   31.80    0.83
  -5   1  11   32.40    0.75
   4  -1 -11   58.23    1.40
  -4  -1  11   62.71    1.35
  -4  -1  11   60.70    1.36
   4  -1 -11   62.88    1.32
  -4   1  11   63.14    1.28
   4   1 -11   61.90    1.22
   4   1 -11   59.79    1.40
  -3  -1  11    4.39    0.30
  -3  -1  11    4.07    0.31
   3  -1 -11    4.36    0.33
   3  -1 -11    4.32    0.29
   3   1 -11    4.02    0.30
  -3   1  11    4.34    0.27
   3   1 -11    4.12    0.24
  -2  -1  11   -0.09    0.17
   2  -1 -11   -0.01    0.15
   2  -1 -11   -0.15    0.14
  -2   1  11    0.00    0.17
   2   1 -11    0.02    0.16
   2   1 -11   -0.04    0.13
   1  -1 -11  223.18    4.15
   1  -1 -11  221.94    4.16
  -1  -1  11  220.41    4.21
   1   1 -11  219.46    4.19
   1   1 -11  216.66    4.11
  -1   1  11  215.17    4.16
   0  -1 -11    0.59    0.17
   0  -1 -11    0.70    0.16
   0  -1  11    0.61    0.24
   0   1 -11    1.05    0.18
   0   1  11    1.06    0.23
   1  -1  11   27.94    0.82
  -1  -1 -11   28.36    0.77
  -1  -1 -11   28.08    0.69
   1   1  11   29.72    0.82
  -2  -1 -11   59.92    1.23
  -2  -1 -11   57.51    1.35
   2  -1  11   58.82    1.40
   2   1  11   58.01    1.38
   3  -1  11    6.12    0.45
  -3  -1 -11    5.96    0.43
   3   1  11    5.93    0.46
  -4  -1 -11   45.97    1.20
   4  -1  11   47.85    1.26
   4   1  11   47.41    1.24
  -5  -1 -11   77.81    1.78
   5  -1  11   75.22    1.83
   5   1  11   75.66    1.81
   6  -1  11    0.40    0.31
   6   1  11    0.39    0.29
   7  -1  11   64.85    1.70
   7   1  11   67.09    1.69
   8  -1  11    0.17    0.31
   8   1  11   -0.51    0.29
   9  -1  11    0.98    0.35
   9   1  11    0.67    0.34
  10  -1  11    6.37    0.59
  10   1  11    5.61    0.55
  11  -1  11   11.83    0.72
  11   1  11   10.40    0.65
  12  -1  11   -0.07    0.38
  12   1  11    0.04    0.38
  13  -1  11    7.30    0.70
  13   1  11    6.68    0.63
  16  -2 -11    0.70    0.46
  15  -2 -11    0.48    0.41
  14  -2 -11    0.20    0.40
  14   2 -11    0.41    0.35
  13  -2 -11    0.25    0.39
  13   2 -11    0.28    0.34
  13   2 -11    0.64    0.29
  12  -2 -11    2.48    0.42
  12   2 -11    3.07    0.37
  12   2 -11    3.61    0.43
  11  -2 -11    1.84    0.41
  11   2 -11    2.37    0.31
  11   2 -11    1.75    0.35
  10  -2 -11   -0.08    0.31
  10   2 -11   -0.01    0.25
  10   2 -11   -0.17    0.20
   9  -2 -11   16.13    0.75
   9   2 -11   16.49    0.69
   9   2 -11   16.61    0.63
   8  -2 -11   72.59    1.71
   8   2 -11   63.62    1.62
   8   2 -11   70.60    1.60
   7  -2 -11    8.32    0.54
   7   2 -11    8.92    0.51
   7   2 -11    8.23    0.44
   6  -2 -11   40.19    1.09
   6   2 -11   39.03    1.07
   6   2 -11   40.01    1.03
   5  -2 -11    1.32    0.29
   5   2 -11    0.92    0.23
   5   2 -11    0.87    0.24
   4  -2 -11    0.51    0.17
   4  -2 -11   -0.01    0.20
  -4   2  11    0.15    0.13
   4   2 -11    0.29    0.21
   4   2 -11    0.33    0.19
  -3  -2  11    3.30    0.30
   3  -2 -11    3.06    0.25
   3  -2 -11    3.00    0.29
  -3  -2  11    3.11    0.27
   3   2 -11    3.03    0.28
  -3   2  11    3.47    0.25
   2  -2 -11   77.65    1.66
  -2  -2  11   77.30    1.68
   2  -2 -11   79.69    1.66
  -2  -2  11   79.64    1.71
   2   2 -11   78.14    1.70
  -2   2  11   74.10    1.58
   1  -2 -11   24.22    0.70
  -1  -2  11   24.08    0.73
   1  -2 -11   25.49    0.67
   1   2 -11   23.06    0.70
  -1   2  11   23.21    0.66
   0  -2  11  252.04    4.77
   0  -2 -11  250.58    4.61
   0  -2 -11  245.72    4.70
   0   2 -11  240.51    4.71
   0   2  11  245.80    4.67
  -1  -2 -11   14.85    0.54
  -1  -2 -11   15.36    0.44
   1  -2  11   14.44    0.59
   1   2  11   14.67    0.55
  -2  -2 -11   12.71    0.38
   2  -2  11   14.17    0.62
  -2  -2 -11   12.64    0.52
   2   2  11   12.52    0.54
   3  -2  11    2.97    0.40
  -3  -2 -11    2.69    0.31
   3   2  11    2.83    0.35
   4  -2  11   13.02    0.66
  -4  -2 -11   13.82    0.58
   4   2  11   12.28    0.60
   5  -2  11    3.54    0.42
  -5  -2 -11    3.84    0.37
   5   2  11    3.86    0.42
   6  -2  11   25.92    0.91
  -6  -2 -11   24.50    0.86
   6   2  11   26.27    0.92
   7  -2  11    4.01    0.50
   7   2  11    4.63    0.48
   8  -2  11   15.81    0.78
   8   2  11   16.51    0.76
   9  -2  11    9.08    0.54
   9  -2  11    9.31    0.61
   9   2  11    9.14    0.62
  10  -2  11    2.89    0.49
  10   2  11    2.77    0.46
  11  -2  11    7.23    0.63
  11   2  11    6.90    0.60
  12  -2  11    8.63    0.68
  12   2  11    8.18    0.66
  13  -2  11   -0.18    0.37
  15  -3 -11   -0.05    0.47
  14  -3 -11    2.51    0.51
  14   3 -11    3.36    0.47
  13  -3 -11    0.15    0.39
  13   3 -11    0.72    0.31
  12  -3 -11    0.03    0.37
  12   3 -11    0.42    0.30
  12   3 -11    0.37    0.28
  11  -3 -11    0.79    0.39
  11   3 -11    0.54    0.29
  11   3 -11    0.55    0.26
  10  -3 -11    8.64    0.62
  10   3 -11    8.28    0.50
  10   3 -11    8.59    0.55
   9  -3 -11    0.53    0.31
   9   3 -11    0.43    0.26
   9   3 -11    0.79    0.27
   8  -3 -11    9.26    0.56
   8   3 -11    9.57    0.51
   8   3 -11    9.72    0.54
   7  -3 -11    1.05    0.34
   7   3 -11    0.30    0.26
   7   3 -11    0.83    0.26
   6  -3 -11   49.99    1.32
   6   3 -11   51.51    1.29
   6   3 -11   51.58    1.29
   5  -3 -11    0.20    0.26
   5   3 -11    0.35    0.23
   5   3 -11    0.31    0.23
   4  -3 -11  124.94    2.58
   4  -3 -11  124.22    2.61
   4   3 -11  125.04    2.62
   4   3 -11  129.88    2.63
   3  -3 -11   -0.01    0.15
  -3  -3  11    0.34    0.23
   3  -3 -11    0.29    0.22
  -3  -3  11    0.39    0.23
   3   3 -11    0.38    0.21
   2  -3 -11   78.27    1.67
   2  -3 -11   79.03    1.71
  -2  -3  11   77.62    1.76
  -2  -3  11   79.94    1.74
  -2   3  11   80.24    1.58
   2   3 -11   72.02    1.71
   1  -3 -11    3.25    0.30
   1  -3 -11    3.21    0.29
  -1  -3  11    3.42    0.36
  -1   3  11    3.34    0.28
   0  -3 -11    2.15    0.29
   0  -3  11    2.32    0.34
   0  -3 -11    3.09    0.24
   0   3  11    2.86    0.27
   1  -3  11    1.95    0.34
  -1  -3 -11    2.31    0.30
   1   3  11    2.17    0.27
  -2  -3 -11  120.95    2.50
   2  -3  11  118.02    2.55
   2   3  11  117.27    2.46
   3  -3  11    4.83    0.47
  -3  -3 -11    4.74    0.40
   3   3  11    4.73    0.40
  -4  -3 -11    4.70    0.40
   4  -3  11    5.05    0.49
   4   3  11    4.94    0.43
   5  -3  11    0.40    0.31
  -5  -3 -11    0.35    0.29
   5   3  11    0.24    0.27
   6  -3  11    0.68    0.38
  -6  -3 -11    0.23    0.26
   6   3  11   -0.11    0.26
  -7  -3 -11   -0.11    0.29
   7  -3  11    0.66    0.31
   7   3  11    0.66    0.30
  -8  -3 -11   20.07    0.82
   8  -3  11   18.19    0.81
   8   3  11   20.00    0.84
   9  -3  11    2.07    0.36
   9  -3  11    2.38    0.47
   9   3  11    2.00    0.43
  10  -3  11   16.09    0.82
  10  -3  11   15.31    0.74
  10   3  11   15.08    0.80
  11  -3  11    4.30    0.56
  11   3  11    3.63    0.48
  12  -3  11   -0.86    0.42
  12   3  11   -0.46    0.34
  13  -3  11    0.43    0.46
  15   4 -11    1.77    0.45
  14  -4 -11    4.63    0.61
  14   4 -11    6.39    0.59
  13  -4 -11    2.22    0.52
  13   4 -11    1.89    0.40
  12  -4 -11    0.90    0.43
  12   4 -11    1.41    0.36
  11  -4 -11   11.50    0.68
  11   4 -11   10.71    0.61
  11   4 -11   11.53    0.63
  10  -4 -11    3.51    0.48
  10   4 -11    3.09    0.37
  10   4 -11    2.29    0.37
   9  -4 -11   15.23    0.75
   9   4 -11   15.57    0.69
   9   4 -11   16.32    0.69
   8  -4 -11   13.55    0.69
   8   4 -11   13.66    0.64
   8   4 -11   13.83    0.62
   7  -4 -11   11.60    0.60
   7   4 -11   12.33    0.57
   7   4 -11   11.64    0.59
   6  -4 -11    2.15    0.37
   6   4 -11    2.09    0.31
   6   4 -11    2.44    0.34
   5  -4 -11    1.56    0.32
   5   4 -11    0.80    0.28
   5   4 -11    1.21    0.26
   4  -4 -11    8.88    0.47
   4  -4 -11    8.38    0.51
   4   4 -11    8.41    0.50
   4   4 -11    8.66    0.47
  -3  -4  11   18.67    0.68
   3  -4 -11   19.21    0.68
   3  -4 -11   17.69    0.66
  -3  -4  11   18.75    0.71
   3   4 -11   18.64    0.67
   2  -4 -11   26.94    0.83
   2  -4 -11   27.65    0.80
  -2  -4  11   26.07    0.86
  -2  -4  11   26.07    0.82
  -1  -4  11    0.09    0.24
   1  -4 -11   -0.12    0.21
   1  -4 -11   -0.02    0.18
  -1  -4  11    0.21    0.27
   0  -4  11   86.18    2.00
   0  -4 -11   91.29    1.97
   0   4  11   87.62    1.87
   1  -4  11   25.90    0.87
  -1  -4 -11   25.61    0.83
   1   4  11   25.66    0.78
  -2  -4 -11   37.04    1.06
   2  -4  11   37.61    1.10
   2   4  11   38.29    1.04
   3  -4  11   32.19    1.03
  -3  -4 -11   30.88    0.97
   3   4  11   32.67    0.97
   4  -4  11    0.16    0.34
  -4  -4 -11   -0.08    0.25
   4   4  11    0.15    0.24
   5  -4  11   -0.01    0.34
  -5  -4 -11   -0.20    0.27
   5   4  11    0.57    0.27
   6  -4  11   15.53    0.76
  -6  -4 -11   14.36    0.67
   6   4  11   15.75    0.72
  -7  -4 -11   14.80    0.69
   7  -4  11   13.82    0.75
   7   4  11   15.66    0.74
   8  -4  11    9.36    0.66
  -8  -4 -11    9.38    0.61
   8   4  11    9.58    0.64
   9  -4  11   14.71    0.77
   9  -4  11   14.74    0.74
  -9  -4 -11   14.18    0.74
   9   4  11   14.98    0.79
  10  -4  11    0.33    0.35
  10  -4  11   -0.05    0.41
  10   4  11   -0.19    0.35
  11  -4  11   -0.11    0.42
  11  -4  11   -0.38    0.37
  11   4  11    0.37    0.39
  12  -4  11    1.82    0.54
  14   5 -11    0.56    0.37
  13  -5 -11   12.48    0.85
  13   5 -11   13.48    0.76
  12  -5 -11    1.66    0.49
  12   5 -11    2.25    0.43
  11  -5 -11    6.14    0.63
  11   5 -11    5.79    0.56
  10  -5 -11   -0.23    0.32
   9  -5 -11    8.60    0.61
   9   5 -11    9.18    0.58
   9   5 -11    9.43    0.54
   8  -5 -11    1.94    0.36
   8   5 -11    1.47    0.35
   8   5 -11    2.11    0.34
   7  -5 -11   21.12    0.83
   7   5 -11   21.43    0.84
   7   5 -11   21.12    0.78
   6  -5 -11    3.30    0.41
   6   5 -11    2.76    0.34
   6   5 -11    3.09    0.41
   5  -5 -11   35.37    1.06
   5   5 -11   36.20    1.09
   5   5 -11   34.64    1.04
   4  -5 -11   26.55    0.87
   4  -5 -11   26.30    0.86
   4   5 -11   26.74    0.92
  -3  -5  11    0.87    0.30
  -3  -5  11    0.34    0.28
   3  -5 -11    0.58    0.24
   3  -5 -11    0.51    0.26
  -2  -5  11    1.22    0.32
   2  -5 -11    1.14    0.25
   2  -5 -11    1.04    0.29
  -2  -5  11    0.91    0.31
  -1  -5  11   37.00    1.11
   1  -5 -11   36.69    1.07
  -1  -5  11   36.98    1.07
   0  -5  11    0.48    0.30
   0  -5 -11    0.42    0.24
  -1  -5 -11   16.11    0.68
   1  -5  11   16.79    0.73
   2  -5  11    0.91    0.34
  -2  -5 -11    0.91    0.29
   2   5  11    0.64    0.26
   3  -5  11    3.67    0.45
  -3  -5 -11    3.21    0.35
   3   5  11    3.26    0.36
   4  -5  11   15.91    0.75
  -4  -5 -11   16.49    0.71
   4   5  11   17.43    0.73
  -5  -5 -11   64.88    1.70
   5  -5  11   69.07    1.77
   5   5  11   68.72    1.74
  -6  -5 -11    8.50    0.57
   6  -5  11    7.61    0.61
   6   5  11    8.36    0.57
  -7  -5 -11   26.09    0.97
   7  -5  11   25.81    1.02
   7   5  11   28.52    1.03
   8  -5  11    3.00    0.50
  -8  -5 -11    2.36    0.43
   8   5  11    2.65    0.45
   9  -5  11    1.06    0.37
  -9  -5 -11    1.31    0.43
   9  -5  11    0.53    0.44
   9   5  11    0.58    0.37
  10  -5  11    0.46    0.34
  10  -5  11   -0.37    0.48
 -10  -5 -11   -0.17    0.36
  10   5  11   -0.21    0.32
  11  -5  11    7.77    0.72
  11  -5  11    7.04    0.65
  12  -6 -11    0.01    0.43
  12   6 -11    0.01    0.36
  11  -6 -11   10.30    0.74
  11   6 -11    9.76    0.68
  10  -6 -11    0.87    0.43
  10   6 -11    0.73    0.36
   9  -6 -11    7.14    0.61
   9   6 -11    8.07    0.57
   8  -6 -11    3.55    0.50
   8   6 -11    3.83    0.44
   7  -6 -11    2.54    0.43
   7   6 -11    2.99    0.40
   6  -6 -11   -0.16    0.30
   6   6 -11   -0.04    0.27
   5  -6 -11   24.57    0.90
   5  -6 -11   25.71    0.91
   5   6 -11   24.69    0.94
   4  -6 -11    0.60    0.28
   4  -6 -11    0.27    0.31
   4   6 -11    0.54    0.30
  -3  -6  11   57.13    1.52
  -3  -6  11   55.97    1.55
   3  -6 -11   58.07    1.52
   2  -6 -11   -0.53    0.23
  -2  -6  11   -0.22    0.27
  -2  -6  11   -0.47    0.25
  -1  -6  11    7.50    0.50
   1  -6 -11    7.48    0.48
  -1  -6  11    6.91    0.50
   0  -6  11    8.42    0.57
   0  -6 -11    8.41    0.53
  -1  -6 -11    4.74    0.41
   1  -6  11    5.09    0.46
   2  -6  11   -0.35    0.29
  -2  -6 -11    0.05    0.28
  -3  -6 -11   33.42    1.06
   3  -6  11   34.81    1.14
   4  -6  11    5.73    0.54
  -4  -6 -11    5.16    0.48
   4   6  11    6.09    0.50
  -5  -6 -11    5.85    0.51
   5  -6  11    6.03    0.57
   5   6  11    6.57    0.51
  -6  -6 -11    3.26    0.41
   6  -6  11    2.94    0.50
   6   6  11    2.97    0.43
  -7  -6 -11    5.92    0.55
   7  -6  11    6.42    0.61
   7   6  11    6.05    0.55
   8  -6  11    0.50    0.37
   8  -6  11    0.06    0.44
  -8  -6 -11    0.33    0.37
   8   6  11    0.45    0.35
   9  -6  11   14.53    0.84
   9  -6  11   16.50    0.88
  -9  -6 -11   15.37    0.83
   9   6  11   16.40    0.87
 -10  -6 -11    5.88    0.64
  10  -7 -11    1.33    0.48
  10   7 -11    1.75    0.46
   9  -7 -11   -0.03    0.37
   9   7 -11   -0.51    0.33
   8  -7 -11    2.94    0.48
   8   7 -11    1.60    0.39
   7  -7 -11    6.18    0.56
   7   7 -11    5.85    0.55
   6  -7 -11    4.12    0.49
   6   7 -11    4.26    0.52
   5  -7 -11    1.01    0.32
   5   7 -11    1.64    0.41
   4  -7 -11   32.55    1.09
   4   7 -11   33.00    1.17
   3  -7 -11    0.13    0.28
  -3  -7  11   -0.15    0.26
  -3  -7  11   -0.15    0.24
  -2  -7  11    8.76    0.58
  -2  -7  11    8.98    0.61
   2  -7 -11    8.62    0.58
   1  -7 -11    7.22    0.52
  -1  -7  11    6.44    0.54
  -1  -7  11    6.04    0.50
   0  -7  11    4.26    0.47
   0  -7 -11    3.53    0.43
   1  -7  11    7.06    0.58
  -1  -7 -11    7.43    0.55
  -2  -7 -11   26.20    0.96
   2  -7  11   24.89    0.98
   3  -7  11   -0.76    0.35
  -3  -7 -11    0.16    0.32
  -4  -7 -11   11.31    0.66
   4  -7  11   10.55    0.70
   5  -7  11    4.83    0.55
  -5  -7 -11    3.38    0.47
   6  -7  11   -0.38    0.37
  -6  -7 -11   -0.43    0.31
   7  -7  11   15.45    0.88
  -7  -7 -11   16.37    0.84
   7   7  11   16.84    0.84
  -8  -7 -11    0.24    0.43
   8   7  11    0.32    0.38
   9  -8 -11   -0.85    0.42
   8  -8 -11    7.16    0.71
   7   8 -11   -0.55    0.36
   6  -8 -11    2.49    0.42
   6   8 -11    2.69    0.51
   5  -8 -11    0.53    0.32
   5   8 -11    0.38    0.42
  -4  -8  11    0.24    0.33
  -4  -8  11    0.06    0.33
   4  -8 -11    0.59    0.32
  -3  -8  11    0.36    0.32
  -3  -8  11    0.76    0.37
   3  -8 -11    0.39    0.35
  -2  -8  11   14.39    0.77
   2  -8 -11   13.95    0.74
  -2  -8  11   13.25    0.72
   1  -8 -11    0.39    0.31
  -1  -8  11   -0.27    0.33
  -1  -8  11    0.00    0.33
   0  -8  11   19.48    0.89
   0  -8 -11   21.02    0.88
   1  -8  11    0.05    0.38
  -1  -8 -11   -0.20    0.27
  -2  -8 -11    6.89    0.58
   2  -8  11    5.42    0.59
  -3  -8 -11   -0.51    0.27
   3  -8  11   -0.33    0.37
   4  -8  11    0.67    0.45
  -4  -8 -11    0.83    0.38
  -5  -8 -11   -1.04    0.36
  -6  -8 -11    7.13    0.68
  -2  -9  11    2.40    0.46
  -2  -9  11    2.78    0.51
  -1  -9  11    4.07    0.56
  -1  -9  11    5.59    0.62
   0  -9  11   -0.17    0.44
   1  -9  11    1.74    0.53
  16   0 -12   10.26    0.79
  15   0 -12   -0.37    0.37
  14   0 -12    3.85    0.53
  13   0 -12   -0.49    0.33
  12   0 -12    0.54    0.35
  11   0 -12   -0.51    0.29
  10   0 -12   34.05    1.10
   9   0 -12    0.05    0.31
   8   0 -12   11.64    0.45
   8   0 -12   12.18    0.59
   7   0 -12   -0.32    0.16
   7   0 -12    1.13    0.31
   6   0 -12   16.72    0.49
  -6   0  12   17.39    0.54
   6   0 -12   16.71    0.66
  -6   0  12   17.29    0.52
  -5   0  12   -0.17    0.15
   5   0 -12    0.00    0.23
  -5   0  12   -0.10    0.16
   5   0 -12   -0.21    0.12
   4   0 -12  199.53    4.04
  -4   0  12  211.49    3.97
   4   0 -12  214.71    3.92
  -3   0  12    0.07    0.18
   3   0 -12    0.36    0.15
   3   0 -12    0.05    0.17
  -2   0  12  196.62    3.76
   2   0 -12  195.53    3.69
   2   0 -12  193.14    3.76
  -1   0  12   -0.05    0.20
   1   0 -12   -0.07    0.15
   1   0 -12    0.35    0.16
   0   0 -12    0.26    0.14
   0   0 -12   -0.19    0.18
   0   0  12    0.15    0.20
   1   0  12    0.15    0.25
  -1   0 -12    0.10    0.13
  -1   0 -12   -0.11    0.16
  -2   0 -12  334.79    6.28
   2   0  12  332.11    6.34
   3   0  12    0.79    0.30
   4   0  12  209.78    4.21
   5   0  12    0.20    0.34
   6   0  12   23.18    0.90
   7   0  12   -0.60    0.25
   8   0  12   31.52    1.09
   9   0  12   -0.34    0.29
  10   0  12   10.62    0.66
  11   0  12   -0.42    0.34
  12   0  12   -0.64    0.34
  16  -1 -12    0.78    0.45
  15  -1 -12   -0.38    0.37
  15   1 -12   -0.48    0.33
  14  -1 -12    6.34    0.60
  14   1 -12    5.15    0.55
  13  -1 -12    3.24    0.49
  13   1 -12    2.64    0.46
  12  -1 -12   23.32    0.94
  12   1 -12   22.74    0.91
  11  -1 -12   11.59    0.66
  11   1 -12   11.45    0.64
  10  -1 -12    1.77    0.35
  10   1 -12    1.50    0.27
  10   1 -12    1.56    0.35
   9  -1 -12   27.31    0.92
   9   1 -12   27.53    0.79
   9   1 -12   24.48    0.87
   8  -1 -12   -0.15    0.25
   8   1 -12    0.05    0.27
   8   1 -12   -0.11    0.17
   7  -1 -12    1.58    0.31
   7   1 -12    1.53    0.25
   7   1 -12    2.10    0.33
   6  -1 -12   32.34    0.96
   6  -1 -12   32.40    0.81
   6   1 -12   30.45    0.84
   6   1 -12   33.12    0.94
   5  -1 -12   31.16    0.89
  -5  -1  12   30.70    0.80
  -5  -1  12   29.06    0.82
   5  -1 -12   30.89    0.78
  -5   1  12   30.06    0.73
   5   1 -12   30.49    0.89
   4  -1 -12    0.75    0.23
  -4  -1  12    0.40    0.19
   4  -1 -12    0.57    0.16
  -4  -1  12    0.33    0.19
  -4   1  12    0.76    0.19
   4   1 -12    0.56    0.20
   4   1 -12    0.54    0.15
   3  -1 -12   78.08    1.73
  -3  -1  12   82.96    1.74
   3  -1 -12   79.65    1.67
  -3   1  12   80.65    1.66
   3   1 -12   79.85    1.60
   3   1 -12   81.63    1.76
   2  -1 -12  143.03    2.76
  -2  -1  12  134.67    2.77
   2  -1 -12  141.48    2.73
  -2   1  12  138.35    2.72
   2   1 -12  135.85    2.66
   2   1 -12  138.80    2.78
   1  -1 -12  103.62    2.15
   1  -1 -12  106.22    2.14
  -1  -1  12  106.71    2.22
   1   1 -12  104.26    2.11
  -1   1  12  104.51    2.16
   1   1 -12  109.93    2.19
   0  -1  12  258.39    5.01
   0  -1 -12  266.15    4.90
   0  -1 -12  262.02    4.95
   0   1  12  261.68    4.97
   0   1 -12  258.59    4.95
   1  -1  12    2.35    0.34
  -1  -1 -12    2.55    0.22
  -1  -1 -12    3.29    0.30
   1   1  12    2.61    0.32
  -2  -1 -12   88.42    1.78
  -2  -1 -12   90.90    1.92
   2  -1  12   85.93    1.96
   2   1  12   86.56    1.94
  -3  -1 -12   53.14    1.31
   3  -1  12   53.67    1.38
   3   1  12   53.50    1.35
  -4  -1 -12    2.38    0.36
   4  -1  12    3.03    0.40
   4   1  12    2.35    0.36
  -5  -1 -12    8.91    0.56
   5  -1  12    9.18    0.58
   5   1  12    8.98    0.54
   6  -1  12   74.79    1.85
   6   1  12   72.90    1.82
   7  -1  12    0.47    0.37
   7   1  12    0.55    0.30
   8  -1  12   21.13    0.87
   8   1  12   21.97    0.87
   9  -1  12   16.20    0.78
   9   1  12   16.06    0.77
  10  -1  12    2.05    0.47
  10   1  12    1.72    0.45
  11  -1  12    1.44    0.42
  11   1  12    2.12    0.46
  12  -1  12    3.90    0.56
  12   1  12    5.61    0.61
  15  -2 -12    0.13    0.42
  14  -2 -12    0.39    0.38
  14   2 -12    0.45    0.38
  13  -2 -12   13.23    0.77
  13   2 -12   13.10    0.70
  12  -2 -12   -0.52    0.34
  12   2 -12    0.01    0.29
  12   2 -12    0.64    0.25
  11  -2 -12    2.98    0.45
  11   2 -12    3.24    0.37
  11   2 -12    2.87    0.40
  10  -2 -12    1.11    0.33
  10   2 -12    1.18    0.29
  10   2 -12    1.42    0.33
   9  -2 -12   19.83    0.83
   9   2 -12   20.29    0.79
   9   2 -12   22.28    0.75
   8  -2 -12    1.26    0.36
   8   2 -12    1.10    0.30
   8   2 -12    1.48    0.27
   7  -2 -12  112.47    2.47
   7   2 -12  113.46    2.39
   7   2 -12  115.01    2.46
   6  -2 -12    6.61    0.50
   6   2 -12    6.80    0.41
   6   2 -12    7.14    0.44
   5  -2 -12   60.20    1.46
   5  -2 -12   61.69    1.38
   5   2 -12   61.66    1.43
   5   2 -12   59.38    1.44
  -4  -2  12   28.84    0.84
   4  -2 -12   31.11    0.88
  -4  -2  12   29.01    0.86
   4  -2 -12   31.16    0.82
   4   2 -12   30.65    0.87
   3  -2 -12    1.76    0.24
   3  -2 -12    2.04    0.28
  -3  -2  12    1.86    0.27
  -3  -2  12    2.12    0.27
  -3   2  12    2.07    0.22
   3   2 -12    2.13    0.26
  -2  -2  12    8.12    0.46
   2  -2 -12    8.82    0.41
   2  -2 -12    8.82    0.42
  -2   2  12    8.44    0.39
   2   2 -12    8.99    0.44
   1  -2 -12  152.79    3.01
   1  -2 -12  151.30    2.95
  -1  -2  12  151.37    3.06
  -1   2  12  151.52    2.96
   1   2 -12  151.20    3.04
   0  -2 -12    0.62    0.22
   0  -2  12    0.23    0.23
   0  -2 -12    0.58    0.17
   0   2  12    0.60    0.21
   0   2 -12    0.20    0.18
   1  -2  12   28.03    0.87
  -1  -2 -12   30.02    0.84
  -1  -2 -12   27.46    0.69
   1   2  12   27.46    0.81
  -2  -2 -12   28.06    0.84
  -2  -2 -12   27.85    0.67
   2  -2  12   26.78    0.89
   2   2  12   29.27    0.86
  -3  -2 -12    0.18    0.23
   3  -2  12    0.28    0.33
   3   2  12    0.08    0.26
  -4  -2 -12   32.66    0.97
   4  -2  12   32.74    1.04
   4   2  12   31.26    0.98
   5  -2  12   15.25    0.75
  -5  -2 -12   18.70    0.72
   5   2  12   13.95    0.68
   6  -2  12   -0.16    0.34
  -6  -2 -12    0.22    0.32
   6   2  12    0.72    0.33
   7  -2  12   27.42    0.99
   7   2  12   28.70    1.00
   8  -2  12    2.94    0.49
   8   2  12    4.52    0.50
   9  -2  12    1.82    0.46
   9   2  12    1.02    0.38
  10  -2  12    3.92    0.52
  10   2  12    3.67    0.52
  11  -2  12    7.61    0.64
  11   2  12    7.62    0.62
  12  -2  12    0.86    0.45
  12   2  12    0.60    0.37
  15  -3 -12   -0.94    0.42
  14  -3 -12    0.39    0.42
  14   3 -12    0.96    0.36
  13  -3 -12    1.12    0.46
  13   3 -12    1.04    0.34
  13   3 -12    1.94    0.38
  12  -3 -12    4.18    0.53
  12   3 -12    3.17    0.40
  12   3 -12    4.23    0.45
  11  -3 -12   14.90    0.78
  11   3 -12   15.71    0.69
  11   3 -12   14.91    0.72
  10  -3 -12    2.95    0.46
  10   3 -12    2.75    0.38
  10   3 -12    2.38    0.35
   9  -3 -12   52.99    1.49
   9   3 -12   53.58    1.44
   9   3 -12   57.07    1.43
   8  -3 -12    0.09    0.32
   8   3 -12    0.28    0.25
   8   3 -12   -0.13    0.23
   7  -3 -12    2.15    0.38
   7   3 -12    1.98    0.32
   7   3 -12    1.69    0.31
   6  -3 -12    2.41    0.37
   6   3 -12    1.51    0.30
   6   3 -12    1.23    0.28
   5  -3 -12    6.51    0.47
   5  -3 -12    7.04    0.40
   5   3 -12    6.62    0.44
   5   3 -12    6.70    0.43
  -4  -3  12    8.88    0.51
   4  -3 -12    8.95    0.45
   4  -3 -12   10.13    0.53
  -4  -3  12    9.40    0.49
   4   3 -12    9.75    0.50
   4   3 -12    9.92    0.50
  -3  -3  12  125.21    2.65
  -3  -3  12  125.56    2.61
   3  -3 -12  125.12    2.56
   3  -3 -12  126.96    2.59
   3   3 -12  124.28    2.62
  -2  -3  12    6.42    0.44
   2  -3 -12    6.33    0.39
  -2  -3  12    6.39    0.46
   2  -3 -12    7.32    0.41
   2   3 -12    6.70    0.39
   1  -3 -12   34.47    0.87
  -1  -3  12   33.66    0.99
   1  -3 -12   33.59    0.93
  -1   3  12   32.18    0.84
   0  -3  12    5.93    0.45
   0  -3 -12    5.30    0.34
   0  -3 -12    5.17    0.40
   0   3  12    4.95    0.35
   1  -3  12    8.52    0.50
  -1  -3 -12    8.03    0.44
   1   3  12    8.10    0.45
   2  -3  12   -0.06    0.30
  -2  -3 -12   -0.12    0.20
   2   3  12    0.19    0.23
   3  -3  12   11.99    0.65
  -3  -3 -12   11.32    0.57
   3   3  12   11.01    0.55
   4  -3  12    0.10    0.35
  -4  -3 -12    0.25    0.28
   4   3  12    0.17    0.26
   5  -3  12    2.16    0.43
  -5  -3 -12    2.07    0.36
   5   3  12    2.62    0.38
   6  -3  12    5.13    0.50
  -6  -3 -12    5.52    0.48
   6   3  12    5.15    0.45
   7  -3  12   26.99    0.99
  -7  -3 -12   26.96    0.98
   7   3  12   28.53    1.00
  -8  -3 -12   -0.06    0.27
   8  -3  12    0.51    0.40
   8   3  12    0.61    0.31
   9  -3  12   27.84    1.08
   9  -3  12   26.29    0.96
   9   3  12   28.09    1.07
  10  -3  12    0.92    0.43
  10   3  12    1.21    0.39
  11  -3  12    8.57    0.68
  11   3  12    8.41    0.68
  12  -3  12    1.11    0.48
  15   4 -12    1.25    0.43
  14  -4 -12    4.56    0.63
  14   4 -12    6.01    0.55
  13  -4 -12    3.37    0.56
  13   4 -12    4.01    0.48
  12  -4 -12    0.04    0.41
  12   4 -12    0.32    0.32
  11  -4 -12    0.12    0.32
  11   4 -12    0.41    0.28
  11   4 -12    0.30    0.30
  10  -4 -12   15.74    0.78
  10   4 -12   14.52    0.69
  10   4 -12   13.39    0.66
   9  -4 -12    2.79    0.46
   9   4 -12    3.91    0.40
   9   4 -12    4.03    0.41
   8  -4 -12   16.98    0.76
   8   4 -12   17.36    0.73
   8   4 -12   16.86    0.70
   7  -4 -12   18.77    0.77
   7   4 -12   17.84    0.71
   7   4 -12   19.28    0.75
   6  -4 -12    5.23    0.48
   6   4 -12    6.06    0.45
   6   4 -12    6.02    0.42
   5  -4 -12    4.48    0.41
   5  -4 -12    3.27    0.34
   5   4 -12    4.12    0.38
   5   4 -12    3.99    0.37
   4  -4 -12   31.80    0.93
   4  -4 -12   32.36    0.96
   4   4 -12   31.32    0.98
   4   4 -12   32.25    0.96
  -3  -4  12    2.49    0.34
   3  -4 -12    3.23    0.35
  -3  -4  12    2.61    0.33
   3  -4 -12    2.53    0.32
   3   4 -12    2.92    0.33
  -2  -4  12    6.24    0.48
   2  -4 -12    5.28    0.38
  -2  -4  12    6.20    0.43
   2  -4 -12    5.80    0.41
   1  -4 -12    9.29    0.49
  -1  -4  12    8.81    0.49
   1  -4 -12    9.14    0.43
  -1  -4  12    7.61    0.49
   0  -4 -12   17.38    0.66
   0  -4  12   18.95    0.75
   1  -4  12   19.17    0.74
  -1  -4 -12   17.22    0.67
   1   4  12   18.35    0.64
  -2  -4 -12   36.97    1.06
   2  -4  12   37.06    1.13
   2   4  12   37.15    1.03
  -3  -4 -12    3.33    0.36
   3  -4  12    3.32    0.42
   3   4  12    3.58    0.40
  -4  -4 -12   30.80    0.99
   4  -4  12   33.81    1.07
   4   4  12   33.33    1.02
   5  -4  12   13.62    0.72
  -5  -4 -12   12.97    0.66
   5   4  12   13.74    0.66
  -6  -4 -12    2.66    0.40
   6  -4  12    2.66    0.46
   6   4  12    3.02    0.43
  -7  -4 -12   20.49    0.86
   7  -4  12   23.25    0.95
   7   4  12   21.28    0.89
   8  -4  12   11.23    0.71
  -8  -4 -12   10.79    0.67
   8   4  12   10.86    0.68
  -9  -4 -12    0.63    0.35
   9  -4  12    1.29    0.47
   9  -4  12    1.30    0.34
   9   4  12    0.61    0.38
  10  -4  12    3.27    0.45
  10  -4  12    2.88    0.54
  10   4  12    3.34    0.50
  11  -4  12    3.25    0.49
  11  -4  12    3.44    0.58
  11   4  12    4.53    0.58
  14   5 -12    1.87    0.45
  13  -5 -12    5.06    0.66
  13   5 -12    4.09    0.56
  12  -5 -12   13.79    0.84
  12   5 -12   14.21    0.77
  11  -5 -12    0.98    0.44
  11   5 -12    1.40    0.39
  10  -5 -12    0.27    0.37
  10   5 -12   -0.42    0.23
  10   5 -12    0.65    0.30
   9  -5 -12    1.44    0.42
   9   5 -12    1.67    0.35
   9   5 -12    1.78    0.38
   8  -5 -12    5.57    0.52
   8   5 -12    5.71    0.47
   8   5 -12    5.20    0.48
   7  -5 -12   -0.16    0.29
   7   5 -12   -0.25    0.23
   7   5 -12   -0.21    0.24
   6  -5 -12   30.27    0.98
   6   5 -12   28.07    0.93
   6   5 -12   28.60    0.98
   5  -5 -12    3.06    0.36
   5  -5 -12    3.53    0.40
   5   5 -12    3.98    0.44
   5   5 -12    3.69    0.37
   4  -5 -12    4.55    0.41
   4  -5 -12    3.96    0.36
   4   5 -12    4.77    0.45
  -3  -5  12    0.49    0.29
   3  -5 -12    0.76    0.28
  -3  -5  12    0.31    0.29
   3  -5 -12    0.61    0.24
  -2  -5  12   70.22    1.75
   2  -5 -12   73.62    1.72
  -2  -5  12   69.04    1.71
  -1  -5  12    1.46    0.36
   1  -5 -12    0.58    0.28
  -1  -5  12    0.67    0.31
   0  -5  12   61.50    1.61
   0  -5 -12   63.60    1.57
  -1  -5 -12   -0.32    0.22
   1  -5  12   -0.19    0.28
  -2  -5 -12   17.94    0.74
   2  -5  12   18.76    0.79
  -3  -5 -12    6.94    0.47
   3  -5  12    6.57    0.51
   3   5  12    7.46    0.48
   4  -5  12    8.91    0.61
  -4  -5 -12   10.11    0.59
   4   5  12    9.51    0.55
  -5  -5 -12    4.60    0.44
   5  -5  12    4.49    0.53
   5   5  12    4.43    0.46
   6  -5  12   27.90    1.06
  -6  -5 -12   27.87    0.99
   6   5  12   27.85    1.02
  -7  -5 -12    4.43    0.50
   7  -5  12    4.95    0.58
   7   5  12    5.82    0.52
  -8  -5 -12    6.90    0.58
   8  -5  12    7.43    0.64
   8   5  12    6.73    0.58
   9  -5  12    1.02    0.47
   9  -5  12    0.77    0.38
  -9  -5 -12    0.50    0.40
   9   5  12    0.56    0.37
  10  -5  12    1.57    0.44
  10  -5  12    1.74    0.54
  10   5  12    2.34    0.49
  12  -6 -12   -0.12    0.42
  12   6 -12    0.27    0.38
  11  -6 -12    2.39    0.50
  11   6 -12    1.90    0.45
  10  -6 -12    1.42    0.45
  10   6 -12    2.07    0.43
   9  -6 -12    0.22    0.37
   9   6 -12    0.83    0.35
   8  -6 -12    2.30    0.45
   8   6 -12    2.37    0.41
   8   6 -12    2.34    0.38
   7  -6 -12    1.77    0.41
   7   6 -12    1.90    0.39
   6  -6 -12    5.47    0.51
   6   6 -12    7.08    0.54
   5  -6 -12    1.66    0.39
   5  -6 -12    1.35    0.33
   5   6 -12    1.27    0.33
  -4  -6  12   30.53    1.09
   4  -6 -12   30.66    1.02
  -4  -6  12   31.65    1.05
   4   6 -12   34.01    1.11
   3  -6 -12    1.02    0.30
  -3  -6  12    0.47    0.31
  -3  -6  12    0.91    0.33
  -2  -6  12   29.47    0.97
   2  -6 -12   28.87    0.97
  -2  -6  12   26.83    0.97
   1  -6 -12    3.27    0.39
  -1  -6  12    3.06    0.39
  -1  -6  12    3.82    0.42
   0  -6  12   -0.22    0.25
   0  -6 -12   -0.40    0.23
   1  -6  12    2.13    0.38
  -1  -6 -12    1.66    0.31
   2  -6  12   36.45    1.18
  -2  -6 -12   35.32    1.12
  -3  -6 -12    3.87    0.41
   3  -6  12    4.55    0.53
  -4  -6 -12   28.71    1.02
   4  -6  12   30.26    1.09
  -5  -6 -12    4.44    0.48
   5  -6  12    5.17    0.58
   5   6  12    4.80    0.49
  -6  -6 -12    0.42    0.35
   6  -6  12    0.32    0.41
   6   6  12    1.50    0.36
  -7  -6 -12    7.37    0.61
   7  -6  12    7.58    0.65
   7   6  12    7.72    0.61
  -8  -6 -12    7.69    0.65
   8  -6  12    7.95    0.63
   8  -6  12    7.61    0.69
   8   6  12    8.81    0.66
  -9  -6 -12    1.71    0.47
   9  -6  12    2.67    0.57
   9   6  12    2.35    0.47
  10  -7 -12   -0.09    0.43
  10   7 -12   -0.22    0.36
   9  -7 -12    8.04    0.68
   9   7 -12    8.00    0.64
   8  -7 -12    1.85    0.43
   8   7 -12    0.84    0.40
   7  -7 -12    0.11    0.34
   7   7 -12    0.21    0.36
   6  -7 -12    1.53    0.39
   6  -7 -12    1.20    0.34
   6   7 -12    1.30    0.37
   5  -7 -12    6.87    0.53
   5   7 -12    7.86    0.62
  -4  -7  12    0.19    0.28
   4  -7 -12   -0.05    0.29
  -4  -7  12   -0.40    0.28
  -3  -7  12   12.83    0.71
  -3  -7  12   12.98    0.68
   3  -7 -12   12.63    0.69
  -2  -7  12    3.44    0.45
   2  -7 -12    3.56    0.44
  -2  -7  12    3.39    0.47
  -1  -7  12    1.46    0.39
  -1  -7  12    2.15    0.42
   1  -7 -12    1.87    0.38
   0  -7 -12   11.62    0.67
   0  -7  12   13.10    0.72
  -1  -7 -12   15.00    0.73
   1  -7  12   16.01    0.79
  -2  -7 -12    5.39    0.52
   2  -7  12    5.20    0.56
   3  -7  12   15.39    0.79
  -3  -7 -12   14.77    0.72
  -4  -7 -12   -0.40    0.31
   4  -7  12    0.12    0.37
  -5  -7 -12   -0.33    0.33
   5  -7  12    0.19    0.43
  -6  -7 -12    6.77    0.61
   6  -7  12    7.33    0.68
  -7  -7 -12    0.22    0.39
   7  -7  12   -0.12    0.51
   6  -8 -12   -0.29    0.28
   6   8 -12    0.41    0.38
  -5  -8  12    3.87    0.49
  -5  -8  12    5.20    0.56
   5  -8 -12    4.34    0.51
   5   8 -12    5.03    0.61
  -4  -8  12    0.21    0.32
  -4  -8  12   -0.05    0.34
   4  -8 -12   -0.14    0.32
   3  -8 -12    2.31    0.42
  -3  -8  12    2.92    0.45
  -3  -8  12    2.52    0.48
  -2  -8  12    0.36    0.35
   2  -8 -12   -0.17    0.29
  -2  -8  12    0.60    0.39
   1  -8 -12    6.81    0.58
  -1  -8  12    6.43    0.57
  -1  -8  12    6.00    0.55
   0  -8 -12    0.02    0.34
   0  -8  12   -0.10    0.35
  -1  -8 -12    7.77    0.61
   1  -8  12    7.19    0.63
   2  -8  12    0.15    0.41
  -2  -8 -12   -0.25    0.34
  -3  -8 -12   -0.03    0.32
   4  -8  12    0.44    0.45
  -4  -8 -12   -0.71    0.27
  -5  -8 -12    2.03    0.47
   5  -8  12    2.47    0.57
  16   0 -13    0.35    0.48
  15   0 -13    6.73    0.66
  14   0 -13   -0.23    0.35
  13   0 -13    0.09    0.34
  12   0 -13   -0.92    0.30
  11   0 -13   16.13    0.76
  10   0 -13    0.22    0.32
   9   0 -13   57.46    1.50
   8   0 -13   -0.26    0.25
  -7   0  13   -0.03    0.17
   7   0 -13    0.18    0.27
  -7   0  13    0.39    0.20
   6   0 -13    0.13    0.26
   6   0 -13   -0.10    0.14
  -6   0  13    0.10    0.18
  -6   0  13   -0.17    0.19
   5   0 -13  151.01    3.13
  -5   0  13  156.83    3.03
   5   0 -13  156.12    2.96
   4   0 -13    0.05    0.16
  -4   0  13    0.03    0.20
   4   0 -13    0.05    0.21
   3   0 -13  248.74    4.66
  -3   0  13  241.32    4.61
   3   0 -13  236.72    4.53
  -2   0  13   -0.11    0.20
   2   0 -13    0.21    0.18
   2   0 -13    0.01    0.17
   1   0 -13   59.70    1.30
   1   0 -13   57.05    1.31
  -1   0  13   56.89    1.35
   0   0 -13   -0.18    0.15
   0   0 -13    0.36    0.20
   0   0  13   -0.15    0.23
   1   0  13    5.27    0.45
  -1   0 -13    6.03    0.40
  -1   0 -13    5.82    0.34
   2   0  13    0.43    0.30
  -2   0 -13    0.15    0.22
   3   0  13  121.39    2.62
   4   0  13    0.11    0.30
   5   0  13  114.88    2.58
   6   0  13   -0.37    0.28
   7   0  13    4.29    0.48
   8   0  13    0.21    0.35
   9   0  13   13.67    0.73
  10   0  13   -0.31    0.35
  11   0  13    6.96    0.64
  12   0  13   -0.42    0.32
  16  -1 -13    1.97    0.52
  16   1 -13    1.53    0.48
  15  -1 -13    0.34    0.34
  15   1 -13   -0.50    0.37
  14  -1 -13    1.21    0.42
  14   1 -13    1.77    0.48
  13  -1 -13    3.91    0.52
  13   1 -13    2.45    0.43
  12  -1 -13    0.67    0.38
  12   1 -13    0.93    0.36
  11  -1 -13    4.96    0.52
  11   1 -13    4.65    0.48
  10  -1 -13    6.73    0.51
  10   1 -13    6.38    0.49
  10   1 -13    7.31    0.43
   9  -1 -13   22.31    0.85
   9   1 -13   20.98    0.71
   9   1 -13   21.65    0.83
   8  -1 -13   30.98    0.98
   8   1 -13   29.68    0.97
   8   1 -13   30.51    0.85
   7  -1 -13  115.73    2.48
   7   1 -13  112.22    2.33
   7   1 -13  110.26    2.44
   6  -1 -13    1.05    0.21
  -6  -1  13    0.28    0.21
   6  -1 -13    1.54    0.33
  -6  -1  13    0.78    0.22
   6   1 -13    1.48    0.31
   6   1 -13    0.49    0.21
  -5  -1  13  183.37    3.57
   5  -1 -13  185.93    3.64
  -5  -1  13  184.02    3.54
   5  -1 -13  182.37    3.50
   5   1 -13  170.90    3.61
  -5   1  13  184.15    3.46
  -4  -1  13   21.15    0.66
   4  -1 -13   21.42    0.63
  -4  -1  13   21.22    0.67
   4  -1 -13   20.50    0.71
   4   1 -13   21.97    0.55
  -4   1  13   20.92    0.62
   4   1 -13   21.08    0.70
   3  -1 -13    2.80    0.26
  -3  -1  13    2.79    0.31
   3  -1 -13    3.85    0.35
  -3   1  13    3.09    0.28
   3   1 -13    3.22    0.29
   3   1 -13    2.90    0.23
   2  -1 -13   39.82    1.00
  -2  -1  13   39.27    1.04
   2  -1 -13   40.00    0.97
   2   1 -13   39.63    1.02
  -2   1  13   38.43    0.97
   2   1 -13   39.51    0.93
   1  -1 -13  164.08    3.24
   1  -1 -13  168.88    3.26
  -1  -1  13  164.37    3.33
  -1   1  13  167.72    3.28
   1   1 -13  164.24    3.21
   1   1 -13  169.64    3.30
   0  -1 -13    0.16    0.21
   0  -1  13    0.13    0.24
   0  -1 -13   -0.01    0.16
   0   1  13    0.21    0.25
   0   1 -13    0.16    0.17
  -1  -1 -13   76.77    1.60
   1  -1  13   77.01    1.77
  -1  -1 -13   75.34    1.70
   1   1  13   75.88    1.73
  -2  -1 -13   88.86    1.94
  -2  -1 -13   89.85    1.80
   2  -1  13   86.32    2.00
   2   1  13   86.77    1.97
  -3  -1 -13   14.97    0.65
   3  -1  13   15.74    0.71
   3   1  13   14.64    0.65
  -4  -1 -13   55.63    1.46
   4  -1  13   59.32    1.53
   4   1  13   58.59    1.50
   5  -1  13   38.76    1.21
  -5  -1 -13   38.51    1.12
   5   1  13   39.20    1.18
   6  -1  13    5.64    0.51
   6   1  13    5.79    0.53
   7  -1  13   17.35    0.82
   7   1  13   17.84    0.80
   8  -1  13   20.47    0.90
   8   1  13   19.67    0.87
   9  -1  13   -0.01    0.35
   9   1  13    0.62    0.39
  10  -1  13   11.18    0.74
  10   1  13   11.38    0.72
  11  -1  13    2.95    0.49
  11   1  13    2.59    0.51
  12  -1  13    0.02    0.44
  12   1  13    1.09    0.48
  15  -2 -13    0.61    0.39
  15   2 -13    0.34    0.37
  14  -2 -13    5.49    0.62
  14   2 -13    4.81    0.53
  13  -2 -13    2.51    0.49
  13   2 -13    2.51    0.42
  12  -2 -13   19.80    0.89
  12   2 -13   19.85    0.78
  12   2 -13   19.58    0.84
  11  -2 -13    0.13    0.33
  11   2 -13    0.28    0.24
  11   2 -13    0.16    0.30
  10  -2 -13    2.45    0.42
  10   2 -13    2.85    0.33
  10   2 -13    2.39    0.38
   9  -2 -13    4.38    0.48
   9   2 -13    4.81    0.39
   9   2 -13    4.00    0.42
   8  -2 -13   10.71    0.62
   8   2 -13   10.48    0.51
   8   2 -13    9.59    0.56
   7  -2 -13    7.43    0.53
   7   2 -13    8.49    0.53
   7   2 -13    8.19    0.46
   6  -2 -13   50.07    1.19
   6  -2 -13   49.18    1.29
   6   2 -13   48.20    1.22
   6   2 -13   48.64    1.29
  -5  -2  13   12.96    0.55
   5  -2 -13   12.09    0.49
  -5  -2  13   12.18    0.52
   5  -2 -13   11.38    0.56
   5   2 -13   13.16    0.59
  -4  -2  13   34.41    0.96
   4  -2 -13   33.44    0.96
  -4  -2  13   35.34    0.94
   4  -2 -13   33.33    0.90
   4   2 -13   33.73    0.96
  -3  -2  13   16.17    0.60
   3  -2 -13   17.10    0.59
   3  -2 -13   16.98    0.62
  -3  -2  13   16.87    0.64
  -3   2  13   16.48    0.53
   3   2 -13   15.90    0.60
  -2  -2  13   55.57    1.35
   2  -2 -13   55.91    1.27
   2  -2 -13   54.58    1.27
  -2   2  13   51.59    1.21
   2   2 -13   52.41    1.29
   1  -2 -13   26.43    0.73
   1  -2 -13   25.32    0.77
  -1  -2  13   26.83    0.84
  -1   2  13   25.77    0.75
   1   2 -13   25.95    0.79
   0  -2 -13   92.52    1.89
   0  -2 -13   93.01    1.99
   0  -2  13   93.51    2.07
   0   2  13   93.33    1.97
   0   2 -13   91.69    2.00
   1  -2  13    0.90    0.33
  -1  -2 -13    1.12    0.18
  -1  -2 -13    1.90    0.30
   1   2  13    1.43    0.29
   2  -2  13   17.45    0.74
  -2  -2 -13   17.99    0.66
   2   2  13   18.34    0.69
  -3  -2 -13   26.27    0.85
   3  -2  13   26.33    0.91
   3   2  13   27.22    0.88
   4  -2  13    5.07    0.48
  -4  -2 -13    5.69    0.48
   4   2  13    5.48    0.48
   5  -2  13    0.50    0.39
  -5  -2 -13   -0.02    0.28
   5   2  13    0.17    0.27
   6  -2  13   46.59    1.37
  -6  -2 -13   46.61    1.34
   6   2  13   48.36    1.36
   7  -2  13    2.09    0.46
   7   2  13    2.19    0.42
   8  -2  13   19.63    0.89
   8   2  13   18.76    0.86
   9  -2  13    4.11    0.55
   9   2  13    4.23    0.52
  10  -2  13   -0.78    0.38
  10   2  13    0.27    0.36
  11  -2  13    2.66    0.52
  11   2  13    2.87    0.47
  12  -2  13    4.98    0.63
  14  -3 -13    5.36    0.64
  13  -3 -13    0.28    0.39
  13   3 -13    0.70    0.33
  13   3 -13    1.01    0.35
  12  -3 -13    1.85    0.42
  12   3 -13    2.23    0.42
  12   3 -13    2.03    0.38
  11  -3 -13    0.25    0.37
  11   3 -13    0.13    0.27
  11   3 -13   -0.14    0.29
  10  -3 -13    7.49    0.58
  10   3 -13    7.29    0.53
  10   3 -13    7.17    0.51
   9  -3 -13   -0.01    0.31
   9   3 -13    0.35    0.24
   9   3 -13    0.69    0.29
   8  -3 -13   22.17    0.85
   8   3 -13   21.24    0.79
   8   3 -13   21.75    0.79
   7  -3 -13    1.41    0.34
   7   3 -13    0.74    0.27
   7   3 -13    0.32    0.27
   6  -3 -13   -0.09    0.28
   6  -3 -13   -0.03    0.18
   6   3 -13    0.03    0.23
   6   3 -13    0.28    0.25
   5  -3 -13   14.96    0.64
   5  -3 -13   15.37    0.58
   5   3 -13   14.01    0.62
   5   3 -13   15.23    0.64
  -4  -3  13   23.64    0.80
   4  -3 -13   22.28    0.75
   4  -3 -13   21.71    0.71
  -4  -3  13   22.10    0.76
   4   3 -13   23.06    0.78
  -3  -3  13    4.50    0.37
   3  -3 -13    4.19    0.33
  -3  -3  13    3.85    0.37
   3  -3 -13    4.14    0.37
   3   3 -13    4.34    0.38
  -2  -3  13   14.90    0.60
   2  -3 -13   14.73    0.55
  -2  -3  13   14.82    0.65
   2  -3 -13   15.26    0.59
   2   3 -13   13.68    0.57
   1  -3 -13   20.37    0.71
   1  -3 -13   20.45    0.63
  -1  -3  13   19.40    0.73
  -1   3  13   19.88    0.63
   0  -3  13    1.72    0.35
   0  -3 -13    2.24    0.23
   0  -3 -13    1.92    0.31
   0   3  13    2.16    0.28
   1  -3  13    6.13    0.49
  -1  -3 -13    5.38    0.43
   1   3  13    4.98    0.38
  -2  -3 -13   99.87    2.19
   2  -3  13  100.09    2.26
   2   3  13   97.10    2.15
   3  -3  13    0.51    0.36
  -3  -3 -13    0.85    0.27
   3   3  13    0.83    0.29
  -4  -3 -13   76.06    1.84
   4  -3  13   79.81    1.91
   4   3  13   76.23    1.84
  -5  -3 -13   20.79    0.82
   5  -3  13   20.84    0.86
   5   3  13   20.28    0.80
  -6  -3 -13    6.85    0.53
   6  -3  13    5.60    0.53
   6   3  13    6.74    0.50
   7  -3  13    2.50    0.49
  -7  -3 -13    2.82    0.44
   7   3  13    2.73    0.42
   8  -3  13    7.85    0.65
  -8  -3 -13    8.69    0.61
   8   3  13    7.86    0.59
   9  -3  13    0.70    0.32
   9  -3  13    0.44    0.42
   9   3  13    0.85    0.38
  10  -3  13   17.22    0.89
  10   3  13   16.36    0.87
  11  -3  13    0.08    0.41
  11   3  13   -0.62    0.37
  15   4 -13    2.63    0.50
  14  -4 -13   -0.45    0.44
  14   4 -13   -0.26    0.35
  13  -4 -13    1.92    0.51
  13   4 -13    2.43    0.42
  12  -4 -13    6.86    0.61
  12   4 -13    6.28    0.54
  12   4 -13    7.03    0.56
  11  -4 -13    5.56    0.58
  11   4 -13    4.66    0.47
  11   4 -13    4.50    0.47
  10  -4 -13    1.39    0.41
  10   4 -13    1.83    0.37
  10   4 -13    2.07    0.37
   9  -4 -13    6.55    0.53
   9   4 -13    6.50    0.50
   9   4 -13    7.12    0.51
   8  -4 -13    4.30    0.47
   8   4 -13    3.29    0.40
   8   4 -13    3.16    0.38
   7  -4 -13   15.70    0.71
   7   4 -13   15.33    0.67
   7   4 -13   15.06    0.68
   6  -4 -13    6.01    0.49
   6  -4 -13    6.28    0.40
   6   4 -13    6.28    0.45
   6   4 -13    6.76    0.46
   5  -4 -13   36.43    1.03
   5  -4 -13   35.11    1.05
   5   4 -13   35.17    1.05
   5   4 -13   37.72    1.11
  -4  -4  13    4.45    0.39
   4  -4 -13    5.30    0.41
   4  -4 -13    4.74    0.43
  -4  -4  13    4.97    0.42
   4   4 -13    5.10    0.41
   3  -4 -13   26.87    0.87
   3  -4 -13   27.99    0.86
  -3  -4  13   27.61    0.90
  -3  -4  13   28.50    0.94
   3   4 -13   27.83    0.89
   2  -4 -13   11.12    0.52
  -2  -4  13   12.44    0.57
   2  -4 -13   10.78    0.52
  -2  -4  13   11.55    0.58
   1  -4 -13   12.20    0.56
  -1  -4  13   13.57    0.65
   0  -4 -13   25.80    0.85
   0  -4  13   24.99    0.89
  -1  -4 -13    5.94    0.43
   1  -4  13    6.13    0.52
   1   4  13    6.65    0.43
  -2  -4 -13    5.15    0.41
   2  -4  13    5.62    0.52
   2   4  13    5.74    0.42
  -3  -4 -13   80.50    1.90
   3  -4  13   79.38    1.97
   3   4  13   82.67    1.91
  -4  -4 -13    1.23    0.32
   4  -4  13    0.87    0.35
   4   4  13    0.95    0.29
   5  -4  13    3.62    0.51
  -5  -4 -13    3.81    0.44
   5   4  13    3.99    0.43
   6  -4  13   17.93    0.82
  -6  -4 -13   17.06    0.78
   6   4  13   17.32    0.76
   7  -4  13    6.23    0.56
  -7  -4 -13    6.22    0.54
   7   4  13    5.72    0.50
  -8  -4 -13   13.54    0.76
   8  -4  13   14.16    0.80
   8   4  13   13.54    0.76
  -9  -4 -13   10.19    0.69
   9  -4  13   11.30    0.75
   9  -4  13    9.67    0.63
   9   4  13   10.66    0.70
  10  -4  13   -0.28    0.42
  10   4  13   -0.33    0.36
  11  -4  13    1.87    0.53
  13  -5 -13    0.53    0.50
  13   5 -13    1.51    0.44
  12  -5 -13    0.30    0.44
  12   5 -13    0.00    0.34
  11  -5 -13    3.95    0.55
  11   5 -13    3.66    0.48
  10  -5 -13    0.69    0.40
  10   5 -13   -0.33    0.28
  10   5 -13   -0.37    0.25
   9  -5 -13    4.15    0.52
   9   5 -13    5.06    0.47
   9   5 -13    4.94    0.51
   8  -5 -13    0.09    0.31
   8   5 -13    0.18    0.30
   8   5 -13    0.54    0.27
   7  -5 -13   39.93    1.23
   7   5 -13   42.58    1.23
   7   5 -13   40.32    1.25
   6  -5 -13    3.78    0.44
   6  -5 -13    2.40    0.32
   6   5 -13    3.28    0.44
   6   5 -13    2.88    0.38
   5  -5 -13   31.97    1.01
   5  -5 -13   31.84    1.02
   5   5 -13   32.56    1.02
   5   5 -13   32.39    1.08
  -4  -5  13    4.47    0.44
  -4  -5  13    4.47    0.42
   4  -5 -13    4.76    0.44
   4  -5 -13    4.28    0.41
  -3  -5  13    4.89    0.43
  -3  -5  13    4.22    0.40
   3  -5 -13    4.64    0.42
  -2  -5  13    0.37    0.31
  -2  -5  13    0.59    0.27
   2  -5 -13    0.65    0.27
   1  -5 -13   41.84    1.19
  -1  -5  13   40.41    1.22
   0  -5 -13    0.23    0.25
   0  -5  13    0.01    0.30
  -1  -5 -13   33.42    1.04
   1  -5  13   32.66    1.07
   2  -5  13    4.43    0.47
  -2  -5 -13    4.59    0.42
   3  -5  13    2.37    0.44
  -3  -5 -13    2.21    0.34
   3   5  13    1.49    0.34
  -4  -5 -13    2.83    0.37
   4  -5  13    2.12    0.44
   4   5  13    1.88    0.35
  -5  -5 -13   13.56    0.69
   5  -5  13   12.59    0.74
   5   5  13   14.46    0.70
   6  -5  13    8.39    0.66
  -6  -5 -13    9.32    0.62
   6   5  13    8.97    0.60
  -7  -5 -13   12.66    0.72
   7  -5  13   13.05    0.78
   7   5  13   12.10    0.71
  -8  -5 -13    2.54    0.46
   8  -5  13    2.42    0.52
   8   5  13    1.49    0.42
  -9  -5 -13    0.12    0.39
   9  -5  13    0.28    0.35
   9  -5  13    0.06    0.46
   9   5  13    0.36    0.40
  10  -5  13   -1.16    0.42
  10  -5  13   -0.17    0.41
  11  -6 -13    0.90    0.43
  11   6 -13    0.73    0.42
  10  -6 -13    1.32    0.44
  10   6 -13    1.55    0.43
   9  -6 -13    4.03    0.53
   9   6 -13    5.01    0.52
   8  -6 -13    3.96    0.49
   8   6 -13    4.01    0.44
   8   6 -13    3.45    0.48
   7  -6 -13   -0.43    0.33
   7   6 -13   -0.23    0.25
   6  -6 -13    1.22    0.39
   6  -6 -13    0.99    0.31
   6   6 -13    1.20    0.37
   5  -6 -13    9.86    0.59
   5  -6 -13   10.53    0.60
   5   6 -13   10.56    0.65
  -4  -6  13    1.96    0.38
  -4  -6  13    1.14    0.38
   4  -6 -13    1.84    0.32
   3  -6 -13   37.85    1.16
  -3  -6  13   38.43    1.23
  -3  -6  13   37.72    1.18
   2  -6 -13    5.30    0.44
  -2  -6  13    6.11    0.53
  -2  -6  13    6.18    0.50
   1  -6 -13   19.05    0.79
  -1  -6  13   21.01    0.87
   0  -6  13    4.18    0.50
   0  -6 -13    4.69    0.44
   1  -6  13    4.38    0.48
  -1  -6 -13    3.40    0.43
  -2  -6 -13   -0.21    0.29
   2  -6  13    0.69    0.34
  -3  -6 -13   21.70    0.85
   3  -6  13   23.20    0.96
   4  -6  13    3.50    0.54
  -4  -6 -13    3.15    0.44
   5  -6  13    9.46    0.68
  -5  -6 -13    8.30    0.61
  -6  -6 -13   16.93    0.85
   6  -6  13   17.68    0.90
   6   6  13   18.08    0.85
   7  -6  13    1.57    0.51
  -7  -6 -13    1.40    0.44
   7   6  13    2.27    0.44
  -8  -6 -13    0.13    0.38
   8  -6  13   -0.85    0.44
   8   6  13    0.51    0.33
   9  -6  13    7.36    0.74
  10  -7 -13    2.69    0.55
   9  -7 -13    2.20    0.51
   9   7 -13    1.55    0.45
   8  -7 -13    3.86    0.55
   8   7 -13    3.56    0.53
   7  -7 -13    4.56    0.49
   7  -7 -13    3.82    0.55
   7   7 -13    4.48    0.52
   6  -7 -13   -0.26    0.23
   6   7 -13   -0.37    0.33
   5  -7 -13    8.55    0.60
  -5  -7  13    7.57    0.56
  -5  -7  13    6.93    0.53
   5   7 -13    8.14    0.59
   4  -7 -13    1.01    0.33
  -4  -7  13    0.65    0.36
  -4  -7  13    0.71    0.33
  -3  -7  13    1.83    0.42
  -3  -7  13    1.85    0.44
   3  -7 -13    2.01    0.39
  -2  -7  13    4.92    0.52
   2  -7 -13    4.05    0.46
  -2  -7  13    5.91    0.59
   1  -7 -13    5.50    0.51
  -1  -7  13    5.25    0.53
   0  -7  13    2.37    0.45
   0  -7 -13    1.82    0.40
   1  -7  13    5.39    0.53
  -1  -7 -13    4.74    0.50
  -2  -7 -13   16.74    0.81
   2  -7  13   17.22    0.87
  -3  -7 -13    1.76    0.40
   3  -7  13    1.57    0.46
  -4  -7 -13   12.14    0.72
   4  -7  13   11.51    0.75
  -5  -7 -13    0.46    0.37
   5  -7  13    0.29    0.49
   6  -7  13   -0.15    0.47
  -6  -7 -13    1.23    0.44
   7  -7  13    0.95    0.53
   6  -8 -13    2.22    0.43
   6   8 -13    1.22    0.48
  -5  -8  13   -0.67    0.28
   5  -8 -13   -0.55    0.31
  -5  -8  13    0.19    0.31
  -4  -8  13   -0.09    0.35
  -4  -8  13    0.43    0.39
   4  -8 -13   -0.21    0.28
  -3  -8  13    0.57    0.33
  -3  -8  13   -0.41    0.29
   3  -8 -13    0.88    0.36
   2  -8 -13    1.85    0.40
  -2  -8  13    2.39    0.47
  -2  -8  13    3.13    0.51
   1  -8 -13   -0.95    0.31
  -1  -8  13   -0.04    0.33
   0  -8  13    9.47    0.70
   0  -8 -13    8.14    0.62
  -1  -8 -13    0.46    0.37
   1  -8  13   -0.14    0.39
  -2  -8 -13    1.95    0.45
   2  -8  13    2.29    0.54
   3  -8  13   -0.29    0.46
  -3  -8 -13   -0.45    0.33
   4  -8  13    0.49    0.49
  16   0 -14    6.20    0.70
  15   0 -14    0.12    0.37
  14   0 -14    6.37    0.61
  13   0 -14   -0.31    0.33
  12   0 -14    4.09    0.51
  11   0 -14   -0.61    0.28
  10   0 -14   82.01    2.01
   9   0 -14    0.02    0.32
   8   0 -14   82.19    1.96
  -7   0  14   -0.20    0.19
   7   0 -14   -0.13    0.28
  -6   0  14   23.73    0.70
   6   0 -14   22.96    0.82
  -6   0  14   23.00    0.69
  -5   0  14   -0.12    0.20
   5   0 -14    0.28    0.17
   5   0 -14   -0.01    0.21
   4   0 -14  115.77    2.43
  -4   0  14  113.98    2.36
   4   0 -14  116.50    2.29
   3   0 -14   -0.06    0.18
   3   0 -14   -0.25    0.19
  -3   0  14    0.06    0.24
   2   0 -14    0.30    0.20
  -2   0  14    0.18    0.24
   2   0 -14    0.10    0.18
   1   0 -14    0.29    0.20
   1   0 -14   -0.05    0.16
  -1   0  14   -0.11    0.24
   0   0 -14    3.86    0.36
   0   0 -14    3.87    0.30
   0   0  14    4.56    0.42
  -1   0 -14    0.11    0.15
   1   0  14    0.01    0.30
  -1   0 -14    0.25    0.23
  -2   0 -14  124.44    2.64
   2   0  14  127.54    2.69
   3   0  14    0.24    0.35
   4   0  14  170.88    3.58
   5   0  14   -0.33    0.35
   6   0  14    0.69    0.38
   7   0  14    0.00    0.36
   8   0  14    7.83    0.58
   9   0  14    0.06    0.33
  10   0  14   29.54    1.13
  11   0  14    0.37    0.44
  16   1 -14   -0.32    0.43
  15  -1 -14    1.33    0.46
  15   1 -14    0.90    0.44
  14  -1 -14    7.79    0.62
  14   1 -14    7.94    0.63
  13  -1 -14    1.73    0.42
  13   1 -14    2.17    0.45
  12  -1 -14    8.26    0.62
  12   1 -14    6.78    0.57
  11  -1 -14    0.91    0.37
  11   1 -14    0.08    0.31
  10  -1 -14    5.58    0.52
  10   1 -14    5.96    0.48
   9  -1 -14    5.82    0.52
   9   1 -14    5.20    0.39
   9   1 -14    5.53    0.49
   8  -1 -14   20.96    0.81
   8   1 -14   22.26    0.71
   8   1 -14   21.35    0.82
   7  -1 -14   -0.11    0.28
   7  -1 -14   -0.10    0.17
   7   1 -14    0.09    0.27
   7   1 -14   -0.22    0.21
   6  -1 -14   98.92    2.00
   6  -1 -14   96.10    2.16
  -6  -1  14   97.17    2.06
  -6  -1  14   98.36    2.03
   6   1 -14   91.59    2.13
  -5  -1  14   34.04    0.93
   5  -1 -14   34.41    1.00
  -5  -1  14   34.50    0.92
   5  -1 -14   35.05    0.88
   5   1 -14   34.67    1.01
  -4  -1  14   34.79    0.95
   4  -1 -14   35.12    0.89
   4  -1 -14   36.10    0.99
   4   1 -14   34.43    1.00
  -4   1  14   35.14    0.89
  -3  -1  14   31.67    0.92
   3  -1 -14   33.37    0.92
   3  -1 -14   33.05    0.87
  -3   1  14   33.24    0.87
   3   1 -14   33.95    0.94
   3   1 -14   32.87    0.80
   2  -1 -14    8.19    0.43
   2  -1 -14    8.75    0.44
  -2  -1  14    7.89    0.48
  -2   1  14    8.43    0.46
   2   1 -14    8.79    0.40
   2   1 -14    7.53    0.43
   1  -1 -14   13.12    0.53
   1  -1 -14   13.20    0.50
  -1  -1  14   14.36    0.61
  -1   1  14   13.22    0.58
   1   1 -14   13.02    0.51
   1   1 -14   13.60    0.53
   0  -1  14   65.63    1.56
   0  -1 -14   63.46    1.41
   0  -1 -14   63.59    1.48
   0   1  14   65.68    1.51
   0   1 -14   62.61    1.47
  -1  -1 -14    0.68    0.18
   1  -1  14    0.63    0.33
  -1  -1 -14    0.72    0.27
   1   1  14    0.61    0.30
   2  -1  14   12.76    0.66
  -2  -1 -14   11.94    0.44
  -2  -1 -14   12.69    0.60
   2   1  14   12.99    0.64
   3  -1  14   21.68    0.83
  -3  -1 -14   21.34    0.78
   3   1  14   21.33    0.82
   4  -1  14   50.59    1.39
  -4  -1 -14   48.53    1.31
   4   1  14   48.22    1.36
   5  -1  14    6.21    0.55
   5   1  14    7.41    0.58
   6  -1  14   52.73    1.52
   6   1  14   54.63    1.51
   7  -1  14    1.48    0.41
   7   1  14    2.55    0.45
   8  -1  14   14.01    0.78
   8   1  14   14.01    0.76
   9  -1  14   10.07    0.67
   9   1  14   10.67    0.68
  10  -1  14    0.35    0.41
  10   1  14    0.08    0.39
  11  -1  14    7.11    0.69
  11   1  14    6.69    0.66
  15  -2 -14   -0.09    0.40
  15   2 -14    0.23    0.36
  14  -2 -14   -0.11    0.37
  14   2 -14   -0.31    0.33
  13  -2 -14    2.32    0.43
  13   2 -14    1.61    0.41
  12  -2 -14   -0.02    0.34
  12   2 -14    0.57    0.35
  11  -2 -14    1.00    0.35
  11   2 -14    1.45    0.29
  11   2 -14    0.95    0.34
  10  -2 -14    6.21    0.54
  10   2 -14    5.18    0.48
  10   2 -14    5.11    0.42
   9  -2 -14    0.78    0.34
   9   2 -14    1.10    0.26
   9   2 -14    0.87    0.32
   8  -2 -14    4.49    0.46
   8   2 -14    4.60    0.44
   8   2 -14    4.56    0.38
   7  -2 -14   50.00    1.22
   7  -2 -14   50.09    1.36
   7   2 -14   51.63    1.36
   7   2 -14   49.63    1.27
   6  -2 -14   -0.09    0.23
   6  -2 -14    0.19    0.20
  -6  -2  14    0.11    0.21
  -6  -2  14   -0.26    0.19
   6   2 -14   -0.42    0.23
   6   2 -14    0.02    0.23
  -5  -2  14   16.84    0.65
   5  -2 -14   16.64    0.59
  -5  -2  14   16.68    0.63
   5  -2 -14   16.14    0.67
   5   2 -14   16.87    0.68
  -4  -2  14    4.99    0.41
   4  -2 -14    4.08    0.33
  -4  -2  14    4.44    0.35
   4  -2 -14    4.37    0.39
   4   2 -14    4.59    0.40
   3  -2 -14    3.20    0.34
  -3  -2  14    2.90    0.36
   3  -2 -14    3.18    0.31
   3   2 -14    3.07    0.33
  -2  -2  14   11.68    0.57
   2  -2 -14   11.54    0.51
   2  -2 -14   12.90    0.52
  -2   2  14   11.98    0.51
   2   2 -14   11.64    0.53
   1  -2 -14  172.93    3.25
  -1  -2  14  169.52    3.38
   1  -2 -14  162.69    3.30
   1   2 -14  160.32    3.32
  -1   2  14  161.16    3.26
   0  -2 -14    4.29    0.31
   0  -2 -14    4.84    0.41
   0  -2  14    4.73    0.44
   0   2  14    4.56    0.40
  -1  -2 -14  135.94    2.84
   1  -2  14  137.29    2.91
  -1  -2 -14  143.18    2.69
   1   2  14  133.28    2.83
   2  -2  14   28.37    0.95
  -2  -2 -14   25.81    0.84
   2   2  14   25.88    0.86
   3  -2  14   19.42    0.82
  -3  -2 -14   19.94    0.74
   3   2  14   18.82    0.76
   4  -2  14    3.23    0.44
  -4  -2 -14    3.49    0.42
   4   2  14    2.29    0.39
  -5  -2 -14   21.23    0.83
   5  -2  14   21.81    0.91
   5   2  14   20.67    0.81
   6  -2  14    3.61    0.52
  -6  -2 -14    4.18    0.47
   6   2  14    3.90    0.47
   7  -2  14   35.48    1.22
   7   2  14   36.22    1.20
   8  -2  14    2.32    0.50
   8   2  14    3.67    0.49
   9  -2  14    0.97    0.46
   9   2  14    0.34    0.34
  10  -2  14    3.86    0.59
  10   2  14    4.21    0.53
  11  -2  14    3.50    0.55
  11   2  14    4.11    0.57
  14  -3 -14    0.45    0.41
  14   3 -14    0.16    0.35
  13  -3 -14    2.35    0.47
  13   3 -14    1.07    0.40
  13   3 -14    2.17    0.39
  12  -3 -14    0.13    0.38
  12   3 -14    0.19    0.32
  12   3 -14   -0.54    0.29
  11  -3 -14    5.58    0.56
  11   3 -14    5.11    0.45
  11   3 -14    5.60    0.52
  10  -3 -14   -0.23    0.32
  10   3 -14   -0.31    0.28
  10   3 -14    0.19    0.26
   9  -3 -14    5.52    0.52
   9   3 -14    5.44    0.43
   9   3 -14    4.93    0.46
   8  -3 -14    1.30    0.35
   8   3 -14    1.52    0.33
   8   3 -14    1.95    0.32
   7  -3 -14    3.72    0.34
   7  -3 -14    4.36    0.45
   7   3 -14    4.28    0.41
   7   3 -14    4.41    0.42
   6  -3 -14    8.67    0.54
   6  -3 -14    8.35    0.46
   6   3 -14    9.07    0.53
   6   3 -14    8.34    0.50
   5  -3 -14   37.55    1.07
  -5  -3  14   37.29    1.09
   5  -3 -14   34.57    1.00
  -5  -3  14   36.56    1.05
   5   3 -14   38.45    1.10
   4  -3 -14    1.87    0.27
  -4  -3  14    1.98    0.33
  -4  -3  14    2.23    0.35
   4  -3 -14    1.77    0.30
   4   3 -14    1.70    0.30
  -3  -3  14   98.03    2.16
  -3  -3  14   94.55    2.18
   3  -3 -14   98.34    2.12
   3  -3 -14   98.37    2.14
   3   3 -14  101.15    2.19
   2  -3 -14    2.94    0.32
  -2  -3  14    2.61    0.38
   2  -3 -14    2.33    0.32
   2   3 -14    2.34    0.30
   1  -3 -14   55.94    1.40
  -1  -3  14   60.05    1.49
   1  -3 -14   58.26    1.32
   0  -3  14    4.65    0.46
   0  -3 -14    4.57    0.39
   0   3  14    3.70    0.36
  -1  -3 -14    4.23    0.40
   1  -3  14    4.03    0.48
   1   3  14    3.89    0.37
  -2  -3 -14    0.11    0.27
   2  -3  14    0.08    0.29
   2   3  14   -0.36    0.22
  -3  -3 -14   80.48    1.90
   3  -3  14   79.43    1.95
   3   3  14   80.89    1.88
  -4  -3 -14   18.16    0.76
   4  -3  14   18.13    0.82
   4   3  14   15.83    0.72
  -5  -3 -14   64.90    1.68
   5  -3  14   66.79    1.76
   5   3  14   65.71    1.69
  -6  -3 -14    4.50    0.47
   6  -3  14    5.18    0.55
   6   3  14    5.05    0.49
   7  -3  14    1.77    0.43
  -7  -3 -14    1.67    0.40
   7   3  14    3.07    0.46
   8  -3  14    1.51    0.48
   8   3  14    1.42    0.36
   9  -3  14    9.01    0.72
   9   3  14    9.82    0.69
  10  -3  14    0.12    0.38
  10   3  14    0.15    0.39
  11  -3  14    6.56    0.71
  14   4 -14    0.33    0.39
  13  -4 -14    0.12    0.42
  13   4 -14   -0.74    0.33
  12  -4 -14    0.95    0.46
  12   4 -14    0.80    0.35
  12   4 -14    0.61    0.31
  11  -4 -14    0.39    0.42
  11   4 -14    0.75    0.33
  11   4 -14    1.25    0.35
  10  -4 -14   12.46    0.73
  10   4 -14   11.85    0.66
  10   4 -14   12.33    0.67
   9  -4 -14    0.77    0.38
   9   4 -14    0.11    0.27
   9   4 -14    0.70    0.29
   8  -4 -14   21.28    0.87
   8   4 -14   20.94    0.83
   8   4 -14   22.28    0.84
   7  -4 -14   18.68    0.79
   7   4 -14   19.75    0.79
   7   4 -14   19.29    0.78
   6  -4 -14    2.88    0.40
   6  -4 -14    2.29    0.33
   6   4 -14    2.43    0.39
   6   4 -14    2.73    0.36
  -5  -4  14   18.98    0.78
   5  -4 -14   19.17    0.72
   5  -4 -14   19.11    0.75
  -5  -4  14   20.21    0.77
   5   4 -14   19.31    0.75
   4  -4 -14   14.64    0.63
  -4  -4  14   15.30    0.70
   4  -4 -14   15.18    0.66
  -4  -4  14   15.21    0.68
   4   4 -14   15.70    0.66
   3  -4 -14    2.64    0.35
  -3  -4  14    2.34    0.38
  -3  -4  14    2.38    0.36
   3  -4 -14    1.50    0.29
   3   4 -14    1.93    0.31
   2  -4 -14    9.35    0.48
  -2  -4  14    9.29    0.59
   2  -4 -14    9.70    0.53
   1  -4 -14   34.58    1.03
  -1  -4  14   34.90    1.08
   0  -4  14   -0.03    0.29
   0  -4 -14    0.01    0.24
   1  -4  14   15.32    0.73
  -1  -4 -14   14.94    0.66
  -2  -4 -14   63.41    1.61
   2  -4  14   64.68    1.70
   2   4  14   65.10    1.58
   3  -4  14   10.79    0.66
  -3  -4 -14   12.02    0.60
   3   4  14   11.57    0.62
  -4  -4 -14   26.11    0.93
   4  -4  14   25.68    0.99
   4   4  14   26.44    0.93
  -5  -4 -14    2.38    0.38
   5  -4  14    1.85    0.44
   5   4  14    2.12    0.37
  -6  -4 -14    0.33    0.32
   6  -4  14   -0.85    0.33
   6   4  14    0.17    0.31
   7  -4  14   14.03    0.77
  -7  -4 -14   13.71    0.74
   7   4  14   14.18    0.75
  -8  -4 -14    7.64    0.65
   8  -4  14    7.77    0.68
   8   4  14    8.72    0.62
   9  -4  14    6.75    0.70
   9  -4  14    6.03    0.56
   9   4  14    6.30    0.60
  10  -4  14   13.95    0.87
  10   4  14   12.66    0.82
  13   5 -14   -0.15    0.36
  12  -5 -14    5.59    0.65
  12   5 -14    5.63    0.58
  11  -5 -14    0.69    0.43
  11   5 -14    0.27    0.34
  10  -5 -14    5.28    0.57
  10   5 -14    5.15    0.49
  10   5 -14    5.57    0.55
   9  -5 -14    0.10    0.35
   9   5 -14   -0.04    0.27
   9   5 -14   -0.48    0.22
   8  -5 -14    8.48    0.61
   8   5 -14    7.78    0.54
   8   5 -14    9.00    0.60
   7  -5 -14    0.67    0.25
   7  -5 -14    1.10    0.36
   7   5 -14    0.46    0.33
   7   5 -14    0.50    0.29
   6  -5 -14   35.05    1.12
   6  -5 -14   35.85    1.11
   6   5 -14   36.42    1.18
   6   5 -14   35.77    1.12
  -5  -5  14    2.63    0.40
   5  -5 -14    2.54    0.36
   5  -5 -14    2.70    0.41
  -5  -5  14    3.74    0.43
   5   5 -14    2.85    0.37
   4  -5 -14    5.26    0.43
  -4  -5  14    5.10    0.50
  -4  -5  14    5.64    0.47
   4  -5 -14    5.82    0.49
   3  -5 -14   -0.22    0.23
  -3  -5  14   -0.36    0.27
  -3  -5  14   -0.25    0.27
  -2  -5  14    6.72    0.49
   2  -5 -14    6.09    0.48
  -2  -5  14    6.21    0.46
   1  -5 -14    2.40    0.34
  -1  -5  14    3.29    0.45
   0  -5  14   42.21    1.26
   0  -5 -14   41.25    1.21
   1  -5  14    4.88    0.47
  -1  -5 -14    4.24    0.42
   2  -5  14   11.69    0.68
  -2  -5 -14   11.24    0.62
  -3  -5 -14    0.03    0.28
   3  -5  14    0.98    0.40
  -4  -5 -14    5.22    0.50
   4  -5  14    5.95    0.58
   4   5  14    5.08    0.49
   5  -5  14    8.20    0.65
  -5  -5 -14    7.50    0.59
   5   5  14    6.88    0.54
  -6  -5 -14   25.45    1.00
   6  -5  14   26.55    1.08
   6   5  14   27.72    1.03
  -7  -5 -14    4.34    0.49
   7  -5  14    3.23    0.58
   7   5  14    4.21    0.50
  -8  -5 -14   10.23    0.72
   8  -5  14   12.09    0.79
   8   5  14   10.20    0.70
   9  -5  14    0.15    0.52
  -9  -5 -14   -0.16    0.41
   9  -5  14    0.62    0.38
   9   5  14    0.84    0.42
  11  -6 -14    2.08    0.52
  11   6 -14    2.23    0.49
  10  -6 -14    9.34    0.70
  10   6 -14    8.48    0.64
   9  -6 -14   -0.59    0.36
   9   6 -14   -0.18    0.32
   9   6 -14    0.06    0.29
   8  -6 -14    6.84    0.59
   8   6 -14    6.04    0.56
   8   6 -14    6.74    0.55
   7  -6 -14    2.69    0.39
   7  -6 -14    2.79    0.45
   7   6 -14    3.49    0.48
   6  -6 -14    2.79    0.41
   6  -6 -14    3.61    0.48
   6   6 -14    2.37    0.46
  -5  -6  14   10.17    0.65
   5  -6 -14    9.01    0.56
  -5  -6  14    9.77    0.61
  -4  -6  14   14.43    0.71
   4  -6 -14   14.74    0.69
  -4  -6  14   14.35    0.74
  -3  -6  14    1.85    0.39
   3  -6 -14    1.17    0.32
  -3  -6  14    1.43    0.36
   2  -6 -14   11.65    0.64
  -2  -6  14   10.88    0.64
  -2  -6  14   11.71    0.66
   1  -6 -14   10.64    0.63
  -1  -6  14   10.91    0.64
   0  -6  14    1.81    0.42
   0  -6 -14    1.48    0.36
   1  -6  14    1.57    0.38
  -1  -6 -14    0.69    0.31
  -2  -6 -14    8.22    0.55
   2  -6  14    8.59    0.65
  -3  -6 -14    1.71    0.36
   3  -6  14    2.57    0.46
   4  -6  14   15.66    0.83
  -4  -6 -14   16.58    0.79
  -5  -6 -14    7.64    0.60
   5  -6  14    7.83    0.67
  -6  -6 -14   -0.46    0.31
   6  -6  14    0.22    0.43
   7  -6  14    0.87    0.49
  -7  -6 -14   -0.03    0.38
   7   6  14    1.40    0.40
   8  -6  14    1.71    0.56
   8   6  14    2.49    0.48
  10  -7 -14    0.77    0.46
   9  -7 -14    1.63    0.50
   9   7 -14    0.99    0.45
   8  -7 -14    0.61    0.40
   8  -7 -14    0.52    0.32
   8   7 -14    0.26    0.35
   7  -7 -14    0.37    0.34
   7   7 -14    0.30    0.40
   6  -7 -14    8.15    0.60
  -6  -7  14    7.46    0.56
  -6  -7  14    6.67    0.56
   6   7 -14    6.31    0.56
   5  -7 -14    0.04    0.31
  -5  -7  14    0.97    0.37
  -5  -7  14    1.01    0.38
  -4  -7  14    8.88    0.65
  -4  -7  14    9.56    0.63
   4  -7 -14    8.91    0.59
  -3  -7  14    7.34    0.61
   3  -7 -14    8.08    0.58
  -3  -7  14    8.16    0.59
  -2  -7  14   -0.73    0.26
  -2  -7  14   -0.04    0.34
   2  -7 -14   -0.23    0.30
   1  -7 -14    4.39    0.48
  -1  -7  14    3.98    0.52
   0  -7 -14    2.19    0.42
   0  -7  14    2.50    0.50
   1  -7  14    0.79    0.42
  -1  -7 -14    1.69    0.40
  -2  -7 -14    0.10    0.32
   2  -7  14    0.40    0.41
  -3  -7 -14   12.07    0.72
   3  -7  14   11.28    0.76
  -4  -7 -14   -0.06    0.33
   4  -7  14   -0.71    0.40
  -5  -7 -14    3.32    0.51
   5  -7  14    2.62    0.57
   6  -7  14    1.16    0.51
  -5  -8  14    4.81    0.57
  -5  -8  14    3.83    0.55
  -4  -8  14   -0.15    0.34
   4  -8 -14   -0.03    0.32
  -4  -8  14   -0.12    0.35
  -3  -8  14    1.81    0.43
   3  -8 -14    2.24    0.42
  -3  -8  14    1.41    0.45
  -2  -8  14   -0.64    0.35
   2  -8 -14    0.02    0.35
  -2  -8  14    0.01    0.38
  -1  -8  14    8.36    0.64
   1  -8 -14    8.15    0.65
   0  -8  14   -0.06    0.37
   0  -8 -14    0.36    0.31
   1  -8  14   12.41    0.81
  -1  -8 -14   13.55    0.78
   2  -8  14    1.80    0.52
   3  -8  14    1.52    0.56
  15   0 -15   11.94    0.80
  14   0 -15   -0.10    0.40
  13   0 -15    1.50    0.43
  12   0 -15   -0.38    0.31
  11   0 -15    0.95    0.36
  10   0 -15    0.00    0.31
   9   0 -15   49.42    1.40
   8   0 -15    0.09    0.31
   7   0 -15    6.03    0.50
  -6   0  15   -0.13    0.21
   6   0 -15    0.13    0.24
  -5   0  15   27.48    0.79
   5   0 -15   26.82    0.88
   4   0 -15    0.15    0.24
  -4   0  15   -0.09    0.24
   4   0 -15   -0.20    0.18
   3   0 -15   57.47    1.28
  -3   0  15   54.21    1.33
   3   0 -15   56.72    1.36
   2   0 -15    0.15    0.21
   2   0 -15   -0.05    0.19
  -2   0  15   -0.02    0.25
   1   0 -15   33.59    0.91
  -1   0  15   32.99    0.97
   1   0 -15   32.39    0.90
   0   0  15    0.48    0.32
   0   0 -15   -0.13    0.17
   0   0 -15    0.07    0.23
   1   0  15   48.47    1.31
  -1   0 -15   46.87    1.16
  -1   0 -15   50.64    1.25
  -2   0 -15    0.12    0.27
   2   0  15    0.37    0.32
   3   0  15  127.60    2.79
   4   0  15   -0.02    0.35
   5   0  15   15.02    0.74
   6   0  15   -0.47    0.30
   7   0  15    1.18    0.42
   8   0  15    0.15    0.37
   9   0  15   13.26    0.79
  10   0  15   -0.15    0.39
  11   0  15    9.51    0.74
  16   1 -15    0.22    0.42
  15  -1 -15   -0.03    0.43
  15   1 -15   -0.11    0.38
  14  -1 -15    0.83    0.45
  14   1 -15    1.40    0.42
  13  -1 -15    6.83    0.65
  13   1 -15    5.82    0.59
  12  -1 -15    0.89    0.41
  12   1 -15    0.99    0.34
  11  -1 -15   14.18    0.75
  11   1 -15   12.06    0.69
  10  -1 -15   11.70    0.68
  10   1 -15   10.41    0.60
   9  -1 -15    2.05    0.39
   9   1 -15    0.68    0.29
   8  -1 -15   34.53    1.10
   8   1 -15   33.36    1.06
   8   1 -15   35.24    0.96
  -7  -1  15    7.61    0.46
  -7  -1  15    7.95    0.45
   7  -1 -15    8.46    0.57
   7   1 -15    7.96    0.53
   6  -1 -15    0.35    0.19
   6  -1 -15    0.40    0.30
  -6  -1  15    0.59    0.26
  -6  -1  15    0.39    0.26
   6   1 -15    0.32    0.24
   5  -1 -15   25.79    0.87
  -5  -1  15   27.54    0.85
   5  -1 -15   26.99    0.76
   5   1 -15   27.97    0.89
   4  -1 -15   13.81    0.60
  -4  -1  15   13.35    0.58
   4  -1 -15   12.86    0.52
  -4   1  15   13.86    0.53
   4   1 -15   14.17    0.60
   3  -1 -15    2.91    0.31
  -3  -1  15    2.55    0.35
   3  -1 -15    2.73    0.28
  -3   1  15    2.22    0.33
   3   1 -15    2.19    0.30
   2  -1 -15   65.84    1.49
   2  -1 -15   65.54    1.47
  -2  -1  15   60.75    1.52
   2   1 -15   65.17    1.42
  -2   1  15   64.46    1.48
   2   1 -15   62.92    1.51
   1  -1 -15   76.71    1.71
   1  -1 -15   76.29    1.68
  -1  -1  15   76.24    1.79
   1   1 -15   76.83    1.67
   1   1 -15   80.55    1.74
  -1   1  15   75.97    1.73
   0  -1  15    8.14    0.54
   0  -1 -15    9.19    0.41
   0  -1 -15    8.83    0.49
   0   1  15    9.35    0.53
   0   1 -15    8.29    0.44
  -1  -1 -15  114.93    2.43
   1  -1  15  114.40    2.51
  -1  -1 -15  114.99    2.33
   1   1  15  113.68    2.47
  -2  -1 -15    0.19    0.17
  -2  -1 -15    0.26    0.28
   2  -1  15    0.20    0.33
   2   1  15    0.00    0.30
  -3  -1 -15    1.28    0.33
   3  -1  15    1.27    0.41
   3   1  15    1.34    0.38
   4  -1  15    1.71    0.43
  -4  -1 -15    2.95    0.42
   4   1  15    2.31    0.43
   5  -1  15   30.19    1.07
   5   1  15   28.05    1.03
   6  -1  15    0.43    0.39
   6   1  15    0.27    0.35
   7  -1  15   30.20    1.13
   7   1  15   29.81    1.10
   8  -1  15    4.27    0.53
   8   1  15    5.47    0.59
   9  -1  15    5.96    0.58
   9   1  15    5.84    0.56
  10  -1  15   11.26    0.78
  10   1  15   11.46    0.78
  11  -1  15    0.60    0.44
  11   1  15    1.18    0.41
  15  -2 -15    0.53    0.46
  15   2 -15    0.54    0.44
  14  -2 -15    0.50    0.43
  14   2 -15    0.09    0.38
  13  -2 -15    0.46    0.36
  13   2 -15    0.78    0.37
  12  -2 -15   17.49    0.86
  12   2 -15   17.72    0.82
  11  -2 -15    0.36    0.34
  11   2 -15   -0.16    0.29
  10  -2 -15    0.41    0.30
  10   2 -15    0.11    0.24
  10   2 -15    0.40    0.30
   9  -2 -15    5.84    0.53
   9   2 -15    5.86    0.42
   9   2 -15    6.13    0.50
   8  -2 -15    2.53    0.37
   8  -2 -15    2.80    0.29
   8   2 -15    2.24    0.37
   8   2 -15    3.21    0.34
   7  -2 -15    7.94    0.54
   7  -2 -15    7.74    0.43
  -7  -2  15    8.32    0.46
  -7  -2  15    8.04    0.49
   7   2 -15    7.85    0.46
   7   2 -15    8.12    0.54
   6  -2 -15   47.57    1.30
   6  -2 -15   46.88    1.17
  -6  -2  15   47.90    1.25
  -6  -2  15   47.09    1.23
   6   2 -15   48.38    1.29
   5  -2 -15   14.62    0.63
  -5  -2  15   14.82    0.62
   5  -2 -15   14.06    0.55
  -5  -2  15   13.49    0.59
   5   2 -15   14.97    0.63
  -4  -2  15   73.97    1.69
   4  -2 -15   73.12    1.64
   4  -2 -15   73.27    1.70
  -4  -2  15   72.29    1.71
   4   2 -15   73.82    1.74
   3  -2 -15   60.37    1.44
  -3  -2  15   60.86    1.50
   3  -2 -15   59.87    1.42
   3   2 -15   59.73    1.48
   2  -2 -15    0.18    0.20
   2  -2 -15   -0.03    0.21
  -2  -2  15    0.21    0.24
   2   2 -15   -0.04    0.20
  -2   2  15    0.12    0.22
   1  -2 -15   16.30    0.63
   1  -2 -15   16.53    0.58
  -1  -2  15   17.23    0.71
  -1   2  15   17.07    0.63
   1   2 -15   16.44    0.62
   0  -2 -15   62.16    1.37
   0  -2  15   61.46    1.56
   0  -2 -15   60.56    1.47
   0   2  15   60.51    1.47
  -1  -2 -15    4.70    0.42
   1  -2  15    4.60    0.49
   1   2  15    5.10    0.43
  -2  -2 -15   30.18    0.97
   2  -2  15   31.95    1.03
   2   2  15   32.04    1.00
   3  -2  15    5.40    0.54
  -3  -2 -15    4.69    0.44
   3   2  15    5.43    0.49
  -4  -2 -15    2.18    0.35
   4  -2  15    2.22    0.45
   4   2  15    2.13    0.40
   5  -2  15   27.50    1.04
  -5  -2 -15   27.18    0.95
   5   2  15   27.07    0.98
   6  -2  15   41.27    1.30
  -6  -2 -15   40.33    1.26
   6   2  15   39.28    1.26
   7  -2  15    0.02    0.39
   7   2  15   -0.09    0.31
   8  -2  15   13.29    0.80
   8   2  15   13.43    0.77
   9  -2  15    0.25    0.38
   9   2  15    0.28    0.40
  10  -2  15    3.09    0.56
  10   2  15    2.30    0.51
  11  -2  15    2.06    0.49
  14  -3 -15    0.09    0.42
  14   3 -15    0.28    0.38
  13  -3 -15   -0.08    0.33
  13   3 -15   -0.47    0.31
  12  -3 -15    0.92    0.37
  12   3 -15    0.75    0.39
  12   3 -15    1.16    0.34
  11  -3 -15    1.09    0.42
  11   3 -15    0.92    0.37
  11   3 -15    1.65    0.34
  10  -3 -15   17.88    0.84
  10   3 -15   18.93    0.82
  10   3 -15   18.38    0.76
   9  -3 -15    0.19    0.29
   9   3 -15    0.09    0.25
   9   3 -15    0.51    0.26
   8  -3 -15   13.05    0.59
   8  -3 -15   13.27    0.68
   8   3 -15   14.30    0.67
   8   3 -15   13.69    0.64
   7  -3 -15    0.23    0.29
   7  -3 -15   -0.11    0.20
   7   3 -15    0.47    0.26
   7   3 -15    0.29    0.27
  -6  -3  15    0.12    0.26
   6  -3 -15   -0.23    0.19
   6  -3 -15   -0.49    0.25
  -6  -3  15    0.18    0.25
   6   3 -15    0.10    0.24
   5  -3 -15    0.57    0.23
   5  -3 -15    0.56    0.29
  -5  -3  15    0.61    0.28
  -5  -3  15    0.62    0.24
   5   3 -15    0.65    0.27
  -4  -3  15   42.04    1.19
  -4  -3  15   42.33    1.16
   4  -3 -15   42.27    1.13
   4  -3 -15   41.95    1.16
   4   3 -15   41.42    1.17
  -3  -3  15   -0.36    0.28
   3  -3 -15   -0.08    0.21
   3  -3 -15   -0.32    0.24
   3   3 -15   -0.26    0.20
   2  -3 -15  120.03    2.50
   2  -3 -15  120.23    2.57
  -2  -3  15  124.83    2.66
   2   3 -15  119.06    2.60
  -1  -3  15    0.40    0.32
   1  -3 -15    0.21    0.22
   1  -3 -15    0.11    0.24
   0  -3  15   10.55    0.62
   0  -3 -15   10.08    0.51
   0   3  15   10.76    0.52
   1  -3  15    2.08    0.43
  -1  -3 -15    2.84    0.37
   1   3  15    2.52    0.35
  -2  -3 -15   18.62    0.75
   2  -3  15   19.78    0.81
   2   3  15   18.54    0.72
  -3  -3 -15    3.69    0.43
   3  -3  15    3.82    0.47
   3   3  15    3.78    0.42
   4  -3  15   74.25    1.92
  -4  -3 -15   76.32    1.86
   4   3  15   75.62    1.85
   5  -3  15    7.76    0.62
  -5  -3 -15    6.67    0.52
   5   3  15    7.97    0.56
   6  -3  15   14.87    0.78
  -6  -3 -15   13.99    0.71
   6   3  15   14.82    0.74
  -7  -3 -15    0.52    0.36
   7  -3  15    0.16    0.42
   7   3  15    0.84    0.36
   8  -3  15    4.91    0.62
   8   3  15    5.63    0.59
   9  -3  15   -0.49    0.43
   9   3  15    0.21    0.34
  10  -3  15   16.22    0.92
  10   3  15   15.49    0.85
  14   4 -15    0.56    0.36
  13  -4 -15    0.17    0.43
  13   4 -15    1.02    0.38
  12  -4 -15    4.48    0.58
  12   4 -15    5.53    0.51
  12   4 -15    5.13    0.53
  11  -4 -15    0.57    0.39
  11   4 -15    0.50    0.34
  11   4 -15    0.13    0.33
  10  -4 -15    0.03    0.36
  10   4 -15   -0.70    0.27
  10   4 -15    0.02    0.28
   9  -4 -15   14.56    0.76
   9   4 -15   14.58    0.72
   9   4 -15   15.47    0.73
   8  -4 -15    0.33    0.35
   8   4 -15    0.45    0.31
   8   4 -15    0.13    0.28
   7  -4 -15    2.59    0.41
   7  -4 -15    3.18    0.37
   7   4 -15    2.24    0.38
   7   4 -15    2.95    0.41
  -6  -4  15   54.94    1.45
   6  -4 -15   54.36    1.43
  -6  -4  15   56.79    1.52
   6  -4 -15   56.31    1.47
   6   4 -15   54.29    1.49
   5  -4 -15   16.90    0.71
  -5  -4  15   17.48    0.71
   5  -4 -15   17.35    0.70
  -5  -4  15   17.82    0.74
   5   4 -15   16.93    0.72
  -4  -4  15   32.01    1.01
   4  -4 -15   31.35    0.96
   4  -4 -15   31.64    0.96
  -4  -4  15   30.98    1.01
   4   4 -15   30.25    1.00
  -3  -4  15   37.91    1.13
   3  -4 -15   36.27    1.09
   3  -4 -15   36.97    1.04
  -3  -4  15   39.22    1.16
  -2  -4  15    0.41    0.32
   2  -4 -15    0.14    0.25
   1  -4 -15   14.96    0.64
  -1  -4  15   13.90    0.70
   0  -4 -15    7.49    0.49
   0  -4  15    8.44    0.58
  -1  -4 -15   10.67    0.59
   1  -4  15   12.20    0.66
   2  -4  15   18.20    0.79
  -2  -4 -15   16.69    0.74
   2   4  15   17.51    0.70
   3  -4  15   22.96    0.93
  -3  -4 -15   23.50    0.88
   3   4  15   25.01    0.87
  -4  -4 -15   -0.01    0.25
   4  -4  15   -0.19    0.36
   4   4  15    0.06    0.33
  -5  -4 -15    8.17    0.58
   5  -4  15    9.33    0.63
   5   4  15    7.91    0.57
   6  -4  15    6.92    0.62
  -6  -4 -15    6.13    0.53
   6   4  15    6.79    0.57
  -7  -4 -15   -0.28    0.30
   7  -4  15   -0.37    0.36
   7   4  15    0.35    0.34
  -8  -4 -15   19.30    0.92
   8  -4  15   17.61    0.95
   8   4  15   18.91    0.91
   9  -4  15    8.37    0.63
   9  -4  15    8.98    0.76
   9   4  15    8.34    0.67
  10  -4  15    4.93    0.70
  13   5 -15    3.58    0.53
  12  -5 -15    0.29    0.41
  12   5 -15   -0.11    0.37
  11  -5 -15    5.58    0.63
  11   5 -15    5.96    0.52
  11   5 -15    5.70    0.58
  10  -5 -15    1.39    0.44
  10   5 -15    0.96    0.34
  10   5 -15    0.69    0.35
   9  -5 -15    0.94    0.40
   9   5 -15    0.35    0.32
   9   5 -15    1.09    0.35
   8  -5 -15    3.44    0.38
   8  -5 -15    4.22    0.50
   8   5 -15    3.57    0.43
   8   5 -15    3.11    0.42
   7  -5 -15    4.88    0.46
   7  -5 -15    5.48    0.51
   7   5 -15    5.46    0.48
   7   5 -15    4.90    0.51
  -6  -5  15    0.36    0.30
   6  -5 -15    0.55    0.28
  -6  -5  15    0.57    0.31
   6  -5 -15    0.30    0.32
   6   5 -15    0.46    0.34
   6   5 -15    0.68    0.27
  -5  -5  15   13.50    0.68
   5  -5 -15   11.93    0.63
  -5  -5  15   12.87    0.70
   5  -5 -15   13.69    0.68
   5   5 -15   13.24    0.65
  -4  -5  15   -0.32    0.24
   4  -5 -15   -0.15    0.25
  -4  -5  15    0.12    0.31
  -3  -5  15    2.53    0.41
   3  -5 -15    1.18    0.32
  -3  -5  15    1.36    0.35
   2  -5 -15    2.22    0.36
  -2  -5  15    2.59    0.40
   1  -5 -15   36.21    1.12
   0  -5 -15    9.94    0.60
   0  -5  15   10.20    0.64
   1  -5  15   59.99    1.65
  -1  -5 -15   59.83    1.59
   2  -5  15    2.13    0.47
  -2  -5 -15    3.07    0.41
   3  -5  15    1.87    0.46
  -3  -5 -15    1.63    0.37
   4  -5  15   -0.50    0.37
  -4  -5 -15   -0.23    0.26
  -5  -5 -15   12.43    0.71
   5  -5  15   11.88    0.72
   5   5  15   11.98    0.67
  -6  -5 -15    1.76    0.38
   6  -5  15    2.45    0.52
   6   5  15    2.11    0.41
  -7  -5 -15   23.09    0.98
   7  -5  15   24.27    1.08
   7   5  15   24.09    1.01
  -8  -5 -15    0.26    0.38
   8  -5  15    0.94    0.50
   8   5  15    0.30    0.38
   9  -5  15    3.82    0.52
   9  -5  15    4.59    0.66
  11  -6 -15   -0.39    0.42
  11   6 -15   -0.29    0.38
  10  -6 -15    0.13    0.40
  10   6 -15   -0.48    0.30
   9  -6 -15    8.03    0.65
   9   6 -15    8.69    0.66
   9   6 -15   10.71    0.66
   8  -6 -15    1.22    0.39
   8  -6 -15    0.70    0.31
   8   6 -15   -0.05    0.36
   8   6 -15    0.53    0.33
   7  -6 -15    1.82    0.40
   7  -6 -15    2.13    0.39
   7   6 -15    1.06    0.42
   6  -6 -15    5.46    0.53
  -6  -6  15    5.12    0.53
   6  -6 -15    5.41    0.49
  -6  -6  15    5.33    0.54
  -5  -6  15    7.97    0.59
   5  -6 -15    7.98    0.53
  -5  -6  15    7.05    0.55
  -4  -6  15    0.37    0.33
   4  -6 -15    1.08    0.31
  -4  -6  15    0.85    0.37
  -3  -6  15   16.83    0.77
   3  -6 -15   16.18    0.75
  -3  -6  15   15.33    0.77
   2  -6 -15    4.26    0.46
  -2  -6  15    4.73    0.50
  -1  -6  15   14.84    0.75
   1  -6 -15   14.79    0.71
   0  -6  15    5.82    0.55
   0  -6 -15    5.36    0.48
   1  -6  15   -0.43    0.33
  -1  -6 -15    0.37    0.31
   2  -6  15    0.02    0.38
  -2  -6 -15    0.24    0.32
   3  -6  15   15.76    0.84
  -3  -6 -15   15.44    0.77
  -4  -6 -15    2.12    0.42
   4  -6  15    3.36    0.55
   5  -6  15    8.15    0.70
  -5  -6 -15    7.34    0.62
   6  -6  15    2.39    0.55
  -6  -6 -15    2.56    0.49
  -7  -6 -15    0.90    0.43
   7  -6  15    0.30    0.47
   7   6  15    0.30    0.37
  10  -7 -15    6.28    0.67
   9  -7 -15   -0.95    0.37
   8  -7 -15    7.16    0.64
   8  -7 -15    7.82    0.63
   8   7 -15    6.86    0.65
   7  -7 -15    0.57    0.38
   7   7 -15    0.07    0.38
  -6  -7  15    0.10    0.32
   6  -7 -15    0.93    0.30
  -6  -7  15    0.07    0.35
  -5  -7  15    3.83    0.53
   5  -7 -15    4.36    0.50
  -5  -7  15    4.16    0.51
   4  -7 -15    0.23    0.34
  -4  -7  15    0.23    0.36
  -4  -7  15    0.28    0.36
  -3  -7  15   -0.78    0.32
  -3  -7  15    0.01    0.33
   3  -7 -15   -0.35    0.29
  -2  -7  15   14.03    0.80
   2  -7 -15   13.34    0.72
   1  -7 -15    1.91    0.42
  -1  -7  15    1.93    0.44
   0  -7 -15    1.03    0.38
   0  -7  15    1.04    0.41
   1  -7  15    6.56    0.62
  -1  -7 -15    6.13    0.55
   2  -7  15    2.25    0.50
  -2  -7 -15    2.17    0.43
  -3  -7 -15    4.23    0.54
   3  -7  15    3.71    0.61
  -4  -7 -15    4.41    0.56
   4  -7  15    5.43    0.65
   5  -7  15   -0.91    0.43
  -3  -8  15    1.52    0.43
  -3  -8  15    0.56    0.41
  -2  -8  15   -0.50    0.36
  -1  -8  15    0.03    0.41
   0  -8  15    5.95    0.66
   1  -8  15    0.49    0.45
  15   0 -16    0.56    0.46
  14   0 -16    1.33    0.42
  13   0 -16    0.02    0.35
  12   0 -16   -0.17    0.33
  11   0 -16   -0.01    0.34
  10   0 -16   20.31    0.87
   9   0 -16   -0.43    0.30
   8   0 -16   67.21    1.72
   7   0 -16   -0.45    0.27
   6   0 -16    5.03    0.46
   5   0 -16    0.07    0.26
  -5   0  16    0.00    0.24
  -4   0  16   62.65    1.46
   4   0 -16   58.89    1.48
   4   0 -16   62.72    1.37
   3   0 -16    0.20    0.23
  -3   0  16   -0.43    0.24
   3   0 -16   -0.30    0.20
  -2   0  16  122.94    2.66
   2   0 -16  129.79    2.60
   2   0 -16  131.33    2.66
   1   0 -16    0.17    0.23
   1   0 -16    0.08    0.21
  -1   0  16   -0.05    0.28
   0   0 -16   63.29    1.46
   0   0 -16   63.13    1.50
   0   0  16   63.35    1.57
  -1   0 -16   -0.13    0.16
   1   0  16   -0.04    0.34
  -1   0 -16   -0.07    0.26
  -2   0 -16   32.79    1.00
   2   0  16   32.53    1.07
   3   0  16    0.30    0.36
   4   0  16    4.86    0.54
   5   0  16   -0.53    0.36
   6   0  16   10.55    0.71
   7   0  16   -0.18    0.37
   8   0  16    3.61    0.53
   9   0  16   -0.18    0.41
  10   0  16   13.59    0.84
  15  -1 -16    2.15    0.52
  15   1 -16    2.73    0.51
  14  -1 -16    1.75    0.49
  14   1 -16    0.87    0.41
  13  -1 -16    6.92    0.63
  13   1 -16    6.82    0.60
  12  -1 -16    5.56    0.59
  12   1 -16    5.91    0.55
  11  -1 -16    0.67    0.38
  11   1 -16    0.42    0.33
  10  -1 -16    0.49    0.31
  10   1 -16    0.71    0.31
   9  -1 -16    9.60    0.61
   9   1 -16    9.31    0.56
   8  -1 -16   30.03    1.03
   8   1 -16   29.82    1.00
  -7  -1  16   14.10    0.59
   7  -1 -16   14.79    0.67
  -7  -1  16   13.78    0.58
   7   1 -16   14.07    0.65
   6  -1 -16   42.52    1.06
   6  -1 -16   42.97    1.22
  -6  -1  16   44.08    1.14
  -6  -1  16   43.14    1.11
   6   1 -16   41.94    1.21
   5  -1 -16    0.33    0.19
   5  -1 -16    0.36    0.27
  -5  -1  16    0.59    0.27
   5   1 -16    0.40    0.24
  -4  -1  16   58.42    1.42
   4  -1 -16   56.53    1.41
   4  -1 -16   58.37    1.34
   4   1 -16   55.17    1.43
  -3  -1  16   26.63    0.86
   3  -1 -16   26.57    0.83
   3  -1 -16   26.59    0.77
   3   1 -16   24.47    0.83
  -3   1  16   27.50    0.81
   2  -1 -16    5.28    0.40
  -2  -1  16    5.29    0.42
   2  -1 -16    5.00    0.41
   2   1 -16    5.47    0.40
   2   1 -16    4.84    0.38
  -2   1  16    5.16    0.44
  -1  -1  16   14.65    0.64
   1  -1 -16   14.49    0.55
   1  -1 -16   14.21    0.60
  -1   1  16   14.69    0.65
   1   1 -16   14.92    0.58
   0  -1  16   38.81    1.15
   0  -1 -16   38.73    1.08
   0  -1 -16   39.02    1.01
   0   1  16   38.78    1.11
   0   1 -16   40.27    1.06
  -1  -1 -16    7.75    0.51
  -1  -1 -16    7.63    0.39
   1  -1  16    6.78    0.56
   1   1  16    7.68    0.55
  -2  -1 -16   67.25    1.66
   2  -1  16   68.40    1.74
   2   1  16   70.20    1.72
  -3  -1 -16    0.05    0.25
   3  -1  16    0.30    0.38
   3   1  16    0.64    0.35
  -4  -1 -16    1.84    0.38
   4  -1  16    1.16    0.43
   4   1  16    1.84    0.43
   5  -1  16    9.77    0.65
   5   1  16   10.11    0.63
   6  -1  16   13.77    0.76
   6   1  16   15.41    0.79
   7  -1  16    0.62    0.43
   7   1  16    0.30    0.40
   8  -1  16   16.12    0.87
   8   1  16   15.57    0.82
   9  -1  16    6.35    0.67
   9   1  16    5.09    0.62
  10  -1  16   -0.27    0.41
  10   1  16   -0.12    0.35
  15   2 -16   -0.27    0.39
  14  -2 -16    0.66    0.42
  14   2 -16    0.30    0.37
  13  -2 -16   11.57    0.75
  13   2 -16   11.46    0.71
  12  -2 -16    0.60    0.39
  12   2 -16    0.24    0.36
  11  -2 -16   23.69    0.96
  11   2 -16   22.07    0.92
  10  -2 -16    5.09    0.49
  10   2 -16    4.73    0.46
  10   2 -16    5.04    0.42
   9  -2 -16    6.31    0.50
   9   2 -16    6.50    0.45
   9   2 -16    5.78    0.52
  -8  -2  16    0.03    0.23
   8  -2 -16   -0.35    0.24
   8   2 -16   -0.10    0.23
   8   2 -16   -0.06    0.23
  -7  -2  16    0.38    0.26
  -7  -2  16    0.08    0.22
   7  -2 -16    0.34    0.21
   7  -2 -16    0.29    0.30
   7   2 -16    0.49    0.25
   6  -2 -16    6.35    0.49
  -6  -2  16    5.78    0.44
   6  -2 -16    5.40    0.39
  -6  -2  16    5.98    0.45
   6   2 -16    5.46    0.47
   5  -2 -16   29.45    0.94
  -5  -2  16   30.54    0.91
  -5  -2  16   28.78    0.91
   5  -2 -16   28.79    0.85
   5   2 -16   27.54    0.93
   4  -2 -16   37.33    1.02
   4  -2 -16   38.11    1.07
  -4  -2  16   36.20    1.08
   4   2 -16   38.81    1.11
   3  -2 -16   10.11    0.51
   3  -2 -16   10.49    0.52
  -3  -2  16   10.30    0.57
   3   2 -16    9.72    0.51
  -2  -2  16   11.59    0.61
   2  -2 -16   11.67    0.55
   2  -2 -16   12.48    0.54
   2   2 -16   11.49    0.54
   1  -2 -16   58.75    1.36
  -1  -2  16   57.61    1.50
   1  -2 -16   57.21    1.43
   1   2 -16   60.07    1.46
  -1   2  16   59.02    1.41
   0  -2 -16   12.41    0.48
   0  -2  16   12.39    0.66
   0  -2 -16   12.10    0.59
   0   2  16   11.47    0.57
  -1  -2 -16   46.22    1.26
   1  -2  16   48.67    1.36
   1   2  16   46.17    1.25
  -2  -2 -16    1.46    0.35
   2  -2  16    1.36    0.42
   2   2  16    1.90    0.36
  -3  -2 -16   51.12    1.39
   3  -2  16   51.41    1.45
   3   2  16   49.87    1.39
  -4  -2 -16   14.41    0.70
   4  -2  16   14.31    0.78
   4   2  16   13.91    0.71
  -5  -2 -16   16.77    0.76
   5  -2  16   15.65    0.79
   5   2  16   15.16    0.76
  -6  -2 -16    4.03    0.45
   6  -2  16    4.02    0.57
   6   2  16    4.13    0.50
   7  -2  16   41.24    1.40
   7   2  16   43.04    1.37
   8  -2  16    0.20    0.41
   8   2  16    0.44    0.38
   9  -2  16    1.75    0.45
   9   2  16    1.23    0.43
  10  -2  16    2.37    0.57
  10   2  16    3.98    0.57
  14  -3 -16   -0.16    0.40
  14   3 -16    0.55    0.40
  13  -3 -16    4.08    0.57
  13   3 -16    3.09    0.50
  12  -3 -16    0.91    0.42
  12   3 -16    0.86    0.32
  12   3 -16    0.33    0.36
  11  -3 -16    3.13    0.49
  11   3 -16    3.18    0.46
  11   3 -16    3.21    0.42
  10  -3 -16    0.37    0.36
  10   3 -16    0.32    0.28
  10   3 -16   -0.07    0.26
   9  -3 -16   11.13    0.56
   9  -3 -16   10.38    0.65
   9   3 -16   11.74    0.60
   9   3 -16   11.15    0.65
   8  -3 -16    2.59    0.42
   8  -3 -16    2.72    0.34
   8   3 -16    3.28    0.40
   8   3 -16    2.35    0.39
  -7  -3  16   48.03    1.33
   7  -3 -16   47.57    1.34
   7  -3 -16   46.73    1.24
   7   3 -16   46.74    1.35
   6  -3 -16    4.33    0.43
   6  -3 -16    3.52    0.36
  -6  -3  16    3.91    0.41
  -6  -3  16    4.31    0.44
   6   3 -16    3.81    0.42
  -5  -3  16    6.23    0.47
   5  -3 -16    6.31    0.48
   5  -3 -16    6.42    0.43
  -5  -3  16    6.56    0.49
   5   3 -16    6.96    0.46
   4  -3 -16    3.51    0.38
   4  -3 -16    3.78    0.37
  -4  -3  16    3.96    0.41
  -4  -3  16    3.41    0.40
   4   3 -16    3.74    0.40
  -3  -3  16   32.18    1.03
   3  -3 -16   30.98    0.95
   3  -3 -16   31.93    0.95
   3   3 -16   31.19    1.00
   2  -3 -16    0.10    0.23
  -2  -3  16    0.31    0.27
   2  -3 -16    0.19    0.23
   2   3 -16    0.35    0.22
  -1  -3  16   40.29    1.19
   1  -3 -16   40.81    1.13
   0  -3 -16   -0.48    0.19
   0  -3  16   -0.12    0.29
   1  -3  16    3.07    0.42
  -1  -3 -16    2.83    0.38
   1   3  16    2.74    0.35
  -2  -3 -16    0.15    0.25
   2  -3  16    0.05    0.35
   2   3  16   -0.23    0.25
  -3  -3 -16   74.50    1.82
   3  -3  16   72.19    1.90
   3   3  16   73.15    1.81
  -4  -3 -16    0.88    0.35
   4  -3  16    0.40    0.40
   4   3  16    0.92    0.34
   5  -3  16   51.08    1.54
  -5  -3 -16   53.47    1.50
   5   3  16   52.88    1.50
  -6  -3 -16    3.77    0.45
   6  -3  16    3.33    0.55
   6   3  16    4.09    0.49
  -7  -3 -16    2.60    0.46
   7  -3  16    3.02    0.55
   7   3  16    2.83    0.49
   8  -3  16    0.82    0.47
   8   3  16    0.26    0.40
   9  -3  16    9.15    0.76
   9   3  16   10.18    0.72
  13  -4 -16    2.02    0.53
  13   4 -16    3.54    0.49
  13   4 -16    3.48    0.52
  12  -4 -16   -0.01    0.40
  12   4 -16   -0.35    0.31
  12   4 -16   -0.57    0.31
  11  -4 -16    1.20    0.44
  11   4 -16    1.32    0.37
  11   4 -16    2.24    0.40
  10  -4 -16    2.26    0.47
  10   4 -16    3.61    0.46
  10   4 -16    3.28    0.44
   9  -4 -16    0.46    0.38
   9  -4 -16    1.09    0.28
   9   4 -16    0.15    0.32
   9   4 -16    0.40    0.31
   8  -4 -16    7.72    0.59
   8  -4 -16    6.49    0.47
   8   4 -16    7.36    0.54
   8   4 -16    7.28    0.54
  -7  -4  16    6.03    0.46
  -7  -4  16    6.16    0.51
   7  -4 -16    6.90    0.48
   7  -4 -16    6.01    0.53
   7   4 -16    6.69    0.51
   7   4 -16    6.56    0.51
  -6  -4  16    0.35    0.30
   6  -4 -16    0.65    0.32
   6  -4 -16    0.39    0.26
  -6  -4  16    0.74    0.33
   6   4 -16   -0.07    0.26
  -5  -4  16    6.77    0.52
   5  -4 -16    7.63    0.51
   5  -4 -16    6.57    0.46
  -5  -4  16    6.33    0.53
   5   4 -16    7.07    0.51
   4  -4 -16   29.38    0.94
   4  -4 -16   30.40    0.95
  -4  -4  16   29.21    1.00
  -4  -4  16   29.82    0.99
   4   4 -16   29.47    0.98
  -3  -4  16    1.84    0.37
   3  -4 -16    1.93    0.33
   3   4 -16    2.49    0.36
   2  -4 -16   36.58    1.09
  -2  -4  16   35.17    1.14
   1  -4 -16   14.77    0.68
  -1  -4  16   15.23    0.74
   0  -4 -16    0.99    0.30
   0  -4  16    1.87    0.38
  -1  -4 -16   26.35    0.91
   1  -4  16   26.82    1.02
   2  -4  16   16.34    0.79
  -2  -4 -16   17.59    0.74
  -3  -4 -16   18.81    0.80
   3  -4  16   16.69    0.85
   3   4  16   19.11    0.77
   4  -4  16   14.18    0.80
  -4  -4 -16   14.73    0.74
   4   4  16   14.22    0.71
  -5  -4 -16    1.71    0.40
   5  -4  16    1.65    0.48
   5   4  16    1.24    0.36
   6  -4  16    2.35    0.49
  -6  -4 -16    1.07    0.39
   6   4  16    1.82    0.42
   7  -4  16   18.12    0.94
  -7  -4 -16   18.36    0.88
   7   4  16   18.52    0.88
   8  -4  16    2.54    0.59
  -8  -4 -16    2.87    0.52
   8   4  16    2.29    0.51
   9  -4  16   13.82    0.90
   9   4  16   14.65    0.87
  13   5 -16   -1.12    0.36
  12  -5 -16    1.24    0.49
  12   5 -16    0.55    0.42
  11  -5 -16    0.22    0.36
  11   5 -16   -0.16    0.30
  11   5 -16   -0.15    0.34
  10  -5 -16    2.41    0.48
  10   5 -16    2.51    0.42
  10   5 -16    2.95    0.46
   9  -5 -16    2.00    0.34
   9  -5 -16    1.24    0.41
   9   5 -16    1.07    0.38
   9   5 -16    1.61    0.38
   8  -5 -16    5.97    0.56
   8  -5 -16    6.66    0.52
   8   5 -16    7.74    0.56
   8   5 -16    7.54    0.55
  -7  -5  16    0.07    0.30
   7  -5 -16    0.06    0.32
  -7  -5  16   -0.16    0.30
   7  -5 -16   -0.16    0.25
   7   5 -16   -0.27    0.27
   7   5 -16   -0.08    0.30
   6  -5 -16   20.64    0.84
  -6  -5  16   21.56    0.88
  -6  -5  16   22.19    0.91
   6  -5 -16   20.47    0.83
   6   5 -16   21.55    0.86
   5  -5 -16    0.88    0.31
   5  -5 -16    1.56    0.36
  -5  -5  16    0.17    0.30
  -5  -5  16    0.71    0.30
   5   5 -16    0.68    0.30
   4  -5 -16   31.46    1.04
  -4  -5  16   30.99    1.06
  -4  -5  16   31.96    1.10
  -3  -5  16   -0.15    0.32
  -3  -5  16   -0.28    0.31
   3  -5 -16   -0.37    0.27
  -2  -5  16    4.97    0.53
   2  -5 -16    5.08    0.47
   1  -5 -16    3.64    0.43
  -1  -5  16    4.03    0.50
   0  -5  16   43.70    1.36
   0  -5 -16   45.43    1.32
  -1  -5 -16    1.98    0.37
   1  -5  16    1.57    0.39
   2  -5  16   15.98    0.81
  -2  -5 -16   16.26    0.76
   3  -5  16    0.05    0.39
  -3  -5 -16    0.55    0.34
  -4  -5 -16   -0.04    0.32
   4  -5  16    0.39    0.42
   5  -5  16    2.02    0.51
  -5  -5 -16    1.42    0.41
   6  -5  16   12.97    0.82
  -6  -5 -16   11.34    0.74
   6   5  16   12.74    0.71
  -7  -5 -16    0.27    0.39
   7  -5  16   -0.53    0.46
   7   5  16   -0.51    0.34
   8  -5  16    5.96    0.71
   8   5  16    6.69    0.60
  11  -6 -16    0.84    0.45
  10  -6 -16    7.12    0.57
  10  -6 -16    8.14    0.69
  10   6 -16    8.74    0.68
  10   6 -16    8.02    0.61
   9  -6 -16    0.41    0.41
   9  -6 -16   -0.02    0.28
   9   6 -16   -0.44    0.34
   9   6 -16   -0.42    0.32
   8  -6 -16    9.07    0.63
   8  -6 -16   10.41    0.68
   8   6 -16   11.15    0.73
   8   6 -16   11.28    0.67
   7  -6 -16   -0.47    0.37
  -7  -6  16    0.36    0.34
   7  -6 -16    0.42    0.30
  -7  -6  16    0.23    0.33
   6  -6 -16   -0.06    0.29
  -6  -6  16    0.06    0.33
  -6  -6  16    0.14    0.34
   5  -6 -16    4.07    0.44
  -5  -6  16    3.81    0.51
  -5  -6  16    4.46    0.51
   4  -6 -16   11.84    0.66
  -4  -6  16   10.03    0.65
  -4  -6  16   12.01    0.66
  -3  -6  16    0.51    0.33
  -3  -6  16    0.29    0.34
   3  -6 -16   -0.08    0.26
  -2  -6  16   15.07    0.78
   2  -6 -16   16.88    0.77
  -1  -6  16    6.18    0.62
   1  -6 -16    4.77    0.47
   0  -6  16    8.13    0.63
   0  -6 -16    7.60    0.58
   1  -6  16    2.53    0.49
  -1  -6 -16    2.46    0.39
  -2  -6 -16    3.20    0.42
   2  -6  16    4.70    0.59
  -3  -6 -16   -0.92    0.30
   3  -6  16   -0.78    0.38
  -4  -6 -16    4.79    0.54
   4  -6  16    4.54    0.61
  -5  -6 -16    1.29    0.43
   5  -6  16    0.44    0.50
   6  -6  16    3.26    0.55
  -6  -6 -16    2.58    0.50
   9  -7 -16    5.47    0.64
   8  -7 -16    0.78    0.37
  -7  -7  16    6.66    0.59
  -7  -7  16    6.23    0.64
   7  -7 -16    6.02    0.53
  -6  -7  16    2.49    0.44
  -6  -7  16    2.11    0.44
   6  -7 -16    2.24    0.46
  -5  -7  16   -0.25    0.30
   5  -7 -16   -0.26    0.30
  -5  -7  16   -0.06    0.29
  -4  -7  16   -0.23    0.34
   4  -7 -16    0.37    0.33
  -4  -7  16    0.05    0.33
   3  -7 -16   10.01    0.67
  -3  -7  16    9.51    0.67
  -3  -7  16   10.37    0.71
   2  -7 -16   -0.06    0.32
  -2  -7  16   -0.52    0.36
   1  -7 -16    3.97    0.48
  -1  -7  16    3.13    0.51
   0  -7  16    2.02    0.46
   0  -7 -16    1.80    0.43
  -1  -7 -16    0.59    0.39
   1  -7  16    0.95    0.46
  -2  -7 -16    9.77    0.68
   2  -7  16    9.65    0.77
   3  -7  16    8.10    0.71
  -3  -7 -16    7.49    0.64
   4  -7  16    2.19    0.57
  15   0 -17    3.19    0.56
  14   0 -17   -0.81    0.38
  13   0 -17    0.07    0.39
  12   0 -17   -0.03    0.35
  11   0 -17    4.97    0.54
  10   0 -17   -0.32    0.31
   9   0 -17   86.71    2.12
   8   0 -17   -0.13    0.29
   7   0 -17   71.79    1.78
   6   0 -17   -0.09    0.26
   5   0 -17    7.83    0.52
  -5   0  17    7.70    0.48
  -4   0  17   -0.22    0.25
   4   0 -17    0.17    0.24
  -3   0  17   69.77    1.64
   3   0 -17   70.43    1.65
   3   0 -17   66.95    1.54
   2   0 -17    0.04    0.22
  -2   0  17    0.28    0.31
   2   0 -17   -0.35    0.19
  -1   0  17   46.08    1.27
   1   0 -17   46.50    1.19
   1   0 -17   46.34    1.19
   0   0  17    0.14    0.32
   0   0 -17   -0.05    0.25
   0   0 -17    0.05    0.18
  -1   0 -17    6.75    0.50
  -1   0 -17    6.56    0.41
   1   0  17    6.61    0.56
  -2   0 -17   -0.01    0.26
   2   0  17   -0.04    0.31
   3   0  17   42.70    1.31
   4   0  17   -0.33    0.32
   5   0  17   18.64    0.89
   6   0  17   -0.79    0.35
   7   0  17   -0.40    0.38
   8   0  17    0.43    0.43
   9   0  17    5.78    0.66
  10   0  17    0.32    0.45
  15   1 -17    0.06    0.40
  14  -1 -17    0.98    0.46
  14   1 -17    2.06    0.48
  13  -1 -17    8.68    0.68
  13   1 -17    9.46    0.68
  12  -1 -17   -0.22    0.30
  12   1 -17    0.25    0.29
  11  -1 -17    7.67    0.60
  11   1 -17    6.95    0.57
  10  -1 -17    0.90    0.38
  10   1 -17    1.31    0.36
   9  -1 -17    1.87    0.40
   9   1 -17    1.69    0.36
   8  -1 -17    0.56    0.33
   8   1 -17    0.61    0.33
  -7  -1  17   27.58    0.86
   7  -1 -17   27.80    0.96
  -7  -1  17   28.46    0.89
   7   1 -17   26.99    0.93
   6  -1 -17   11.46    0.62
  -6  -1  17   12.31    0.57
   6   1 -17   11.10    0.58
   5  -1 -17   32.65    1.00
  -5  -1  17   30.59    0.94
   5  -1 -17   31.79    0.88
   5   1 -17   31.32    1.00
   4  -1 -17   30.31    0.87
   4  -1 -17   31.45    0.95
  -4  -1  17   30.46    0.95
   4   1 -17   30.88    0.97
  -3  -1  17    9.34    0.54
   3  -1 -17    9.87    0.50
   3  -1 -17    9.45    0.51
  -3   1  17    9.36    0.52
   3   1 -17    9.54    0.52
  -2  -1  17   44.71    1.24
   2  -1 -17   43.90    1.15
   2  -1 -17   45.03    1.17
  -2   1  17   45.27    1.19
   2   1 -17   42.92    1.18
  -1  -1  17    8.16    0.57
   1  -1 -17    8.07    0.44
   1  -1 -17    8.15    0.49
  -1   1  17    7.50    0.53
   1   1 -17    8.42    0.47
   0  -1 -17   10.33    0.56
   0  -1 -17   10.72    0.48
   0  -1  17   10.29    0.61
   0   1 -17   11.24    0.52
   0   1  17   10.15    0.60
  -1  -1 -17   40.11    1.14
  -1  -1 -17   39.75    1.03
   1  -1  17   40.14    1.23
   1   1  17   39.51    1.18
  -2  -1 -17    1.37    0.34
   2  -1  17    0.82    0.39
   2   1  17    0.22    0.34
   3  -1  17   11.60    0.71
  -3  -1 -17   10.92    0.64
   3   1  17   12.17    0.69
  -4  -1 -17   54.33    1.50
   4   1  17   57.53    1.58
   5  -1  17    1.19    0.44
   5   1  17    0.87    0.40
   6  -1  17    3.22    0.55
   6   1  17    2.49    0.48
   7  -1  17   27.44    1.13
   7   1  17   27.30    1.10
   8  -1  17    0.08    0.43
   8   1  17    0.40    0.40
   9  -1  17    7.00    0.67
   9   1  17    6.70    0.68
  15   2 -17    1.10    0.42
  14  -2 -17   -0.02    0.41
  14   2 -17   -0.10    0.36
  13  -2 -17    0.30    0.40
  13   2 -17   -0.22    0.32
  12  -2 -17   10.16    0.71
  12   2 -17   10.50    0.69
  11  -2 -17   -0.13    0.32
  11   2 -17    0.36    0.33
  10  -2 -17    3.98    0.48
  10   2 -17    4.38    0.49
   9  -2 -17    5.31    0.53
  -9  -2  17    4.71    0.43
  -9  -2  17    4.63    0.43
   9   2 -17    4.66    0.49
   9   2 -17    4.68    0.41
   8  -2 -17   -0.37    0.27
  -8  -2  17   -0.11    0.26
  -8  -2  17    0.05    0.29
   8   2 -17   -0.26    0.24
  -7  -2  17    0.85    0.29
   7  -2 -17    0.85    0.33
   7  -2 -17    0.59    0.22
  -7  -2  17    1.29    0.33
   7   2 -17    1.76    0.34
   6  -2 -17   77.63    1.89
  -6  -2  17   77.33    1.81
  -6  -2  17   75.70    1.84
   6  -2 -17   80.63    1.78
   6   2 -17   81.13    1.92
   5  -2 -17    0.21    0.24
   5  -2 -17    0.37    0.28
  -5  -2  17    0.51    0.30
   5   2 -17    0.12    0.26
   4  -2 -17   25.57    0.80
   4  -2 -17   23.81    0.83
  -4  -2  17   25.60    0.89
   4   2 -17   25.86    0.89
   3  -2 -17    2.55    0.32
   3  -2 -17    2.63    0.34
  -3  -2  17    2.87    0.40
   3   2 -17    3.10    0.37
   2  -2 -17    9.07    0.51
  -2  -2  17    8.88    0.53
   2  -2 -17    9.10    0.47
   2   2 -17    9.59    0.50
   1  -2 -17    8.04    0.45
  -1  -2  17    7.83    0.56
   1  -2 -17    8.17    0.51
  -1   2  17    7.25    0.50
   1   2 -17    8.19    0.48
   0  -2 -17   69.14    1.69
   0  -2  17   72.00    1.79
   0   2  17   70.92    1.69
   1  -2  17   -0.15    0.29
  -1  -2 -17   -0.11    0.24
   1   2  17    0.41    0.30
  -2  -2 -17  108.18    2.43
   2  -2  17  106.48    2.51
   2   2  17  110.42    2.45
   3  -2  17    3.96    0.53
  -3  -2 -17    4.28    0.47
   3   2  17    5.64    0.52
   4  -2  17   10.07    0.72
  -4  -2 -17   10.41    0.63
   4   2  17   10.38    0.65
  -5  -2 -17    8.58    0.59
   5  -2  17    8.51    0.69
   5   2  17    8.50    0.58
  -6  -2 -17   23.05    0.96
   6  -2  17   22.74    1.00
   6   2  17   23.69    0.97
   7  -2  17    1.82    0.44
   7   2  17    2.07    0.49
   8  -2  17   11.14    0.80
   8   2  17   11.20    0.75
   9  -2  17    0.42    0.43
   9   2  17   -0.05    0.36
  14   3 -17    1.25    0.45
  13  -3 -17    0.06    0.40
  13   3 -17    0.85    0.41
  12  -3 -17    1.60    0.39
  12   3 -17    1.39    0.42
  11  -3 -17    1.01    0.42
  11   3 -17    0.57    0.34
  11   3 -17    0.82    0.33
  10  -3 -17    6.66    0.55
  10   3 -17    6.05    0.56
  10   3 -17    6.01    0.50
   9  -3 -17    0.18    0.33
   9   3 -17    0.45    0.34
   9   3 -17    0.20    0.28
   8  -3 -17   31.49    1.09
   8  -3 -17   31.22    0.98
  -8  -3  17   32.71    1.07
  -8  -3  17   32.62    1.04
   8   3 -17   33.85    1.12
  -7  -3  17    2.42    0.38
  -7  -3  17    3.09    0.41
   7  -3 -17    2.62    0.42
   7  -3 -17    2.13    0.32
   7   3 -17    2.47    0.36
   6  -3 -17    2.88    0.36
   6  -3 -17    3.15    0.40
  -6  -3  17    3.39    0.41
  -6  -3  17    3.57    0.41
   6   3 -17    3.53    0.40
   5  -3 -17    1.26    0.32
  -5  -3  17    0.82    0.31
   5  -3 -17    0.72    0.26
  -5  -3  17    0.84    0.32
   5   3 -17    1.15    0.32
  -4  -3  17   35.64    1.11
   4  -3 -17   36.93    1.05
   4  -3 -17   34.16    1.04
   4   3 -17   34.78    1.09
  -3  -3  17   -0.20    0.29
   3  -3 -17   -0.06    0.23
   3  -3 -17   -0.54    0.24
   3   3 -17   -0.10    0.24
   2  -3 -17   87.94    1.91
   2  -3 -17   85.46    1.98
  -2  -3  17   85.54    2.06
   2   3 -17   84.22    2.01
   1  -3 -17   -0.18    0.24
  -1  -3  17   -0.15    0.28
   0  -3 -17   23.07    0.85
   0  -3  17   24.92    0.95
  -1  -3 -17    1.58    0.35
   1  -3  17    2.47    0.46
   1   3  17    2.47    0.35
   2  -3  17   19.18    0.87
  -2  -3 -17   19.77    0.80
   2   3  17   18.50    0.75
  -3  -3 -17    1.39    0.36
   3  -3  17    1.11    0.43
   3   3  17    0.92    0.33
  -4  -3 -17   52.55    1.52
   4  -3  17   54.76    1.59
   4   3  17   56.61    1.54
   5  -3  17    1.30    0.48
  -5  -3 -17    1.34    0.35
   5   3  17    1.75    0.40
  -6  -3 -17   15.37    0.78
   6  -3  17   15.41    0.84
   6   3  17   17.08    0.83
  -7  -3 -17    6.82    0.58
   7  -3  17    7.37    0.73
   7   3  17    6.61    0.61
   8  -3  17    0.83    0.49
   8   3  17    0.17    0.40
   9  -3  17    0.11    0.49
   9   3  17    0.56    0.44
  13   4 -17    0.53    0.43
  13   4 -17    0.94    0.38
  12  -4 -17   -0.14    0.39
  12   4 -17   -0.62    0.35
  12   4 -17   -0.42    0.36
  11  -4 -17    0.30    0.40
  11   4 -17    0.68    0.37
  11   4 -17    0.26    0.34
  10  -4 -17   -0.29    0.21
  10  -4 -17   -0.18    0.33
  10   4 -17   -0.37    0.29
  10   4 -17   -0.84    0.27
   9  -4 -17   15.45    0.71
   9  -4 -17   18.08    0.84
   9   4 -17   16.74    0.80
   9   4 -17   17.02    0.78
  -8  -4  17    0.47    0.32
   8  -4 -17   -0.03    0.26
  -8  -4  17   -0.19    0.28
   8  -4 -17   -0.02    0.34
   8   4 -17    0.58    0.32
   8   4 -17    0.40    0.32
  -7  -4  17    9.88    0.61
  -7  -4  17   10.91    0.65
   7  -4 -17   10.77    0.64
   7  -4 -17    8.95    0.54
   7   4 -17   10.08    0.61
   6  -4 -17    8.00    0.53
  -6  -4  17    9.63    0.62
   6  -4 -17    9.95    0.58
  -6  -4  17    8.92    0.58
   6   4 -17    8.44    0.56
  -5  -4  17    0.41    0.33
  -5  -4  17    0.62    0.31
   5  -4 -17   -0.05    0.24
   5  -4 -17    0.61    0.31
   5   4 -17    0.22    0.29
  -4  -4  17    8.00    0.56
   4  -4 -17    7.83    0.53
  -4  -4  17    8.34    0.58
   4  -4 -17    8.23    0.53
   4   4 -17    8.42    0.54
  -3  -4  17   16.76    0.78
   3  -4 -17   14.44    0.68
   3   4 -17   15.50    0.69
   2  -4 -17    0.25    0.27
  -2  -4  17    0.30    0.33
   1  -4 -17   11.62    0.60
  -1  -4  17   11.78    0.68
   0  -4 -17   23.72    0.87
   0  -4  17   22.20    0.93
  -1  -4 -17    0.43    0.28
   1  -4  17    0.39    0.40
   2  -4  17   29.83    1.10
  -2  -4 -17   32.69    1.08
   3  -4  17   23.67    0.98
  -3  -4 -17   25.50    0.96
   4  -4  17    4.50    0.62
  -4  -4 -17    5.35    0.53
   4   4  17    5.46    0.51
  -5  -4 -17    9.17    0.64
   5  -4  17    9.80    0.72
   5   4  17   10.96    0.67
   6  -4  17    1.41    0.48
  -6  -4 -17    2.03    0.45
   6   4  17    2.60    0.46
  -7  -4 -17    0.09    0.38
   7  -4  17    0.67    0.48
   7   4  17   -0.15    0.36
   8  -4  17    9.29    0.81
  -8  -4 -17    9.99    0.74
   8   4  17    9.77    0.71
  12   5 -17    1.05    0.43
  12   5 -17    1.22    0.42
  11  -5 -17    8.55    0.70
  11   5 -17    8.41    0.63
  11   5 -17    9.35    0.68
  10  -5 -17    0.19    0.33
  10  -5 -17    0.92    0.42
  10   5 -17   -0.24    0.34
  10   5 -17   -0.51    0.29
   9  -5 -17    0.06    0.31
   9  -5 -17   -0.03    0.37
   9   5 -17   -0.24    0.31
   9   5 -17   -0.07    0.30
   8  -5 -17    0.13    0.29
  -8  -5  17    0.85    0.34
  -8  -5  17    0.40    0.31
   8  -5 -17    0.51    0.40
   8   5 -17    0.97    0.31
   8   5 -17   -0.40    0.30
  -7  -5  17    7.82    0.59
   7  -5 -17    9.92    0.65
   7  -5 -17    8.60    0.57
  -7  -5  17    9.20    0.64
   7   5 -17    9.87    0.62
   6  -5 -17    1.47    0.37
  -6  -5  17    0.80    0.31
   6  -5 -17    1.04    0.31
  -6  -5  17    0.67    0.36
   6   5 -17    1.31    0.35
  -5  -5  17   22.07    0.93
   5  -5 -17   21.83    0.86
  -5  -5  17   23.40    0.91
   5   5 -17   22.17    0.88
  -4  -5  17    0.02    0.33
  -4  -5  17   -0.03    0.34
   4  -5 -17    0.18    0.29
  -3  -5  17    2.82    0.47
   3  -5 -17    2.62    0.40
  -2  -5  17    1.81    0.44
   2  -5 -17    1.86    0.34
   1  -5 -17   13.86    0.70
  -1  -5  17   14.02    0.76
   0  -5 -17    2.16    0.40
   0  -5  17    2.33    0.47
  -1  -5 -17   26.18    0.96
   1  -5  17   24.76    1.04
   2  -5  17    0.84    0.40
  -2  -5 -17    0.98    0.37
   3  -5  17    4.98    0.61
  -3  -5 -17    4.03    0.48
   4  -5  17    0.92    0.45
  -4  -5 -17    0.01    0.30
   5  -5  17    4.04    0.61
  -5  -5 -17    4.68    0.55
  -6  -5 -17    0.11    0.33
   6  -5  17   -0.04    0.45
   6   5  17    0.01    0.34
   7  -5  17   12.36    0.87
   7   5  17   11.90    0.76
  10  -6 -17    0.54    0.36
  10  -6 -17   -0.50    0.41
  10   6 -17    0.60    0.40
  10   6 -17   -1.00    0.34
   9  -6 -17   10.84    0.75
   9  -6 -17   10.29    0.67
   9   6 -17   12.50    0.73
   9   6 -17   12.11    0.78
   8  -6 -17    0.02    0.42
   8  -6 -17    0.30    0.31
  -8  -6  17   -0.15    0.34
  -8  -6  17   -0.31    0.28
   8   6 -17    0.23    0.36
   7  -6 -17    4.83    0.51
  -7  -6  17    5.81    0.58
  -7  -6  17    4.25    0.53
   6  -6 -17    3.31    0.44
  -6  -6  17    2.75    0.47
  -6  -6  17    4.11    0.50
  -5  -6  17    1.21    0.40
   5  -6 -17    1.08    0.31
  -5  -6  17    0.61    0.35
  -4  -6  17   -0.05    0.33
  -4  -6  17   -0.14    0.32
   4  -6 -17   -0.23    0.30
   3  -6 -17    3.77    0.46
  -3  -6  17    3.66    0.53
  -2  -6  17    1.11    0.37
   2  -6 -17    0.46    0.32
   1  -6 -17    3.63    0.46
  -1  -6  17    4.03    0.50
   0  -6 -17    6.08    0.55
   0  -6  17    5.35    0.61
   1  -6  17   -0.10    0.33
  -1  -6 -17    0.09    0.28
   2  -6  17    3.61    0.52
  -2  -6 -17    2.84    0.47
   3  -6  17    6.36    0.61
  -3  -6 -17    7.31    0.62
  -4  -6 -17    0.24    0.36
   4  -6  17   -0.23    0.38
   5  -6  17    7.54    0.76
  -5  -6 -17    6.92    0.64
   7  -7 -17    0.81    0.40
  -6  -7  17    0.16    0.37
  -6  -7  17   -0.43    0.37
   6  -7 -17    1.49    0.40
  -5  -7  17   -0.08    0.38
   5  -7 -17    0.02    0.33
  -5  -7  17   -0.28    0.35
  -4  -7  17    8.94    0.67
  -4  -7  17   10.17    0.71
   4  -7 -17    9.67    0.68
  -3  -7  17    0.05    0.33
   3  -7 -17   -0.27    0.34
   2  -7 -17    9.86    0.67
  -2  -7  17    9.81    0.73
  -1  -7  17   -0.26    0.38
   1  -7 -17   -0.55    0.31
   0  -7 -17    0.20    0.37
   0  -7  17    0.48    0.43
  -1  -7 -17    4.20    0.52
   1  -7  17    3.90    0.57
   2  -7  17    1.13    0.53
  14   0 -18    4.40    0.60
  13   0 -18   -0.50    0.33
  12   0 -18    1.86    0.45
  11   0 -18   -0.24    0.32
  10   0 -18    3.15    0.47
   9   0 -18   -0.09    0.31
   8   0 -18    9.14    0.60
   7   0 -18    0.23    0.26
   6   0 -18    7.83    0.54
   5   0 -18   -0.31    0.24
   4   0 -18   25.10    0.87
  -4   0  18   24.77    0.84
   3   0 -18   -0.15    0.23
  -3   0  18   -0.53    0.29
   2   0 -18  100.18    2.20
  -2   0  18   97.31    2.23
   2   0 -18  100.35    2.14
   1   0 -18    0.11    0.22
   1   0 -18   -0.10    0.24
  -1   0  18    0.25    0.31
   0   0 -18   21.34    0.73
   0   0 -18   20.51    0.76
   0   0  18   20.88    0.84
  -1   0 -18    0.24    0.28
  -1   0 -18    0.19    0.21
   1   0  18    0.25    0.31
   2   0  18   46.88    1.38
   3   0  18   -0.19    0.30
   4   0  18   57.81    1.66
   5   0  18    0.28    0.42
   6   0  18   24.92    1.06
   7   0  18   -0.09    0.43
   8   0  18   -0.07    0.42
   9   0  18   -0.82    0.42
  14  -1 -18   -0.49    0.40
  14   1 -18   -0.49    0.36
  13  -1 -18    0.47    0.42
  13   1 -18   -0.44    0.38
  12  -1 -18    5.41    0.58
  12   1 -18    5.64    0.58
  11  -1 -18    0.69    0.39
  11   1 -18    0.10    0.35
  10  -1 -18    6.16    0.57
  10   1 -18    7.72    0.59
   9  -1 -18    2.26    0.40
   9   1 -18    2.95    0.44
   8  -1 -18    4.85    0.50
   8   1 -18    4.50    0.45
   7  -1 -18   21.04    0.84
   7   1 -18   20.14    0.83
   6  -1 -18   19.55    0.77
  -6  -1  18   17.94    0.71
   6   1 -18   17.94    0.75
  -5  -1  18    0.90    0.30
   5  -1 -18    0.90    0.30
   5   1 -18    0.67    0.29
   4  -1 -18   26.83    0.88
   4  -1 -18   27.21    0.81
  -4  -1  18   24.27    0.87
   4   1 -18   25.03    0.88
  -3  -1  18    6.59    0.50
   3  -1 -18    6.39    0.46
   3  -1 -18    5.56    0.45
   3   1 -18    6.34    0.43
  -2  -1  18    5.59    0.51
   2  -1 -18    5.78    0.47
   2  -1 -18    5.70    0.42
  -2   1  18    5.06    0.49
   2   1 -18    5.95    0.43
  -1  -1  18   35.61    1.12
   1  -1 -18   34.88    1.04
   1  -1 -18   38.25    1.01
  -1   1  18   35.59    1.07
   1   1 -18   37.00    1.05
   0  -1 -18   21.25    0.78
   0  -1  18   21.91    0.84
   0  -1 -18   20.30    0.69
   0   1  18   21.13    0.85
   0   1 -18   21.56    0.75
  -1  -1 -18    0.25    0.30
   1  -1  18   -0.29    0.34
   1   1  18    0.37    0.34
  -2  -1 -18   50.19    1.36
   2  -1  18   47.30    1.41
   2   1  18   48.96    1.40
  -3  -1 -18   63.98    1.68
   3  -1  18   64.26    1.76
   3   1  18   65.55    1.73
   4  -1  18    1.68    0.49
  -4  -1 -18    2.53    0.39
   4   1  18    1.08    0.39
   5  -1  18   24.50    1.04
   5   1  18   22.14    0.95
   6  -1  18    6.36    0.62
   6   1  18    7.30    0.64
   7  -1  18    0.92    0.42
   7   1  18    0.36    0.44
   8  -1  18   18.58    0.98
   8   1  18   19.60    0.95
   9  -1  18    1.19    0.50
   9   1  18    0.87    0.46
  14   2 -18    1.96    0.50
  13  -2 -18    4.63    0.61
  13   2 -18    5.01    0.56
  12  -2 -18    1.64    0.42
  12   2 -18    0.44    0.36
  11  -2 -18   13.09    0.77
  11   2 -18   12.80    0.74
  10  -2 -18    0.91    0.40
  10   2 -18    1.67    0.40
   9  -2 -18    1.29    0.41
   9   2 -18    2.07    0.40
   8  -2 -18    2.97    0.45
  -8  -2  18    3.39    0.39
  -8  -2  18    2.23    0.38
   8   2 -18    2.65    0.43
  -7  -2  18   38.42    1.10
  -7  -2  18   37.90    1.15
   7  -2 -18   39.03    1.19
   7   2 -18   37.12    1.19
  -6  -2  18    6.00    0.51
   6  -2 -18    6.15    0.51
   6  -2 -18    6.61    0.47
   6   2 -18    6.04    0.50
  -5  -2  18   93.45    2.16
   5  -2 -18   96.06    2.16
   5  -2 -18   94.55    2.07
   5   2 -18   88.79    2.16
   4  -2 -18    0.01    0.23
   4  -2 -18   -0.55    0.22
  -4  -2  18   -0.47    0.27
   4   2 -18   -0.07    0.25
   3  -2 -18    5.32    0.42
  -3  -2  18    5.05    0.48
   3  -2 -18    4.98    0.42
   3   2 -18    4.56    0.42
   2  -2 -18    2.05    0.30
   2  -2 -18    2.89    0.35
  -2  -2  18    3.15    0.44
   2   2 -18    3.02    0.36
  -1  -2  18    5.62    0.53
   1  -2 -18    5.71    0.41
   1  -2 -18    5.24    0.46
   1   2 -18    5.93    0.43
   0  -2 -18    3.67    0.40
   0  -2  18    3.38    0.49
   0   2  18    3.33    0.40
   1  -2  18   46.71    1.38
  -1  -2 -18   46.49    1.31
   1   2  18   48.04    1.31
   2  -2  18   -0.65    0.36
  -2  -2 -18   -0.01    0.29
   2   2  18   -0.48    0.29
   3  -2  18   23.87    1.00
  -3  -2 -18   23.72    0.92
   3   2  18   23.85    0.93
  -4  -2 -18    7.13    0.59
   4  -2  18    6.41    0.61
   4   2  18    7.09    0.59
   5  -2  18    8.52    0.70
  -5  -2 -18    8.59    0.61
   5   2  18    8.38    0.63
   6  -2  18    8.69    0.69
   6   2  18    9.86    0.68
   7  -2  18   16.81    0.93
   7   2  18   16.81    0.88
   8  -2  18    1.11    0.48
   8   2  18    1.99    0.49
   9   2  18   14.58    0.87
  14   3 -18    0.19    0.41
  13  -3 -18    0.58    0.44
  13   3 -18    0.40    0.40
  12  -3 -18   -0.86    0.34
  12   3 -18   -0.44    0.32
  11  -3 -18    1.17    0.44
  11   3 -18    0.92    0.38
  10  -3 -18    2.82    0.47
  10   3 -18    2.22    0.45
  10   3 -18    2.65    0.41
  -9  -3  18   35.36    1.10
  -9  -3  18   35.29    1.14
   9  -3 -18   34.20    1.18
   9   3 -18   33.43    1.17
   8  -3 -18    0.04    0.25
   8  -3 -18    0.10    0.33
  -8  -3  18    0.98    0.32
  -8  -3  18    0.12    0.31
   8   3 -18    0.88    0.30
  -7  -3  18   33.01    1.05
   7  -3 -18   33.48    1.10
  -7  -3  18   33.03    1.08
   7  -3 -18   32.16    0.99
   7   3 -18   31.53    1.09
   6  -3 -18    3.71    0.44
  -6  -3  18    3.43    0.42
  -6  -3  18    2.78    0.44
   6  -3 -18    2.98    0.35
   6   3 -18    2.68    0.41
   5  -3 -18    0.23    0.25
   5  -3 -18    0.39    0.30
  -5  -3  18   -0.16    0.31
   5   3 -18    0.26    0.28
  -4  -3  18    0.93    0.32
   4  -3 -18    0.64    0.31
   4  -3 -18    0.18    0.26
   4   3 -18    0.57    0.28
   3  -3 -18   24.40    0.81
  -3  -3  18   22.78    0.87
   3  -3 -18   23.20    0.83
   3   3 -18   23.53    0.87
  -2  -3  18    0.54    0.36
   2  -3 -18    1.51    0.33
   2   3 -18    0.54    0.25
   1  -3 -18   76.15    1.83
  -1  -3  18   74.77    1.91
   0  -3  18   10.36    0.67
   0  -3 -18    8.33    0.56
   1  -3  18    0.49    0.35
  -1  -3 -18    0.61    0.33
  -2  -3 -18    1.46    0.38
   2  -3  18    2.04    0.46
   2   3  18    1.63    0.34
  -3  -3 -18   12.97    0.70
   3  -3  18   12.68    0.77
   3   3  18   12.36    0.68
   4  -3  18    0.80    0.45
  -4  -3 -18    0.99    0.38
   4   3  18    1.12    0.37
  -5  -3 -18   37.51    1.26
   5  -3  18   38.73    1.37
   5   3  18   39.00    1.28
   6  -3  18    7.39    0.71
  -6  -3 -18    7.29    0.64
   6   3  18    7.09    0.65
   7  -3  18    0.49    0.43
  -7  -3 -18   -0.06    0.39
   7   3  18    0.84    0.39
   8  -3  18    3.34    0.63
   8   3  18    2.91    0.55
  13   4 -18    1.00    0.46
  12  -4 -18    1.42    0.45
  12   4 -18    1.16    0.43
  12   4 -18    1.81    0.44
  11  -4 -18    2.45    0.51
  11   4 -18    2.36    0.45
  11   4 -18    2.78    0.46
  10  -4 -18    1.69    0.43
  10   4 -18    2.75    0.44
  10   4 -18    2.60    0.45
   9  -4 -18    0.43    0.30
  -9  -4  18   -0.21    0.29
   9  -4 -18    0.66    0.39
  -9  -4  18    0.54    0.31
   9   4 -18    1.02    0.36
   8  -4 -18    6.47    0.50
  -8  -4  18    6.18    0.56
  -8  -4  18    6.00    0.56
   8  -4 -18    6.28    0.55
   8   4 -18    5.83    0.53
  -7  -4  18    3.60    0.49
   7  -4 -18    4.71    0.45
   7  -4 -18    5.57    0.52
  -7  -4  18    4.30    0.47
   7   4 -18    4.25    0.48
   6  -4 -18   -0.24    0.28
   6  -4 -18    0.22    0.27
  -6  -4  18    0.20    0.31
  -6  -4  18    0.22    0.34
   6   4 -18    0.06    0.28
  -5  -4  18   32.09    1.09
   5  -4 -18   34.46    1.06
  -5  -4  18   32.15    1.12
   5  -4 -18   31.49    1.04
   5   4 -18   32.10    1.10
  -4  -4  18    5.07    0.50
   4  -4 -18    4.05    0.43
   4   4 -18    4.27    0.46
  -3  -4  18   26.55    0.99
   3  -4 -18   26.39    0.94
  -2  -4  18   33.96    1.17
   2  -4 -18   34.90    1.10
   1  -4 -18   -0.69    0.24
  -1  -4  18   -0.38    0.34
   0  -4 -18    5.33    0.47
   0  -4  18    5.96    0.58
  -1  -4 -18   16.22    0.74
   1  -4  18   17.03    0.82
   2  -4  18    6.42    0.62
  -2  -4 -18    6.67    0.57
  -3  -4 -18   12.13    0.72
   3  -4  18   13.55    0.81
   4  -4  18   17.76    0.91
  -4  -4 -18   16.22    0.79
   4   4  18   16.76    0.79
  -5  -4 -18    0.16    0.34
   5  -4  18   -0.20    0.43
   5   4  18    0.18    0.33
   6  -4  18    4.95    0.63
  -6  -4 -18    4.36    0.55
   6   4  18    5.60    0.59
   7  -4  18    7.27    0.78
  -7  -4 -18    7.45    0.70
   7   4  18    7.26    0.65
   8   4  18    1.67    0.45
  12   5 -18    4.98    0.59
  12   5 -18    6.56    0.66
  11  -5 -18    0.29    0.41
  11   5 -18   -0.05    0.33
  11   5 -18    0.25    0.36
  10  -5 -18    2.78    0.40
  10  -5 -18    3.16    0.52
  10   5 -18    1.41    0.43
  10   5 -18    2.19    0.41
  -9  -5  18    0.33    0.31
   9  -5 -18    0.04    0.38
  -9  -5  18   -0.04    0.31
   9  -5 -18    0.09    0.31
   9   5 -18    0.19    0.33
   9   5 -18    0.16    0.32
   8  -5 -18    0.38    0.30
  -8  -5  18    0.31    0.31
   8  -5 -18    0.59    0.35
  -8  -5  18    0.06    0.32
   8   5 -18    0.06    0.32
  -7  -5  18    0.59    0.35
   7  -5 -18    0.68    0.37
  -7  -5  18    0.78    0.38
   7  -5 -18    0.98    0.31
   7   5 -18    0.82    0.33
  -6  -5  18   12.13    0.72
   6  -5 -18   10.92    0.66
  -6  -5  18   13.33    0.71
   6  -5 -18   11.06    0.62
   6   5 -18   10.49    0.66
  -5  -5  18   -0.02    0.34
  -5  -5  18   -0.36    0.32
   5  -5 -18   -0.26    0.23
  -4  -5  18   11.77    0.73
   4  -5 -18   11.46    0.64
   3  -5 -18   -0.04    0.29
  -3  -5  18   -0.51    0.29
   2  -5 -18    0.70    0.33
  -2  -5  18    1.54    0.42
   1  -5 -18    1.15    0.36
  -1  -5  18    0.73    0.36
   0  -5 -18   10.32    0.63
   0  -5  18    8.98    0.68
  -1  -5 -18    0.79    0.36
   1  -5  18    0.96    0.45
   2  -5  18   19.68    0.95
  -2  -5 -18   20.30    0.89
  -3  -5 -18   -0.04    0.29
   3  -5  18    0.04    0.38
   4  -5  18    0.21    0.41
  -4  -5 -18   -0.29    0.33
  -5  -5 -18    1.16    0.43
   5  -5  18    0.94    0.50
   6  -5  18    3.25    0.62
   7   5  18    3.31    0.55
  10  -6 -18    0.32    0.36
  10  -6 -18   -0.44    0.45
  10   6 -18    0.20    0.39
   9  -6 -18    0.51    0.43
  -9  -6  18    0.26    0.40
   9  -6 -18    0.83    0.36
  -9  -6  18   -0.39    0.36
   9   6 -18    1.07    0.40
  -8  -6  18    1.51    0.42
  -8  -6  18    1.93    0.45
   8  -6 -18    1.36    0.46
   8  -6 -18    1.14    0.40
   8   6 -18    2.07    0.43
  -7  -6  18    0.53    0.36
  -7  -6  18    0.03    0.36
   7  -6 -18    0.73    0.33
  -6  -6  18   -0.10    0.35
  -6  -6  18   -0.17    0.33
   6  -6 -18   -0.57    0.29
   5  -6 -18    3.56    0.46
  -5  -6  18    3.88    0.52
  -5  -6  18    4.21    0.54
  -4  -6  18    0.77    0.37
   4  -6 -18    0.90    0.31
   3  -6 -18   -0.53    0.31
  -3  -6  18   -0.65    0.34
  -2  -6  18   10.61    0.74
   2  -6 -18   11.50    0.68
   1  -6 -18    2.31    0.42
  -1  -6  18    2.05    0.49
   0  -6 -18    2.91    0.47
   0  -6  18    2.87    0.54
   1  -6  18    8.65    0.73
  -1  -6 -18    9.56    0.66
  -2  -6 -18    3.80    0.52
   2  -6  18    2.98    0.53
  -3  -6 -18    0.22    0.38
   3  -6  18    0.39    0.49
   4  -6  18   12.58    0.85
   5  -7 -18    1.62    0.40
   4  -7 -18    1.27    0.42
  -4  -7  18    0.69    0.44
   3  -7 -18    7.37    0.62
  -3  -7  18    5.75    0.65
  -2  -7  18    0.46    0.44
   2  -7 -18    0.00    0.35
   1  -7 -18    6.70    0.64
  -1  -7  18    7.57    0.72
   0  -7  18    0.48    0.49
  14   0 -19   -0.21    0.33
  13   0 -19    2.52    0.47
  12   0 -19   -0.12    0.34
  11   0 -19    0.29    0.36
  10   0 -19   -0.14    0.32
   9   0 -19    8.52    0.61
   8   0 -19    0.07    0.30
   7   0 -19    1.52    0.36
   6   0 -19   -0.01    0.26
   5   0 -19    0.12    0.24
  -4   0  19   -0.10    0.30
   4   0 -19   -0.23    0.23
   3   0 -19   52.60    1.36
  -3   0  19   49.72    1.36
   2   0 -19    0.04    0.24
  -2   0  19   -0.22    0.31
   1   0 -19  110.06    2.38
   1   0 -19  109.26    2.37
  -1   0  19  109.56    2.48
   0   0 -19    0.09    0.19
   0   0  19    0.76    0.36
   0   0 -19    0.01    0.27
  -1   0 -19    5.68    0.48
   1   0  19    5.30    0.55
   2   0  19    0.19    0.39
   3   0  19    8.46    0.68
   4   0  19    0.24    0.42
   5   0  19   42.13    1.41
   6   0  19   -0.25    0.42
   7   0  19    3.79    0.60
   8   0  19    0.11    0.46
  14   1 -19    1.54    0.48
  13  -1 -19   -0.32    0.33
  13   1 -19    0.14    0.40
  12  -1 -19    1.55    0.44
  12   1 -19    1.13    0.41
  11  -1 -19    3.11    0.51
  11   1 -19    3.07    0.44
  10  -1 -19   -0.07    0.30
  10   1 -19    0.21    0.33
   9  -1 -19    0.87    0.37
   9   1 -19    0.93    0.37
   8  -1 -19    5.34    0.49
   8   1 -19    4.82    0.46
   7  -1 -19   15.07    0.72
   7   1 -19   13.81    0.71
   6  -1 -19   -0.04    0.28
  -6  -1  19   -0.30    0.29
   6   1 -19    0.07    0.27
  -5  -1  19   46.62    1.29
   5  -1 -19   47.20    1.30
   5   1 -19   46.27    1.31
   4  -1 -19    2.49    0.36
  -4  -1  19    2.59    0.40
   4   1 -19    2.20    0.34
   3  -1 -19   35.58    1.04
  -3  -1  19   33.15    1.06
   3  -1 -19   34.45    1.00
   3   1 -19   34.02    1.05
  -2  -1  19   10.65    0.63
   2  -1 -19   11.67    0.57
   2  -1 -19   11.35    0.54
  -2   1  19   11.62    0.63
   2   1 -19   11.38    0.56
   1  -1 -19   12.14    0.56
  -1  -1  19   11.54    0.66
   1  -1 -19   11.51    0.62
  -1   1  19   12.12    0.64
   1   1 -19   11.99    0.58
   0  -1 -19    3.82    0.34
   0  -1  19    4.52    0.48
   0  -1 -19    4.72    0.43
   0   1  19    4.83    0.49
   0   1 -19    4.33    0.39
  -1  -1 -19   26.69    0.93
   1  -1  19   26.50    1.01
   1   1  19   26.38    0.98
  -2  -1 -19   49.31    1.39
   2  -1  19   48.59    1.49
   2   1  19   50.55    1.47
   3  -1  19   13.83    0.79
  -3  -1 -19   12.60    0.71
   3   1  19   12.66    0.75
   4  -1  19   37.17    1.27
   4   1  19   35.39    1.25
   5  -1  19   -0.33    0.37
   5   1  19    0.32    0.36
   6  -1  19   12.96    0.79
   6   1  19   11.06    0.78
   7  -1  19   13.42    0.86
   7   1  19   13.39    0.80
   8  -1  19   -0.54    0.44
   8   1  19   -0.06    0.47
  13  -2 -19    0.43    0.42
  13   2 -19   -0.05    0.36
  12  -2 -19    6.60    0.59
  12   2 -19    6.61    0.63
  11  -2 -19    0.64    0.38
  11   2 -19    0.33    0.33
  10  -2 -19   17.05    0.86
  10   2 -19   18.38    0.87
   9  -2 -19    2.11    0.44
   9   2 -19    2.07    0.39
  -8  -2  19    0.83    0.32
   8  -2 -19    1.47    0.40
  -8  -2  19    1.04    0.30
   8   2 -19    1.47    0.38
   7  -2 -19   16.62    0.77
  -7  -2  19   16.64    0.71
  -7  -2  19   15.94    0.73
   7   2 -19   15.53    0.75
   6  -2 -19   21.00    0.85
  -6  -2  19   22.07    0.85
   6   2 -19   22.79    0.88
  -5  -2  19   -0.18    0.31
   5  -2 -19    0.15    0.27
   5  -2 -19    0.26    0.24
   5   2 -19    0.08    0.28
  -4  -2  19   18.07    0.79
   4  -2 -19   19.56    0.74
   4  -2 -19   18.87    0.71
   4   2 -19   17.48    0.77
   3  -2 -19    4.59    0.41
   3  -2 -19    4.65    0.41
  -3  -2  19    4.20    0.49
   3   2 -19    4.62    0.40
  -2  -2  19    0.20    0.33
   2  -2 -19   -0.11    0.26
   2  -2 -19    0.28    0.26
   2   2 -19    0.44    0.26
   1  -2 -19    8.06    0.53
  -1  -2  19    7.12    0.54
   1   2 -19    8.26    0.51
   0  -2 -19   39.49    1.17
   0  -2  19   38.24    1.23
  -1  -2 -19    4.82    0.48
   1  -2  19    4.85    0.53
   1   2  19    5.55    0.51
  -2  -2 -19   31.32    1.06
   2  -2  19   32.51    1.17
   2   2  19   33.12    1.09
  -3  -2 -19    0.61    0.36
   3  -2  19    0.84    0.39
   3   2  19    0.31    0.36
   4  -2  19   -0.07    0.38
  -4  -2 -19   -0.19    0.32
   4   2  19   -0.53    0.31
   5  -2  19    2.07    0.51
  -5  -2 -19    1.22    0.42
   5   2  19    1.67    0.44
   6  -2  19   13.26    0.85
   6   2  19   12.89    0.78
   7  -2  19    6.05    0.70
   7   2  19    3.90    0.59
   8  -2  19   20.56    1.07
   8   2  19   19.28    1.00
  13   3 -19    0.75    0.44
  12  -3 -19    3.03    0.55
  12   3 -19    4.20    0.55
  11  -3 -19    0.72    0.37
  11   3 -19    0.64    0.38
  10  -3 -19    5.72    0.60
  10   3 -19    6.02    0.58
  -9  -3  19   -0.32    0.32
   9  -3 -19   -0.39    0.32
  -9  -3  19   -0.41    0.28
   9   3 -19    0.20    0.33
   8  -3 -19   17.21    0.81
  -8  -3  19   17.08    0.78
  -8  -3  19   16.65    0.77
   8   3 -19   17.44    0.82
   7  -3 -19    0.52    0.28
  -7  -3  19    0.17    0.31
  -7  -3  19    0.32    0.36
   7  -3 -19    0.92    0.37
   7   3 -19    0.58    0.33
  -6  -3  19   17.91    0.78
   6  -3 -19   18.48    0.81
   6  -3 -19   18.74    0.76
  -6  -3  19   18.58    0.81
   6   3 -19   17.07    0.77
  -5  -3  19    5.00    0.52
   5  -3 -19    5.41    0.48
   5  -3 -19    4.50    0.45
   5   3 -19    4.28    0.46
  -4  -3  19    7.80    0.58
   4  -3 -19    6.34    0.49
   4  -3 -19    7.28    0.52
   4   3 -19    6.75    0.52
  -3  -3  19    0.84    0.33
   3  -3 -19    0.54    0.30
   3   3 -19    0.19    0.26
   2  -3 -19   39.19    1.15
  -2  -3  19   38.24    1.24
   2   3 -19   38.37    1.17
  -1  -3  19    7.56    0.62
   1  -3 -19    7.70    0.52
   0  -3 -19   39.31    1.20
   0  -3  19   39.08    1.30
  -1  -3 -19    0.71    0.34
   1  -3  19    1.02    0.45
  -2  -3 -19   -0.37    0.30
   2  -3  19    0.28    0.42
   3  -3  19    0.83    0.45
  -3  -3 -19    0.40    0.34
   3   3  19   -0.15    0.32
  -4  -3 -19   27.31    1.05
   4  -3  19   28.81    1.15
   4   3  19   27.26    1.04
   5  -3  19    4.58    0.65
  -5  -3 -19    3.03    0.50
   5   3  19    3.27    0.50
  -6  -3 -19   11.17    0.77
   6  -3  19   12.26    0.85
   6   3  19   11.52    0.75
   7  -3  19    2.32    0.59
   7   3  19    2.80    0.50
   8   3  19    0.53    0.43
  12  -4 -19    5.46    0.64
  12   4 -19    4.45    0.56
  11  -4 -19    0.18    0.40
  11   4 -19    0.94    0.40
  11   4 -19    0.44    0.37
 -10  -4  19   10.42    0.69
 -10  -4  19   10.15    0.66
  10  -4 -19   10.53    0.71
  10   4 -19   10.04    0.69
  -9  -4  19    5.07    0.54
  -9  -4  19    5.53    0.56
   9  -4 -19    5.64    0.57
   9   4 -19    5.64    0.55
   8  -4 -19    1.33    0.35
  -8  -4  19    1.79    0.44
   8  -4 -19    0.77    0.39
  -8  -4  19    0.75    0.38
   8   4 -19    1.03    0.34
  -7  -4  19    5.51    0.54
  -7  -4  19    5.35    0.52
   7  -4 -19    6.27    0.58
   7  -4 -19    5.75    0.47
   7   4 -19    6.01    0.56
  -6  -4  19    7.55    0.57
   6  -4 -19    6.83    0.57
   6  -4 -19    6.09    0.50
  -6  -4  19    6.24    0.58
   6   4 -19    6.60    0.55
  -5  -4  19    0.06    0.35
   5  -4 -19   -0.13    0.27
   5  -4 -19    0.36    0.32
   5   4 -19    0.48    0.32
   4  -4 -19   24.90    0.91
  -4  -4  19   24.63    0.97
   4   4 -19   24.19    0.94
   3  -4 -19   11.57    0.64
  -3  -4  19   11.84    0.71
   2  -4 -19    2.76    0.41
  -2  -4  19    2.94    0.45
  -1  -4  19   14.64    0.79
   1  -4 -19   15.60    0.73
   0  -4  19    9.04    0.69
   0  -4 -19   10.05    0.63
   1  -4  19    1.81    0.48
  -1  -4 -19    1.82    0.36
   2  -4  19   20.09    0.96
  -2  -4 -19   20.40    0.88
   3  -4  19    5.83    0.66
  -3  -4 -19    6.38    0.58
   4  -4  19    2.86    0.56
  -4  -4 -19    1.87    0.43
   5  -4  19    2.98    0.58
  -5  -4 -19    3.46    0.48
   5   4  19    2.58    0.46
   6  -4  19    5.90    0.68
  -6  -4 -19    5.01    0.60
   6   4  19    4.69    0.56
   7   4  19    0.70    0.43
  11  -5 -19    1.88    0.50
  11   5 -19    0.92    0.44
  11   5 -19    1.96    0.47
 -10  -5  19    0.97    0.40
 -10  -5  19   -0.49    0.36
  10  -5 -19   -0.36    0.38
  10  -5 -19    0.12    0.31
  10   5 -19    0.07    0.34
   9  -5 -19    0.04    0.31
  -9  -5  19   -0.34    0.34
  -9  -5  19   -0.65    0.32
   9  -5 -19   -0.46    0.35
   9   5 -19    0.22    0.35
  -8  -5  19    0.31    0.36
   8  -5 -19   -0.43    0.35
   8  -5 -19   -0.53    0.27
  -8  -5  19   -0.81    0.27
   8   5 -19   -0.07    0.31
   7  -5 -19    8.62    0.58
  -7  -5  19    8.56    0.65
   7  -5 -19    9.18    0.65
  -7  -5  19    8.48    0.62
   7   5 -19    8.63    0.63
   6  -5 -19   -0.36    0.27
  -6  -5  19    0.22    0.34
  -6  -5  19    0.34    0.32
   6   5 -19   -0.38    0.30
  -5  -5  19   19.54    0.89
   5  -5 -19   19.61    0.85
  -5  -5  19   20.32    0.94
   4  -5 -19   -0.50    0.28
  -4  -5  19    0.02    0.37
  -3  -5  19   16.32    0.85
   3  -5 -19   17.01    0.79
   2  -5 -19    0.75    0.36
  -2  -5  19    0.24    0.40
  -1  -5  19    0.56    0.43
   1  -5 -19    0.25    0.32
   0  -5 -19    2.32    0.40
   0  -5  19    2.34    0.52
  -1  -5 -19   14.08    0.76
   1  -5  19   13.74    0.83
  -2  -5 -19    0.29    0.32
   2  -5  19   -0.13    0.41
  -3  -5 -19    9.33    0.64
   3  -5  19    8.95    0.75
   4  -5  19    1.11    0.52
  -4  -5 -19    0.86    0.39
   5  -5  19    0.49    0.49
   9  -6 -19    1.45    0.41
   9  -6 -19    1.71    0.48
   9   6 -19    1.99    0.45
  -8  -6  19   -0.07    0.37
  -8  -6  19    0.36    0.40
   8  -6 -19    0.56    0.32
  -7  -6  19    1.53    0.44
  -7  -6  19    1.66    0.43
   7  -6 -19    1.07    0.38
  -6  -6  19    0.54    0.43
   6  -6 -19    1.01    0.37
  -6  -6  19    0.75    0.40
  -5  -6  19   -0.14    0.36
  -5  -6  19   -0.12    0.36
   5  -6 -19   -0.31    0.33
  -4  -6  19    0.40    0.40
   4  -6 -19    1.07    0.40
  -3  -6  19   10.54    0.75
   3  -6 -19   10.46    0.69
   2  -6 -19   -0.89    0.28
  -2  -6  19   -0.36    0.37
  -1  -6  19   15.55    0.88
   1  -6 -19   15.89    0.82
   0  -6  19    6.60    0.68
   0  -6 -19    6.37    0.55
   1  -6  19    2.87    0.53
  -1  -6 -19    2.59    0.47
  -2  -6 -19    1.48    0.38
   2  -6  19    1.14    0.47
  13   0 -20   -0.09    0.39
  12   0 -20    1.67    0.45
  11   0 -20   -0.42    0.32
  10   0 -20    7.39    0.60
   9   0 -20   -0.15    0.32
   8   0 -20    2.94    0.41
   7   0 -20    0.20    0.31
   6   0 -20   12.70    0.67
   5   0 -20    0.13    0.28
   4   0 -20    1.36    0.32
   3   0 -20   -0.03    0.24
  -3   0  20   -0.68    0.28
  -2   0  20   58.31    1.56
   2   0 -20   58.45    1.50
   1   0 -20    0.21    0.24
  -1   0  20    0.17    0.34
   1   0 -20    0.41    0.29
   0   0 -20   17.77    0.75
   0   0 -20   18.33    0.70
   0   0  20   17.05    0.84
  -1   0 -20    0.18    0.30
   1   0  20   -0.15    0.35
   2   0  20   17.19    0.88
   3   0  20   -0.14    0.40
   4   0  20   37.23    1.32
   5   0  20    0.59    0.46
   6   0  20   27.22    1.16
   7   0  20   -0.10    0.46
  13  -1 -20    1.80    0.51
  13   1 -20    2.67    0.49
  12  -1 -20    7.03    0.61
  12   1 -20    7.27    0.63
  11  -1 -20    0.39    0.38
  11   1 -20    0.11    0.36
  10  -1 -20    9.58    0.65
  10   1 -20   10.30    0.68
   9  -1 -20    7.86    0.61
   9   1 -20    7.23    0.59
   8  -1 -20    5.01    0.53
   8   1 -20    4.67    0.52
   7  -1 -20    5.51    0.52
   7   1 -20    5.68    0.53
   6  -1 -20    5.26    0.49
   6   1 -20    5.22    0.50
   5  -1 -20   -0.01    0.28
  -5  -1  20    0.02    0.32
   5   1 -20   -0.21    0.27
  -4  -1  20   37.39    1.16
   4  -1 -20   37.70    1.13
   4   1 -20   38.47    1.16
  -3  -1  20    7.82    0.60
   3  -1 -20    7.95    0.51
   3   1 -20    8.08    0.51
   2  -1 -20    0.55    0.29
   2  -1 -20    0.41    0.24
  -2  -1  20    0.74    0.36
   2   1 -20    0.28    0.24
   1  -1 -20   15.14    0.69
   1  -1 -20   15.64    0.62
  -1  -1  20   15.01    0.75
  -1   1  20   14.82    0.75
   1   1 -20   15.08    0.66
   0  -1 -20    4.13    0.44
   0  -1  20    4.74    0.51
   0   1 -20    4.58    0.38
   0   1  20    4.97    0.52
  -1  -1 -20    0.97    0.36
   1  -1  20    1.18    0.42
   1   1  20    1.39    0.44
  -2  -1 -20   28.41    1.04
   2  -1  20   30.35    1.16
   2   1  20   31.43    1.14
   3  -1  20    7.11    0.68
  -3  -1 -20    6.69    0.60
   3   1  20    6.99    0.64
   4  -1  20    5.50    0.66
   4   1  20    5.67    0.62
   5  -1  20   17.72    0.95
   5   1  20   16.57    0.89
   6  -1  20    3.78    0.59
   6   1  20    1.62    0.53
   7  -1  20    1.01    0.53
   7   1  20    1.01    0.49
  13   2 -20   -0.14    0.40
  12  -2 -20    0.23    0.37
  12   2 -20    0.52    0.41
  11  -2 -20    4.44    0.56
  11   2 -20    4.90    0.58
  10  -2 -20    1.52    0.43
  10   2 -20    1.22    0.42
   9  -2 -20    8.85    0.66
   9   2 -20    7.64    0.60
   8  -2 -20   16.06    0.79
   8   2 -20   16.21    0.80
   7  -2 -20    2.59    0.44
  -7  -2  20    2.11    0.40
   7   2 -20    2.56    0.39
  -6  -2  20    4.23    0.50
   6  -2 -20    4.56    0.48
   6   2 -20    4.35    0.48
  -5  -2  20   39.79    1.22
   5  -2 -20   40.94    1.22
   5   2 -20   38.64    1.23
   4  -2 -20   -0.33    0.27
  -4  -2  20   -0.27    0.32
   4  -2 -20   -0.11    0.27
   4   2 -20    0.44    0.30
   3  -2 -20   12.22    0.64
  -3  -2  20   12.73    0.70
   3  -2 -20   14.70    0.66
   3   2 -20   14.52    0.68
   2  -2 -20    4.18    0.40
  -2  -2  20    4.65    0.53
   2  -2 -20    4.47    0.45
   2   2 -20    4.87    0.45
  -1  -2  20    4.16    0.53
   1  -2 -20    4.32    0.45
   1   2 -20    4.36    0.40
   0  -2  20    8.92    0.66
   0  -2 -20    9.10    0.60
   1  -2  20   66.11    1.81
  -1  -2 -20   65.26    1.70
   1   2  20   63.84    1.69
  -2  -2 -20    0.76    0.36
   2  -2  20    0.28    0.36
   2   2  20    0.23    0.33
  -3  -2 -20   16.15    0.77
   3  -2  20   16.23    0.89
   3   2  20   16.29    0.83
   4  -2  20    0.29    0.46
  -4  -2 -20   -0.59    0.30
   4   2  20    0.09    0.37
  -5  -2 -20    0.30    0.39
   5  -2  20   -0.06    0.40
   5   2  20    0.49    0.40
   6  -2  20    2.84    0.56
   6   2  20    4.02    0.57
   7  -2  20   11.89    0.83
   7   2  20   11.75    0.82
  12  -3 -20    0.30    0.35
  12   3 -20    0.02    0.38
  11  -3 -20    0.48    0.41
  11   3 -20    0.55    0.36
  10  -3 -20   -0.18    0.36
  10   3 -20   -0.41    0.32
   9  -3 -20    8.64    0.66
  -9  -3  20    9.17    0.62
  -9  -3  20    9.17    0.62
   9   3 -20    8.90    0.62
  -8  -3  20    1.70    0.41
  -8  -3  20    1.69    0.40
   8  -3 -20    0.97    0.38
   8   3 -20    1.59    0.39
  -7  -3  20   13.45    0.70
   7  -3 -20   13.05    0.72
  -7  -3  20   13.70    0.73
   7   3 -20   12.73    0.69
   6  -3 -20   -0.02    0.29
   6  -3 -20    0.46    0.34
  -6  -3  20   -0.31    0.33
   6   3 -20    0.35    0.31
  -5  -3  20    0.14    0.35
   5  -3 -20    0.82    0.35
   5  -3 -20    0.41    0.29
   5   3 -20    0.45    0.28
  -4  -3  20    1.90    0.44
   4  -3 -20    2.70    0.38
   4  -3 -20    2.71    0.38
   4   3 -20    2.25    0.39
   3  -3 -20   27.15    0.96
  -3  -3  20   28.20    1.05
   3   3 -20   30.23    1.03
   2  -3 -20    3.07    0.41
  -2  -3  20    1.91    0.45
   2   3 -20    2.16    0.38
  -1  -3  20   65.76    1.81
   1  -3 -20   68.68    1.74
   0  -3 -20    3.52    0.43
   0  -3  20    3.67    0.54
  -1  -3 -20   11.64    0.66
   1  -3  20   12.29    0.77
  -2  -3 -20   -0.02    0.34
   2  -3  20    0.37    0.37
   3  -3  20    1.88    0.47
  -3  -3 -20    1.86    0.45
   4  -3  20    0.16    0.41
  -4  -3 -20    0.36    0.38
   4   3  20    0.59    0.37
  -5  -3 -20   14.89    0.81
   5  -3  20   14.94    0.92
   5   3  20   16.24    0.85
  -6  -3 -20    1.68    0.44
   6  -3  20    1.08    0.57
   6   3  20    1.65    0.48
   7   3  20    5.22    0.64
  11  -4 -20    5.41    0.63
  11   4 -20    5.00    0.60
 -10  -4  20    2.12    0.46
  10  -4 -20    2.82    0.51
 -10  -4  20    2.01    0.45
  10   4 -20    2.46    0.47
  -9  -4  20    1.51    0.44
  -9  -4  20    1.53    0.44
   9  -4 -20    1.86    0.47
   9   4 -20    1.84    0.44
  -8  -4  20   14.78    0.78
  -8  -4  20   13.37    0.74
   8  -4 -20   14.81    0.78
   8  -4 -20   13.86    0.70
   8   4 -20   14.91    0.78
   7  -4 -20    2.31    0.44
  -7  -4  20    1.82    0.43
   7  -4 -20    2.59    0.40
  -7  -4  20    2.39    0.44
   7   4 -20    2.53    0.43
   6  -4 -20   10.50    0.65
  -6  -4  20    8.00    0.64
   6  -4 -20    8.76    0.59
   6   4 -20    7.83    0.60
  -5  -4  20   12.62    0.75
   5  -4 -20   12.23    0.67
   5   4 -20   13.22    0.71
   4  -4 -20   -0.33    0.28
  -4  -4  20   -0.49    0.28
   4   4 -20    0.08    0.26
   3  -4 -20    4.87    0.49
  -3  -4  20    5.44    0.58
   2  -4 -20   15.68    0.74
  -2  -4  20   15.91    0.83
   1  -4 -20    0.50    0.30
  -1  -4  20    0.48    0.40
   0  -4 -20    5.34    0.49
   0  -4  20    5.37    0.61
   1  -4  20   16.41    0.87
  -1  -4 -20   17.92    0.84
  -2  -4 -20   -0.04    0.36
   2  -4  20   -0.17    0.41
   3  -4  20   12.58    0.84
  -3  -4 -20   13.29    0.78
   4  -4  20    2.75    0.58
  -4  -4 -20    1.60    0.45
  -5  -4 -20   -0.13    0.40
   5  -4  20    0.13    0.51
   6   4  20    6.54    0.66
 -10  -5  20    5.64    0.63
  10  -5 -20    6.31    0.64
 -10  -5  20    5.27    0.59
  10   5 -20    5.55    0.60
  -9  -5  20    0.51    0.40
   9  -5 -20   -0.05    0.39
   9  -5 -20    0.06    0.35
  -9  -5  20   -0.81    0.35
   9   5 -20    0.06    0.34
   8  -5 -20    1.95    0.46
  -8  -5  20    1.19    0.43
  -8  -5  20    1.30    0.42
   8  -5 -20    1.16    0.39
   8   5 -20    0.82    0.38
   7  -5 -20   -0.35    0.29
  -7  -5  20    0.55    0.38
  -7  -5  20    0.21    0.33
   7   5 -20   -0.27    0.30
  -6  -5  20    3.76    0.52
   6  -5 -20    3.63    0.45
  -6  -5  20    3.29    0.49
   6   5 -20    4.04    0.48
   5  -5 -20    0.20    0.32
  -5  -5  20    0.66    0.42
   4  -5 -20   15.78    0.77
  -4  -5  20   17.08    0.88
   3  -5 -20    1.38    0.36
  -3  -5  20    0.62    0.42
  -2  -5  20    2.60    0.52
   2  -5 -20    2.05    0.41
   1  -5 -20    4.23    0.47
  -1  -5  20    3.96    0.58
   0  -5 -20    6.58    0.60
   0  -5  20    6.89    0.71
  -1  -5 -20    1.27    0.37
   1  -5  20    1.47    0.52
   2  -5  20   17.75    0.98
  -2  -5 -20   17.92    0.89
  -3  -5 -20   -0.21    0.33
   3  -5  20    0.31    0.49
   8  -6 -20    3.58    0.51
  -7  -6  20    0.41    0.44
   7  -6 -20   -0.13    0.33
  -7  -6  20   -0.11    0.38
  -6  -6  20    6.46    0.66
  -6  -6  20    6.15    0.64
   6  -6 -20    5.58    0.58
  -5  -6  20    3.13    0.54
   5  -6 -20    2.81    0.48
   4  -6 -20   -0.01    0.34
  -4  -6  20    0.37    0.42
  -3  -6  20    0.50    0.44
   3  -6 -20    0.09    0.30
  -2  -6  20    8.26    0.68
   2  -6 -20    8.78    0.66
   1  -6 -20    1.03    0.37
  -1  -6  20    1.80    0.52
   0  -6  20    2.28    0.52
   0  -6 -20    2.26    0.43
  12   0 -21   -0.84    0.34
  11   0 -21    1.09    0.38
  10   0 -21   -0.28    0.28
   9   0 -21    0.65    0.37
   8   0 -21   -0.12    0.30
   7   0 -21   33.23    1.12
   6   0 -21   -0.19    0.29
   5   0 -21    0.19    0.28
   4   0 -21    0.00    0.26
   3   0 -21   26.09    0.91
   2   0 -21   -0.24    0.23
  -2   0  21   -0.39    0.32
   1   0 -21   42.83    1.19
  -1   0  21   39.21    1.27
   0   0 -21   -0.07    0.21
   0   0  21    0.63    0.39
   0   0 -21   -0.21    0.29
   1   0  21   31.69    1.16
   2   0  21    0.13    0.43
   3   0  21    8.72    0.72
   4   0  21    0.36    0.44
   5   0  21   34.98    1.33
   6   0  21   -0.75    0.39
   7   0  21    7.95    0.76
  12  -1 -21    0.13    0.40
  12   1 -21    0.08    0.40
  11  -1 -21    1.34    0.43
  11   1 -21    1.70    0.43
  10  -1 -21    6.18    0.55
  10   1 -21    6.31    0.59
   9  -1 -21   10.31    0.68
   9   1 -21   10.11    0.68
   8  -1 -21   24.25    0.98
   8   1 -21   26.50    1.03
   7  -1 -21    0.08    0.29
   7   1 -21    0.00    0.27
   6  -1 -21   10.14    0.63
   6   1 -21    9.54    0.62
   5  -1 -21   20.41    0.82
   5   1 -21   18.46    0.81
  -4  -1  21    0.29    0.33
   4  -1 -21   -0.18    0.29
   4   1 -21    0.17    0.28
  -3  -1  21   15.89    0.79
   3  -1 -21   16.21    0.70
   3   1 -21   16.47    0.72
   2  -1 -21    6.09    0.46
  -2  -1  21    6.24    0.55
   2  -1 -21    6.30    0.51
   2   1 -21    6.04    0.47
   1  -1 -21   -0.09    0.29
   1  -1 -21    0.26    0.23
  -1  -1  21    0.46    0.38
   1   1 -21    0.14    0.25
   0  -1 -21    8.05    0.58
   0  -1  21    7.83    0.65
   0   1  21    8.75    0.63
  -1  -1 -21   28.52    1.02
   1  -1  21   28.49    1.11
   1   1  21   27.37    1.05
  -2  -1 -21   -0.44    0.30
   2  -1  21    0.04    0.44
   2   1  21   -0.19    0.39
   3  -1  21   49.93    1.58
  -3  -1 -21   50.42    1.48
   3   1  21   48.98    1.54
   4  -1  21    5.76    0.68
   4   1  21    5.25    0.61
   5  -1  21    3.09    0.56
   5   1  21    2.63    0.55
   6  -1  21   10.17    0.83
   6   1  21   10.36    0.80
   7   1  21    3.54    0.62
  12  -2 -21    1.54    0.45
  12   2 -21    2.33    0.50
  11  -2 -21    0.19    0.41
  11   2 -21   -0.49    0.36
  10  -2 -21   11.08    0.73
  10   2 -21   10.24    0.67
   9  -2 -21    1.94    0.44
   9   2 -21    1.69    0.44
   8  -2 -21    0.85    0.38
   8   2 -21    1.10    0.37
   7  -2 -21    1.74    0.41
   7   2 -21    1.53    0.40
  -6  -2  21   15.32    0.75
   6  -2 -21   16.14    0.77
   6   2 -21   16.08    0.77
  -5  -2  21    2.00    0.43
   5  -2 -21    3.01    0.41
   5   2 -21    2.50    0.37
  -4  -2  21   43.27    1.30
   4  -2 -21   43.56    1.24
   4  -2 -21   39.56    1.19
   4   2 -21   42.89    1.29
   3  -2 -21    0.37    0.27
  -3  -2  21   -0.23    0.35
   3  -2 -21   -0.16    0.29
   3   2 -21    0.11    0.29
   2  -2 -21   10.62    0.62
  -2  -2  21    9.79    0.68
   2   2 -21   11.12    0.61
   1  -2 -21    7.15    0.58
  -1  -2  21    6.69    0.62
   0  -2 -21   13.84    0.73
   0  -2  21   14.42    0.78
  -1  -2 -21   -0.40    0.33
   1  -2  21    0.44    0.44
  -2  -2 -21   45.20    1.39
   2  -2  21   44.68    1.48
   2   2  21   45.54    1.40
  -3  -2 -21    0.38    0.37
   3  -2  21    0.81    0.49
   3   2  21    0.23    0.39
  -4  -2 -21    5.21    0.59
   4  -2  21    5.23    0.63
   4   2  21    4.29    0.57
   5  -2  21    2.73    0.57
   5   2  21    3.25    0.55
   6  -2  21    7.09    0.78
   6   2  21    6.38    0.68
   7   2  21    3.74    0.63
  11  -3 -21    0.51    0.44
  11   3 -21    0.98    0.40
  10  -3 -21    6.29    0.63
  10   3 -21    5.47    0.62
   9  -3 -21    0.99    0.40
   9   3 -21    0.84    0.35
  -8  -3  21   21.81    0.90
   8  -3 -21   23.76    0.97
  -8  -3  21   21.67    0.93
   8   3 -21   22.75    0.98
   7  -3 -21   -0.24    0.31
  -7  -3  21   -0.62    0.33
   7   3 -21   -0.12    0.28
  -6  -3  21   17.91    0.85
   6  -3 -21   19.83    0.84
   6   3 -21   19.44    0.87
   5  -3 -21    5.49    0.49
  -5  -3  21    5.53    0.56
   5  -3 -21    5.58    0.50
   5   3 -21    5.10    0.52
  -4  -3  21    0.22    0.38
   4  -3 -21    0.91    0.36
   4   3 -21    1.34    0.36
   3  -3 -21    0.27    0.29
  -3  -3  21   -0.01    0.30
   3   3 -21    0.72    0.31
  -2  -3  21   34.03    1.21
   2  -3 -21   34.74    1.12
   1  -3 -21   -0.20    0.33
  -1  -3  21    1.06    0.45
   0  -3 -21   23.82    0.94
   0  -3  21   23.94    1.03
  -1  -3 -21    1.20    0.39
   1  -3  21    1.03    0.42
   2  -3  21    0.30    0.44
  -2  -3 -21    0.19    0.33
  -3  -3 -21    1.57    0.44
   3  -3  21    2.18    0.55
  -4  -3 -21   10.30    0.71
   4  -3  21    9.49    0.81
   4   3  21   11.66    0.74
  -5  -3 -21    0.83    0.47
   5  -3  21    0.73    0.51
   5   3  21    0.30    0.46
   6   3  21   10.75    0.79
  11  -4 -21   -0.06    0.45
  10  -4 -21    3.96    0.56
 -10  -4  21    2.36    0.50
 -10  -4  21    2.79    0.50
  10   4 -21    4.06    0.54
  -9  -4  21    2.75    0.51
  -9  -4  21    3.62    0.49
   9  -4 -21    3.64    0.53
   9   4 -21    3.37    0.49
  -8  -4  21   -0.03    0.36
  -8  -4  21   -0.20    0.33
   8  -4 -21    0.17    0.37
   8   4 -21   -0.31    0.29
   7  -4 -21    5.42    0.56
  -7  -4  21    4.38    0.56
   7  -4 -21    5.12    0.51
   7   4 -21    5.00    0.56
  -6  -4  21    5.98    0.63
   6  -4 -21    6.85    0.56
   6   4 -21    7.31    0.58
   5  -4 -21    0.27    0.34
  -5  -4  21    0.50    0.39
   5   4 -21    0.57    0.29
   4  -4 -21    9.68    0.63
  -4  -4  21   10.07    0.69
   4   4 -21   10.33    0.64
  -3  -4  21   10.20    0.71
   3  -4 -21    8.97    0.62
  -2  -4  21    1.69    0.47
   2  -4 -21    0.70    0.35
   1  -4 -21   11.77    0.70
  -1  -4  21   11.87    0.78
   0  -4 -21    0.63    0.37
   0  -4  21    0.90    0.45
  -1  -4 -21    1.42    0.41
   1  -4  21    1.05    0.51
   2  -4  21   12.82    0.82
  -2  -4 -21   14.45    0.80
   3  -4  21    0.29    0.49
  -3  -4 -21    0.94    0.44
  -4  -4 -21    3.71    0.55
   4  -4  21    3.86    0.65
  10  -5 -21    0.13    0.44
 -10  -5  21    0.14    0.38
  -9  -5  21    4.55    0.60
   9  -5 -21    4.87    0.63
  -9  -5  21    3.97    0.55
  -8  -5  21    0.59    0.43
  -8  -5  21    0.67    0.39
   8  -5 -21    0.71    0.41
   8  -5 -21    0.16    0.31
   8   5 -21   -0.13    0.35
   7  -5 -21   -0.11    0.31
  -7  -5  21   -0.11    0.41
  -7  -5  21   -0.56    0.35
   7   5 -21    0.49    0.35
   6  -5 -21   -0.53    0.34
  -6  -5  21   -0.29    0.31
   6   5 -21    0.16    0.36
  -5  -5  21    6.12    0.65
   5  -5 -21    6.22    0.56
   4  -5 -21    0.12    0.33
  -4  -5  21    0.17    0.42
  -3  -5  21    6.27    0.66
   3  -5 -21    6.49    0.58
   2  -5 -21   -0.04    0.34
  -2  -5  21   -0.54    0.37
   1  -5 -21    0.81    0.37
  -1  -5  21    0.55    0.41
   0  -5  21    1.37    0.52
   0  -5 -21   -0.04    0.36
  -1  -5 -21   15.83    0.86
   1  -5  21   15.65    0.92
   2  -5  21    0.67    0.52
  -2  -5 -21    0.12    0.38
   6  -6 -21    3.91    0.55
   5  -6 -21    0.24    0.39
   4  -6 -21    0.13    0.38
   3  -6 -21    1.63    0.43
   2  -6 -21   -0.30    0.35
  12   0 -22    1.31    0.47
  11   0 -22   -0.28    0.31
  10   0 -22   -0.17    0.33
   9   0 -22    0.23    0.36
   8   0 -22   51.48    1.54
   7   0 -22   -0.54    0.30
   6   0 -22   29.67    1.06
   5   0 -22   -0.37    0.28
   4   0 -22   -0.47    0.23
   3   0 -22   -0.44    0.26
  -2   0  22   43.41    1.35
   2   0 -22   44.70    1.27
   1   0 -22    0.92    0.28
  -1   0  22    0.56    0.39
   0   0  22   53.93    1.58
   0   0 -22   55.45    1.46
   1   0  22   -0.24    0.40
   2   0  22    2.79    0.55
   3   0  22   -0.27    0.44
   4   0  22   20.90    1.04
   5   0  22   -0.19    0.45
   6   0  22   15.41    0.91
  12  -1 -22    0.92    0.41
  12   1 -22    1.41    0.41
  11  -1 -22   -0.35    0.37
  11   1 -22    0.15    0.42
  10  -1 -22    2.42    0.48
  10   1 -22    2.56    0.45
   9  -1 -22   15.99    0.83
   9   1 -22   15.52    0.84
   8  -1 -22    0.13    0.29
   8   1 -22    0.32    0.32
   7  -1 -22    8.34    0.61
   7   1 -22    7.97    0.61
   6  -1 -22   13.15    0.71
   6   1 -22   12.61    0.71
   5  -1 -22    0.81    0.34
   5   1 -22    1.32    0.35
   4  -1 -22   31.03    1.04
  -4  -1  22   30.32    1.08
   4   1 -22   30.89    1.06
  -3  -1  22    5.24    0.57
   3  -1 -22    4.25    0.42
   3   1 -22    4.72    0.45
  -2  -1  22   12.24    0.75
   2  -1 -22   12.90    0.64
   2   1 -22   11.28    0.62
   1  -1 -22   18.04    0.80
  -1  -1  22   20.62    0.95
   1   1 -22   19.00    0.78
   0  -1  22    0.57    0.43
   0  -1 -22    1.38    0.37
   1  -1  22    1.06    0.48
  -1  -1 -22    1.07    0.38
   1   1  22    1.88    0.46
   2  -1  22   47.03    1.52
  -2  -1 -22   48.41    1.45
   2   1  22   45.51    1.48
   3  -1  22    0.85    0.51
   3   1  22    0.64    0.42
   4  -1  22   15.20    0.94
   4   1  22   16.51    0.92
   5  -1  22    9.09    0.82
   5   1  22    8.20    0.76
   6  -1  22    1.29    0.58
   6   1  22    0.05    0.47
  11  -2 -22   12.35    0.80
  11   2 -22   11.26    0.77
  10  -2 -22    0.61    0.40
  10   2 -22    0.35    0.37
   9  -2 -22    3.56    0.51
   9   2 -22    3.59    0.52
   8  -2 -22   -0.50    0.32
   8   2 -22   -0.23    0.31
   7  -2 -22    1.88    0.41
   7   2 -22    1.38    0.39
  -6  -2  22    0.96    0.44
   6  -2 -22    1.71    0.37
   6   2 -22    1.93    0.40
   5  -2 -22   23.15    0.88
  -5  -2  22   21.25    0.91
   5   2 -22   22.18    0.92
   4  -2 -22    0.71    0.32
  -4  -2  22   -0.07    0.37
   4   2 -22    0.73    0.29
   3  -2 -22   22.09    0.87
  -3  -2  22   22.29    0.95
   3   2 -22   23.40    0.91
  -2  -2  22    3.52    0.54
   2  -2 -22    3.15    0.44
   2   2 -22    3.73    0.43
   1  -2 -22   -0.23    0.31
  -1  -2  22   -0.01    0.39
   0  -2 -22    0.57    0.37
   0  -2  22    0.74    0.44
   1  -2  22   36.25    1.33
  -1  -2 -22   38.70    1.27
  -2  -2 -22    2.48    0.47
   2  -2  22    2.73    0.56
  -3  -2 -22   17.33    0.88
   3  -2  22   18.46    0.99
   3   2  22   17.42    0.91
  -4  -2 -22    3.84    0.55
   4  -2  22    3.42    0.64
   4   2  22    4.02    0.57
   5  -2  22    0.17    0.45
   5   2  22   -0.65    0.41
   6   2  22    2.01    0.53
  11  -3 -22    2.34    0.52
  10  -3 -22    0.02    0.40
  10   3 -22   -0.06    0.38
   9  -3 -22    3.05    0.51
   9   3 -22    3.40    0.47
   8  -3 -22   -0.14    0.36
   8   3 -22   -0.34    0.32
  -7  -3  22   19.70    0.90
   7  -3 -22   19.74    0.87
   7   3 -22   19.26    0.90
   6  -3 -22    3.53    0.46
  -6  -3  22    2.31    0.47
   6   3 -22    2.41    0.40
   5  -3 -22    4.17    0.46
  -5  -3  22    4.35    0.56
   5   3 -22    3.47    0.44
  -4  -3  22    0.16    0.41
   4  -3 -22    0.08    0.31
   4   3 -22    0.77    0.31
   3  -3 -22    4.92    0.50
  -3  -3  22    5.42    0.60
   3   3 -22    5.26    0.51
  -2  -3  22   -0.24    0.39
   2  -3 -22   -0.15    0.32
  -1  -3  22   19.41    0.95
   1  -3 -22   21.40    0.90
   0  -3  22    3.22    0.55
   0  -3 -22    2.01    0.44
   1  -3  22    0.17    0.43
  -1  -3 -22    0.48    0.39
   2  -3  22    8.17    0.74
  -2  -3 -22    7.24    0.65
  -3  -3 -22   13.20    0.81
   3  -3  22   14.68    0.92
  -4  -3 -22    0.10    0.42
   4  -3  22   -0.35    0.51
   5   3  22   20.39    1.00
   6   3  22   -0.10    0.51
  10  -4 -22   -0.12    0.40
  -9  -4  22    1.70    0.44
   9  -4 -22    1.30    0.45
  -9  -4  22    1.85    0.44
   9   4 -22    2.16    0.45
   8  -4 -22    2.96    0.50
  -8  -4  22    2.55    0.51
   8   4 -22    2.69    0.47
   7  -4 -22   -0.10    0.39
  -7  -4  22   -1.05    0.38
   7   4 -22   -0.50    0.32
  -6  -4  22    3.93    0.55
   6  -4 -22    3.10    0.46
   6   4 -22    3.41    0.48
  -5  -4  22    2.34    0.48
   5  -4 -22    2.17    0.41
   5   4 -22    2.90    0.45
  -4  -4  22    1.93    0.48
   4  -4 -22    1.85    0.41
   4   4 -22    1.68    0.36
  -3  -4  22    1.18    0.48
   3  -4 -22    0.75    0.38
   2  -4 -22   15.70    0.79
  -2  -4  22   14.14    0.86
   1  -4 -22    1.00    0.40
  -1  -4  22    1.26    0.49
   0  -4  22    8.17    0.73
   0  -4 -22    7.45    0.64
  -1  -4 -22    5.22    0.60
   1  -4  22    5.45    0.68
  -2  -4 -22   -0.64    0.34
   2  -4  22   -0.12    0.40
   3  -4  22    5.65    0.72
  -3  -4 -22    5.69    0.59
   9  -5 -22   -0.20    0.43
  -8  -5  22   -0.41    0.37
  -8  -5  22   -0.87    0.38
  -7  -5  22   -0.81    0.42
   7  -5 -22   -0.02    0.36
   6  -5 -22    6.87    0.59
  -6  -5  22    7.20    0.69
  -5  -5  22    1.28    0.49
   5  -5 -22    0.59    0.38
  -4  -5  22   15.57    0.90
   4  -5 -22   15.72    0.82
  -3  -5  22    0.46    0.45
   3  -5 -22    0.00    0.37
   2  -5 -22    3.90    0.52
  -2  -5  22    5.22    0.66
  -1  -5  22    1.00    0.53
   1  -5 -22    0.41    0.39
   0  -5  22    1.25    0.55
   0  -5 -22    1.77    0.47
  -1  -5 -22    0.94    0.42
  11   0 -23    1.02    0.43
  10   0 -23    0.07    0.38
   9   0 -23    7.61    0.64
   8   0 -23   -0.34    0.33
   7   0 -23   38.46    1.29
   6   0 -23    0.23    0.33
   5   0 -23    9.88    0.62
   4   0 -23   -0.17    0.25
   3   0 -23    6.71    0.51
   2   0 -23   -0.21    0.26
  -1   0  23   56.83    1.65
   1   0 -23   57.33    1.54
   0   0  23    0.25    0.44
   1   0  23   10.35    0.79
   2   0  23   -0.64    0.41
   3   0  23    3.27    0.61
   4   0  23    0.11    0.51
   5   0  23   25.46    1.21
  11  -1 -23    6.12    0.64
  11   1 -23    4.94    0.58
  10  -1 -23    2.18    0.48
  10   1 -23    2.74    0.50
   9  -1 -23   11.02    0.72
   9   1 -23   10.61    0.69
   8  -1 -23    0.35    0.34
   8   1 -23    0.73    0.38
   7  -1 -23    0.22    0.34
   7   1 -23    0.03    0.27
   6  -1 -23    7.07    0.59
   6   1 -23    6.59    0.56
   5  -1 -23   10.11    0.63
   5   1 -23    9.24    0.63
   4  -1 -23   -0.27    0.27
   4   1 -23    0.57    0.32
  -3  -1  23   20.55    0.91
   3  -1 -23   19.60    0.81
   3   1 -23   22.41    0.87
  -2  -1  23   29.09    1.13
   2   1 -23   28.11    1.01
  -1  -1  23    4.40    0.58
   1   1 -23    5.09    0.47
   0  -1  23   11.74    0.78
   0  -1 -23   11.06    0.71
  -1  -1 -23   15.44    0.82
   1  -1  23   15.42    0.89
   1   1  23   15.08    0.84
  -2  -1 -23    3.78    0.52
   2  -1  23    4.85    0.64
   2   1  23    4.38    0.61
   3  -1  23   21.72    1.10
   3   1  23   23.68    1.07
   4  -1  23    0.75    0.49
   4   1  23    1.58    0.52
   5  -1  23    1.67    0.61
   5   1  23    1.65    0.52
  11  -2 -23   -0.53    0.39
  10  -2 -23    6.49    0.64
  10   2 -23    6.54    0.66
   9  -2 -23    1.42    0.44
   9   2 -23    2.12    0.47
   8  -2 -23    1.24    0.41
   8   2 -23    1.14    0.40
   7  -2 -23    1.19    0.38
   7   2 -23    1.24    0.38
   6  -2 -23    8.50    0.61
   6   2 -23    8.23    0.61
   5  -2 -23    2.11    0.40
  -5  -2  23    1.93    0.45
   5   2 -23    1.99    0.41
   4  -2 -23   30.37    1.05
  -4  -2  23   31.89    1.15
   4   2 -23   31.44    1.11
  -3  -2  23   -0.77    0.36
   3   2 -23   -0.54    0.26
  -2  -2  23    6.71    0.66
   2  -2 -23    6.15    0.57
   2   2 -23    6.65    0.54
  -1  -2  23    3.77    0.57
   1  -2 -23    3.89    0.52
   0  -2 -23    4.49    0.53
   0  -2  23    4.63    0.64
   1  -2  23    6.39    0.71
  -1  -2 -23    6.55    0.62
   2  -2  23   16.06    0.96
  -2  -2 -23   14.70    0.83
   3  -2  23    1.26    0.54
  -3  -2 -23    0.62    0.43
   4  -2  23    4.72    0.66
  -4  -2 -23    5.79    0.65
   4   2  23    5.24    0.62
   5   2  23    3.56    0.60
  10  -3 -23   -0.22    0.37
   9  -3 -23   -0.19    0.38
   9   3 -23   -0.30    0.34
   8  -3 -23    1.78    0.45
   8   3 -23    3.36    0.51
   7  -3 -23    0.18    0.35
  -7  -3  23    0.13    0.43
   7   3 -23    0.63    0.37
   6  -3 -23    4.73    0.56
  -6  -3  23    3.73    0.55
   6   3 -23    4.39    0.51
  -5  -3  23   -0.32    0.35
   5   3 -23   -0.48    0.29
  -4  -3  23    0.26    0.39
   4   3 -23   -0.02    0.32
  -3  -3  23   -0.62    0.40
   3  -3 -23    0.36    0.36
   3   3 -23   -0.56    0.21
  -2  -3  23   16.22    0.89
   2  -3 -23   18.57    0.85
   1  -3 -23    0.38    0.40
  -1  -3  23   -0.85    0.40
   0  -3 -23   18.03    0.88
   0  -3  23   17.69    0.95
   1  -3  23    7.57    0.76
  -1  -3 -23    6.34    0.61
  -2  -3 -23    0.52    0.42
   2  -3  23   -0.29    0.46
  -3  -3 -23    2.19    0.51
   3  -3  23    2.80    0.63
   9  -4 -23   -0.15    0.41
  -8  -4  23   -1.30    0.38
   8  -4 -23    1.23    0.47
  -7  -4  23    4.39    0.57
   7   4 -23    3.81    0.56
  -6  -4  23   -0.41    0.41
   6   4 -23    0.00    0.34
  -5  -4  23    0.59    0.46
   5  -4 -23    0.97    0.38
   5   4 -23    1.73    0.43
  -4  -4  23    7.60    0.72
   4  -4 -23    6.42    0.57
   3  -4 -23    3.43    0.51
  -3  -4  23    4.47    0.61
  -2  -4  23    4.88    0.62
   2  -4 -23    3.81    0.53
  -1  -4  23    9.57    0.78
   1  -4 -23   10.18    0.72
   0  -4  23   -0.08    0.49
   0  -4 -23    0.04    0.39
  -1  -4 -23    1.44    0.43
   1  -4  23    1.30    0.49
  -2  -4 -23    4.20    0.60
  -6  -5  23    0.56    0.50
   6  -5 -23    1.24    0.42
   5  -5 -23   10.28    0.73
  -5  -5  23   10.49    0.79
  -4  -5  23    0.12    0.48
   4  -5 -23    0.10    0.38
   3  -5 -23    8.90    0.67
  -3  -5  23    9.05    0.77
   2  -5 -23    0.51    0.42
   1  -5 -23   -0.53    0.37
  10   0 -24    0.38    0.44
   9   0 -24   -0.64    0.29
   8   0 -24    9.61    0.70
   7   0 -24   -0.18    0.31
   6   0 -24   13.45    0.74
   5   0 -24   -0.29    0.29
   4   0 -24    1.04    0.36
   3   0 -24    0.01    0.28
   2   0 -24   28.19    1.00
   0   0  24   27.14    1.13
   1   0  24   -0.27    0.45
   2   0  24    9.22    0.80
   3   0  24   -0.63    0.50
   4   0  24    6.43    0.75
  10  -1 -24    8.56    0.71
  10   1 -24    9.27    0.68
   9  -1 -24    0.45    0.39
   9   1 -24   -0.45    0.37
   8  -1 -24    7.93    0.62
   8   1 -24    8.15    0.62
   7  -1 -24    5.78    0.58
   7   1 -24    5.49    0.58
   6  -1 -24    1.44    0.39
   6   1 -24    1.76    0.42
   5  -1 -24    5.53    0.55
   5   1 -24    4.65    0.51
   4  -1 -24   12.28    0.70
   4   1 -24   11.46    0.68
   3  -1 -24    8.66    0.59
   3   1 -24    8.31    0.58
  -2  -1  24    8.89    0.76
   2   1 -24    8.89    0.61
  -1  -1  24   10.24    0.76
   1   1 -24   10.54    0.62
   0  -1  24    1.60    0.53
   1  -1  24    8.66    0.77
  -1  -1 -24    9.24    0.70
   2  -1  24   22.68    1.12
   2   1  24   22.86    1.07
   3  -1  24   -0.65    0.48
   3   1  24    0.62    0.48
   4  -1  24   12.30    0.92
   4   1  24   12.45    0.90
  10  -2 -24    1.26    0.46
   9  -2 -24    3.21    0.53
   9   2 -24    2.96    0.47
   8  -2 -24   -0.15    0.34
   8   2 -24   -0.53    0.34
   7  -2 -24    0.46    0.37
   7   2 -24   -0.45    0.32
   6  -2 -24    0.35    0.34
   6   2 -24    0.02    0.33
   5  -2 -24   17.18    0.82
   5   2 -24   17.70    0.86
  -4  -2  24   -0.59    0.38
   4   2 -24    0.89    0.36
  -3  -2  24   12.89    0.80
   3   2 -24   12.88    0.72
  -2  -2  24    3.24    0.56
   2   2 -24    4.01    0.46
  -1  -2  24    1.94    0.52
   1  -2 -24    2.44    0.44
   0  -2  24    8.07    0.75
   0  -2 -24    7.52    0.69
   1  -2  24    1.97    0.60
  -1  -2 -24    2.68    0.48
  -2  -2 -24    2.81    0.53
   2  -2  24    4.39    0.70
  -3  -2 -24    6.05    0.65
   3  -2  24    5.36    0.74
   9  -3 -24    6.11    0.65
   8  -3 -24    0.78    0.43
   8   3 -24    0.60    0.39
   7  -3 -24    6.40    0.61
   7   3 -24    5.70    0.59
  -6  -3  24   -0.74    0.38
   6   3 -24   -0.52    0.33
  -5  -3  24    8.80    0.69
   5   3 -24   10.21    0.68
  -4  -3  24   -0.38    0.40
   4   3 -24   -0.09    0.26
   3  -3 -24    0.62    0.38
  -3  -3  24   -0.33    0.43
   2  -3 -24   -0.02    0.37
  -2  -3  24    0.37    0.47
   1  -3 -24   15.17    0.84
  -1  -3  24   14.79    0.90
   0  -3  24    2.98    0.55
   0  -3 -24    3.00    0.54
   1  -3  24    3.88    0.67
  -1  -3 -24    4.83    0.61
   2  -3  24    0.51    0.54
  -2  -3 -24    1.64    0.50
  -8  -4  24   -0.63    0.41
  -7  -4  24    0.45    0.44
  -6  -4  24    1.77    0.53
  -5  -4  24    5.30    0.67
   5   4 -24    5.85    0.56
  -4  -4  24   -0.82    0.42
   4  -4 -24   -0.47    0.32
   3  -4 -24    7.14    0.64
  -3  -4  24    7.57    0.72
   2  -4 -24    7.25    0.66
  -2  -4  24    6.37    0.72
  -1  -4  24    1.12    0.57
   1  -4 -24    0.06    0.43
   0  -4 -24    6.37    0.65
   5  -5 -24   -0.07    0.38
   4  -5 -24    7.03    0.64
   9   0 -25    2.36    0.50
   8   0 -25    0.07    0.38
   7   0 -25   23.06    1.01
   6   0 -25    0.07    0.32
   5   0 -25   14.93    0.78
   4   0 -25   -0.32    0.29
   3   0 -25    0.51    0.34
   2   0 -25    0.30    0.32
   1   0  25   22.94    1.11
   2   0  25   -0.11    0.48
   3   0  25    1.00    0.57
   9  -1 -25    8.86    0.71
   9   1 -25    9.97    0.70
   8  -1 -25    1.48    0.43
   8   1 -25    1.43    0.44
   7  -1 -25    1.12    0.41
   7   1 -25    0.40    0.31
   6  -1 -25    6.99    0.61
   6   1 -25    6.04    0.61
   5  -1 -25    8.51    0.62
   5   1 -25    8.40    0.64
   4  -1 -25    0.05    0.31
   4   1 -25   -0.12    0.33
   3   1 -25   19.32    0.88
   2   1 -25    2.23    0.41
  -1  -1  25    4.39    0.64
   0  -1  25    9.01    0.79
   1  -1  25    8.15    0.78
   2  -1  25    1.12    0.59
   3  -1  25   16.91    1.05
   3   1  25   15.68    0.97
   9  -2 -25    0.09    0.42
   8  -2 -25    6.34    0.63
   8   2 -25    6.05    0.64
   7  -2 -25    3.82    0.53
   7   2 -25    3.60    0.53
   6  -2 -25   -0.86    0.31
   6   2 -25   -0.04    0.34
   5   2 -25   -0.02    0.33
   4   2 -25   13.26    0.76
  -3  -2  25    0.48    0.44
   3   2 -25    0.17    0.33
  -2  -2  25    5.38    0.66
  -1  -2  25    3.81    0.67
   0  -2 -25    0.38    0.41
   0  -2  25   -1.11    0.47
   1  -2  25    6.57    0.79
  -1  -2 -25    6.82    0.68
   2  -2  25   12.41    0.89
  -2  -2 -25   11.35    0.83
   9  -3 -25    1.87    0.49
   8  -3 -25    3.81    0.56
   7  -3 -25    0.68    0.42
   6   3 -25   12.59    0.78
  -5  -3  25   -0.16    0.44
   5   3 -25    0.44    0.37
  -4  -3  25    3.71    0.62
   4   3 -25    3.69    0.51
  -3  -3  25   -0.03    0.47
   2  -3 -25    3.87    0.55
  -2  -3  25    3.91    0.67
  -1  -3  25    0.24    0.52
   1  -3 -25    0.49    0.46
   0  -3 -25    8.80    0.74
   0  -3  25    7.23    0.82
  -1  -3 -25    0.63    0.45
  -6  -4  25   -0.75    0.44
  -5  -4  25    0.72    0.50
  -4  -4  25    3.66    0.65
   3  -4 -25   -0.54    0.36
  -3  -4  25    1.26    0.55
   2  -4 -25    0.59    0.45
   1  -4 -25    5.65    0.63
   8   0 -26    8.29    0.68
   7   0 -26    0.25    0.38
   6   0 -26   26.00    1.08
   5   0 -26    0.51    0.36
   4   0 -26   16.20    0.80
   3   0 -26   -0.21    0.33
   2   0  26    5.30    0.77
   8  -1 -26    6.18    0.65
   7  -1 -26    3.11    0.48
   7   1 -26    2.24    0.47
   6  -1 -26    0.72    0.40
   6   1 -26    0.46    0.36
   5  -1 -26    2.34    0.46
   5   1 -26    2.36    0.45
   4   1 -26   11.64    0.72
   3   1 -26    0.74    0.37
   2   1 -26   16.60    0.81
  -1  -1  26    3.86    0.66
   0  -1  26    0.66    0.53
   1  -1  26    3.30    0.70
   8  -2 -26    5.31    0.61
   7  -2 -26    0.51    0.41
   6  -2 -26    2.56    0.47
   6   2 -26    2.03    0.47
   5   2 -26    6.45    0.62
   4   2 -26    0.81    0.38
  -3  -2  26   15.25    0.90
   3   2 -26   14.72    0.81
  -2  -2  26   -0.64    0.51
  -1  -2  26   10.43    0.87
   0  -2  26    2.04    0.60
  -1  -2 -26    4.05    0.61
  -4  -3  26    0.28    0.49
  -3  -3  26    0.88    0.56
  -2  -3  26   -0.79    0.48
   0  -3 -26    0.06    0.47
   7   0 -27    6.74    0.64
   6   0 -27   -0.19    0.40
   5   0 -27   13.32    0.78
   4   0 -27    0.76    0.39
   7  -1 -27    1.71    0.51
   6  -1 -27    2.29    0.46
   6   1 -27    2.36    0.49
   5  -1 -27    4.27    0.53
   5   1 -27    3.55    0.53
   4   1 -27    2.49    0.48
   3   1 -27   14.77    0.81
   2   1 -27    0.74    0.38
   0  -1  27    1.58    0.63
   3   2 -27    0.47    0.33
  -2  -2  27   18.82    1.10
  -1  -2  27    3.02    0.67
   0   0   0    0.00    0.00
;
_shelx_hkl_checksum     51304
_shelx_res_file
;
    3n3agpfs.res created by SHELXL-2014/7
TITL test in P2(1)/n
CELL 0.71073  12.89970   7.53610  20.97470  90.0000 102.9900  90.0000
ZERR    4.00   0.00040   0.00030   0.00070   0.0000   0.0006   0.0000
LATT  1
SYMM 0.5-X, 0.5+Y, 0.5-Z
SFAC C H N F P AG
UNIT 60 68 20 24 4 4
TEMP -100
SIZE 0.15 0.25 0.35
omit -4 54
L.S. 7
ACTA
ISOR 0.005 F2 F5 F5'
BOND $H
CONF
FMAP 2
PLAN 20
EQIV $1 -x+3/2, y+1/2, -z+1/2
EQIV $2 x-1/2, -y+1/2, z+1/2
EQIV $3 -x+1/2, y+1/2, -z+1/2
EQIV $4 -x+3/2, y-1/2, -z+1/2
EQIV $5 -x+1, -y+1, -z+1
EQIV $6 x+1/2, -y+1/2, z+1/2
RTAB A..B Ag1 N4
RTAB A..B Ag1 N5
RTAB A..B Ag1 Ag1_$5
HTAB
HTAB N3 F3
HTAB N3 F5
HTAB N3 F5'
HTAB C8 N4_$5
HTAB C10 F2_$1
HTAB C13 F2'_$1
HTAB C13 F6_$6
HTAB C13 F1'_$6
HTAB C15 F1
HTAB C15 F3'
HTAB C15 F2_$4
HTAB C15 F5'_$4
HTAB C15 F1_$1
HTAB C15 F1'_$1
WGHT    0.029700    2.248800
FVAR       0.13749   0.56750
AG1   6    0.578095    0.345087    0.480647    11.00000    0.05358    0.04805 =
         0.02636    0.01001    0.00167    0.01328
N1    3    0.091696    0.331482    0.063429    11.00000    0.03535    0.03273 =
         0.02258    0.00079   -0.00030   -0.00519
N2    3    0.552700    0.484859    0.388197    11.00000    0.03429    0.03243 =
         0.02461    0.00049   -0.00104    0.00308
N3    3    0.302343    0.490357    0.197239    11.00000    0.02885    0.04985 =
         0.03345   -0.01705    0.00005    0.00312
H3A   2    0.352194    0.439270    0.184956    11.00000    0.03545
C1    1    0.187478    0.361411    0.102368    11.00000    0.03094    0.03479 =
         0.02446   -0.00222    0.00373   -0.00005
AFIX  43
H1    2    0.247843    0.305250    0.092393    11.00000   -1.20000
AFIX   0
C2    1    0.202197    0.472378    0.157286    11.00000    0.02961    0.03066 =
         0.02267   -0.00002    0.00261   -0.00046
C3    1    0.112708    0.555655    0.170565    11.00000    0.03492    0.03088 =
         0.02728   -0.00110    0.00393    0.00245
AFIX  43
H3    2    0.119209    0.633066    0.206998    11.00000   -1.20000
AFIX   0
C4    1    0.014134    0.523320    0.129599    11.00000    0.03096    0.03412 =
         0.03734    0.00725    0.00403    0.00613
AFIX  43
H4    2   -0.047726    0.578390    0.137948    11.00000   -1.20000
AFIX   0
C5    1    0.005938    0.411094    0.076690    11.00000    0.02762    0.03556 =
         0.02952    0.00809   -0.00552   -0.00346
AFIX  43
H5    2   -0.062021    0.389738    0.049021    11.00000   -1.20000
AFIX   0
C6    1    0.322273    0.610575    0.251699    11.00000    0.03367    0.04358 =
         0.02675   -0.00951   -0.00340    0.00375
AFIX  23
H6A   2    0.272110    0.585269    0.279999    11.00000   -1.20000
H6B   2    0.309676    0.733775    0.235418    11.00000   -1.20000
AFIX   0
C7    1    0.434284    0.594030    0.291171    11.00000    0.03248    0.02913 =
         0.02209   -0.00530    0.00054    0.00200
C8    1    0.454898    0.502737    0.349885    11.00000    0.03156    0.02829 =
         0.02729   -0.00359    0.00420   -0.00229
AFIX  43
H8    2    0.396824    0.449995    0.363790    11.00000   -1.20000
AFIX   0
C9    1    0.634337    0.559603    0.368080    11.00000    0.02917    0.03933 =
         0.03474   -0.00596    0.00046    0.00190
AFIX  43
H9    2    0.704084    0.547450    0.394614    11.00000   -1.20000
AFIX   0
C10   1    0.620655    0.653071    0.310482    11.00000    0.03553    0.04838 =
         0.03688   -0.00232    0.01006   -0.00871
AFIX  43
H10   2    0.680097    0.704148    0.297588    11.00000   -1.20000
AFIX   0
C11   1    0.519315    0.671966    0.271470    11.00000    0.04505    0.04191 =
         0.02459    0.00270    0.00665   -0.00211
AFIX  43
H11   2    0.508218    0.737366    0.231791    11.00000   -1.20000
AFIX   0
P1    5    0.527920    0.163097    0.156196    11.00000    0.04711    0.04443 =
         0.07356   -0.00121    0.02540    0.00434
part 1
F1    4    0.604851    0.024087    0.208212    21.00000    0.08597    0.06428 =
         0.08736    0.01580    0.00654    0.01812
F2    4    0.635521    0.263312    0.158971    21.00000    0.05204    0.09248 =
         0.17534    0.04293    0.02737   -0.01460
F3    4    0.517811    0.262458    0.222850    21.00000    0.10280    0.09371 =
         0.11863   -0.05690    0.02166    0.02219
F4    4    0.427266    0.059777    0.161517    21.00000    0.11509    0.17291 =
         0.10215   -0.00967    0.00715   -0.10063
F5    4    0.461476    0.303553    0.115557    21.00000    0.06889    0.11843 =
         0.10981    0.05124    0.01352    0.03847
F6    4    0.545322    0.050803    0.099810    21.00000    0.15902    0.14312 =
         0.06507   -0.02199    0.04415    0.02420
part 2
F1'   4    0.558320   -0.028582    0.158731   -21.00000    0.17070    0.05597 =
         0.24309    0.04570    0.09694    0.03935
F2'   4    0.625298    0.219219    0.125215   -21.00000    0.04915    0.15293 =
         0.12263    0.00672    0.03606    0.02954
F3'   4    0.577349    0.210893    0.222265   -21.00000    0.18347    0.25571 =
         0.07583   -0.02755   -0.04762    0.03836
F4'   4    0.424746    0.101128    0.173865   -21.00000    0.08322    0.21521 =
         0.10471    0.05362    0.06272   -0.01204
F5'   4    0.486683    0.367096    0.143495   -21.00000    0.07709    0.06340 =
         0.12906   -0.00485    0.04725    0.01562
F6'   4    0.464984    0.139177    0.077001   -21.00000    0.15403    0.15238 =
         0.05871   -0.00643    0.00217   -0.04896
part 0
N4    3    0.692200    0.639364    0.539622    11.00000    0.08444    0.08028 =
         0.05208   -0.00427    0.00851   -0.02571
C12   1    0.772155    0.699575    0.539595    11.00000    0.06725    0.05122 =
         0.03967   -0.00094    0.00522   -0.00570
C13   1    0.874970    0.778292    0.539699    11.00000    0.06770    0.06836 =
         0.08846    0.01283    0.01285   -0.00156
AFIX 133
H13A  2    0.891843    0.760410    0.496870    11.00000   -1.50000
H13B  2    0.929766    0.721901    0.573622    11.00000   -1.50000
H13C  2    0.872673    0.905677    0.548675    11.00000   -1.50000
AFIX   0
N5    3    0.755265    0.162234    0.455945    11.00000    0.06703    0.15584 =
         0.05746    0.02508    0.02173    0.04361
C14   1    0.774924    0.158092    0.407110    11.00000    0.04057    0.07136 =
         0.05997    0.00907    0.01592    0.01253
C15   1    0.795837    0.155604    0.342259    11.00000    0.09186    0.07063 =
         0.07413    0.00264    0.04383   -0.00106
AFIX 133
H15A  2    0.728739    0.141000    0.309773    11.00000   -1.50000
H15B  2    0.843496    0.056592    0.338761    11.00000   -1.50000
H15C  2    0.829456    0.267532    0.334263    11.00000   -1.50000
AFIX   0
HKLF 4
REM  test in P2(1)/n
REM R1 =  0.0309 for    3527 Fo > 4sig(Fo)  and  0.0431 for all    4316 data
REM    312 parameters refined using     18 restraints
END
WGHT      0.0297      2.2480
REM Instructions for potential hydrogen bonds
HTAB N3 F3
HTAB N3 F5
HTAB N3 F5'
HTAB C8 N4_$5
HTAB C10 F2_$1
HTAB C13 F2'_$1
HTAB C13 F6_$6
HTAB C13 F1'_$6
HTAB C15 F1
HTAB C15 F3'
HTAB C15 F2_$4
HTAB C15 F5'_$4
HTAB C15 F1_$1
HTAB C15 F1'_$1
REM Highest difference peak  1.121,  deepest hole -0.661,  1-sigma level  0.067
Q1    1   0.5197  0.3070  0.4842  11.00000  0.05    1.12
Q2    1   0.5217  0.3371  0.1874  11.00000  0.05    0.41
Q3    1   0.6469  0.3064  0.2000  11.00000  0.05    0.38
Q4    1   0.1627  0.5584  0.1520  11.00000  0.05    0.37
Q5    1   0.5748  0.4533  0.4841  11.00000  0.05    0.34
Q6    1   0.9280  0.6930  0.5303  11.00000  0.05    0.31
Q7    1   0.3089  0.6092  0.1861  11.00000  0.05    0.30
Q8    1   0.6075  0.1066  0.1212  11.00000  0.05    0.30
Q9    1   0.5111  0.2710  0.2399  11.00000  0.05    0.28
Q10   1   0.1878  0.4602  0.1168  11.00000  0.05    0.27
Q11   1   0.5809  0.3519  0.4590  11.00000  0.05    0.27
Q12   1   0.4361  0.5963  0.3250  11.00000  0.05    0.26
Q13   1   0.6423  0.6402  0.5328  11.00000  0.05    0.25
Q14   1   0.6201  0.1329  0.1826  11.00000  0.05    0.25
Q15   1   0.4755  0.6199  0.2821  11.00000  0.05    0.24
Q16   1   0.4811  0.0263  0.1186  11.00000  0.05    0.24
Q17   1   0.0020  0.4371  0.1181  11.00000  0.05    0.24
Q18   1   0.0707  0.5634  0.1448  11.00000  0.05    0.23
Q19   1   0.9017  0.6060  0.5253  11.00000  0.05    0.23
Q20   1   0.3984  0.0883  0.1194  11.00000  0.05    0.23
;
_shelx_res_checksum     44153
data_New_Global_Publ_Block
_journal_date_recd_electronic     2017-09-13
_journal_date_accepted     2017-09-19
_journal_name_full     'Acta Crystallographica, Section E'
_journal_year     2017
_journal_volume     73
_journal_issue     10
_journal_page_first     1542
_journal_page_last     1545
_journal_paper_category     GM
_journal_paper_doi     10.1107/S2056989017013421
_journal_coeditor_code     SU5393
loop_
    _publ_contact_author_name
    _publ_contact_author_address
[truncated: 1,776 more chars]
