# Supplementary material for: Crystal structure of an AgI inter­calation compound: catena-poly[[silver(I)-μ-N-(pyridin-3-ylmeth­yl)pyridin-3-amine-κ2 N:N′] hexa­fluorido­phosphate aceto­nitrile disolvate]
Source: Acta Crystallogr E Crystallogr Commun. 2017 Sep 25;73(Pt 10):1542–5. doi: 10.1107/S2056989017013421 (PMC5730314; doi:10.1107/S2056989017013421)
Supplement: Supplementary file 2 [file e-73-01542-Isup2.hkl]

data_I                                                                          
_shelx_title ' test in P2(1)/n'                                                 
_shelx_refln_list_code          4                                               
_shelx_F_calc_maximum      228.61                                               
_exptl_crystal_F_000      1032.00                                               
_reflns_d_resolution_high  0.7828                                               
                                                                                
loop_                                                                           
 _space_group_symop_operation_xyz                                               
 'x, y, z'                                                                      
 '-x+1/2, y+1/2, -z+1/2'                                                        
 '-x, -y, -z'                                                                   
 'x-1/2, -y-1/2, z-1/2'                                                         
                                                                                
_cell_length_a    12.8997                                                       
_cell_length_b     7.5361                                                       
_cell_length_c    20.9747                                                       
_cell_angle_alpha  90.000                                                       
_cell_angle_beta  102.990                                                       
_cell_angle_gamma  90.000                                                       
                                                                                
_shelx_F_squared_multiplier     1.000                                           
                                                                                
loop_                                                                           
 _refln_index_h                                                                 
 _refln_index_k                                                                 
 _refln_index_l                                                                 
 _refln_F_squared_calc                                                          
 _refln_F_squared_meas                                                          
 _refln_F_squared_sigma                                                         
 _refln_observed_status                                                         
   2   0   0      45354.26      45060.25       580.02 o                         
   4   0   0         49.41         60.10         5.61 o                         
   6   0   0       9309.75       9791.36       132.05 o                         
   8   0   0       2625.74       2765.80        46.01 o                         
  10   0   0        655.65        696.70        21.51 o                         
  12   0   0        123.60        134.90        19.57 o                         
  14   0   0        184.80        205.80        24.86 o                         
   1   1   0       1526.64       1548.09        13.95 o                         
   2   1   0      26043.71      26149.03       213.35 o                         
   3   1   0       4302.47       4195.09        36.52 o                         
   4   1   0      17466.62      17825.16       188.66 o                         
   5   1   0       1014.52        895.37        13.13 o                         
   6   1   0        140.86        161.44        10.61 o                         
   7   1   0       3202.80       3290.44        36.35 o                         
   8   1   0        855.81        838.52        16.42 o                         
   9   1   0        983.91        915.48        19.40 o                         
  10   1   0       1761.43       1721.24        25.04 o                         
  11   1   0          8.02          8.19         7.84 o                         
  12   1   0         21.65         27.55        19.21 o                         
  13   1   0        154.94        194.44        20.63 o                         
  14   1   0        140.39        221.14        24.34 o                         
  15   1   0         72.67         99.99        21.69 o                         
   0   2   0       1817.45       1739.48        37.56 o                         
   1   2   0       1244.46       1349.49        17.98 o                         
   2   2   0          5.77         10.75         5.15 o                         
   3   2   0      26071.06      25837.84       210.33 o                         
   4   2   0        103.51        140.75         7.15 o                         
   5   2   0       1090.21       1268.37        14.83 o                         
   6   2   0        709.90        720.64        12.25 o                         
   7   2   0       1730.66       1516.12        25.50 o                         
   8   2   0        109.62        159.73         7.95 o                         
   9   2   0       6135.09       6022.02        73.86 o                         
  10   2   0         58.38         94.71        12.59 o                         
  11   2   0       3326.97       3156.41        46.16 o                         
  12   2   0        189.52        160.45        14.91 o                         
  13   2   0         27.37         -8.02        27.25 o                         
  14   2   0         11.01        -31.43        17.19 o                         
  15   2   0         66.80        142.31        24.34 o                         
   1   3   0      11253.11      12038.12       197.86 o                         
   2   3   0        292.22        295.15         6.64 o                         
   3   3   0        123.70        105.99         4.98 o                         
   4   3   0        303.33        300.02         6.56 o                         
   5   3   0       3912.13       3521.52        33.48 o                         
   6   3   0       1020.04       1133.82        14.71 o                         
   7   3   0       3292.04       3071.06        35.82 o                         
   8   3   0        118.27        133.07        10.91 o                         
   9   3   0         11.34         21.09         8.12 o                         
  10   3   0        781.72        864.56        42.59 o                         
  11   3   0        710.13        766.77        25.78 o                         
  12   3   0         26.21         22.32        25.13 o                         
  13   3   0       1013.40       1099.95        33.85 o                         
  14   3   0         57.51         22.55        14.46 o                         
  15   3   0        144.96        178.88        19.89 o                         
   0   4   0       6196.54       6094.51       121.15 o                         
   1   4   0         59.23         74.95         7.08 o                         
   2   4   0        754.77        776.93        12.17 o                         
   3   4   0       1503.53       1397.05        24.44 o                         
   4   4   0        129.49        201.45         7.94 o                         
   5   4   0         91.64         98.34         8.86 o                         
   6   4   0       1750.98       1803.79        27.48 o                         
   7   4   0        365.54        368.80        12.05 o                         
   8   4   0        381.16        385.61        14.36 o                         
   9   4   0       1237.65       1168.48        31.04 o                         
  10   4   0        345.31        398.20        23.54 o                         
  11   4   0        819.41        785.53        27.30 o                         
  12   4   0       1071.41       1154.40        34.79 o                         
  13   4   0        228.93        234.98        19.45 o                         
  14   4   0         21.04        -12.64        21.69 o                         
   1   5   0        180.19        190.70        11.41 o                         
   2   5   0       4043.84       3967.62        42.75 o                         
   3   5   0        193.47        187.18         7.21 o                         
   4   5   0       5661.51       5619.73        58.91 o                         
   5   5   0          7.52          8.52         5.48 o                         
   6   5   0        138.43        171.47        10.66 o                         
   7   5   0         52.06         40.26         8.03 o                         
   8   5   0        496.61        510.75        21.51 o                         
   9   5   0        140.67        128.74        36.77 o                         
  10   5   0       1044.23       1057.56        56.61 o                         
  11   5   0         56.89         65.07        15.61 o                         
  12   5   0          3.53         26.24        13.78 o                         
  13   5   0          0.36        -18.74        13.24 o                         
   0   6   0       9511.53       9822.11       194.69 o                         
   1   6   0        261.07        257.44        11.32 o                         
   2   6   0       1810.83       1903.21        22.91 o                         
   3   6   0        241.84        239.89         8.43 o                         
   4   6   0         84.04        100.04         9.17 o                         
   5   6   0         11.89         18.47         7.54 o                         
   6   6   0       1318.70       1318.94        33.66 o                         
   7   6   0        241.12        268.47        18.14 o                         
   8   6   0       1074.05       1059.86        31.61 o                         
   9   6   0        399.32        470.16        23.19 o                         
  10   6   0         16.99        -13.03        11.64 o                         
  11   6   0         43.38         81.04        25.66 o                         
  12   6   0         24.26         27.76        15.28 o                         
   1   7   0        881.89        933.22        20.64 o                         
   2   7   0        131.80        162.08        11.27 o                         
   3   7   0          0.52         -4.02         8.06 o                         
   4   7   0        687.33        746.58        28.04 o                         
   5   7   0        540.74        498.20        22.06 o                         
   6   7   0        213.44        211.18        17.58 o                         
   7   7   0        777.61        828.87        29.10 o                         
   8   7   0         47.79         38.09        13.84 o                         
   9   7   0          0.25        -18.88        12.05 o                         
  10   7   0        114.54         97.53        27.51 o                         
  11   7   0         76.78         83.61        16.93 o                         
   0   8   0         19.01         15.87        12.17 o                         
   1   8   0          4.18         13.27         9.11 o                         
   2   8   0         13.92         -3.97        11.90 o                         
   3   8   0        575.61        645.28        24.32 o                         
   4   8   0          0.99         -2.39        10.66 o                         
   5   8   0        227.90        257.36        19.26 o                         
   6   8   0          3.39        -13.80        16.66 o                         
   7   8   0        111.96        138.39        21.16 o                         
   8   8   0         49.14         60.26        24.07 o                         
   1   9   0          4.29         30.16        15.87 o                         
   3   9   0          1.06        -19.57        15.87 o                         
   4   9   0         47.43         66.66        23.28 o                         
   5   9   0         77.92        127.95        53.17 o                         
 -13   0   1        757.12        809.96        36.50 o                         
 -11   0   1       1936.43       2085.22        93.90 o                         
  -9   0   1       5498.87       5448.54        81.74 o                         
  -7   0   1       5636.54       5403.30        78.00 o                         
  -5   0   1      13181.92      12836.98       169.09 o                         
  -3   0   1       2967.55       2818.34        45.76 o                         
  -1   0   1      21121.75      20021.43       389.37 o                         
   1   0   1      17473.90      17179.97       317.42 o                         
   3   0   1       2634.28       3036.23        43.00 o                         
   5   0   1       7446.15       7232.62       156.33 o                         
   7   0   1      11515.67      11849.04       159.54 o                         
   9   0   1        329.39        380.52        17.46 o                         
  11   0   1       2801.90       2853.11        52.90 o                         
  13   0   1        687.66        742.77        35.97 o                         
  15   0   1        587.63        649.66        36.50 o                         
 -16   1   1         41.57         84.65        21.69 o                         
 -15   1   1        100.13        131.73        22.22 o                         
 -14   1   1         54.02        103.69        19.57 o                         
 -13   1   1          7.04          6.35        11.57 o                         
 -12   1   1        144.65        186.01        15.89 o                         
 -11   1   1       2327.26       2196.09        38.27 o                         
 -10   1   1        408.64        407.25        14.43 o                         
  -9   1   1       5827.88       5806.00        80.48 o                         
  -8   1   1        885.91        885.04        17.10 o                         
  -7   1   1         90.84        100.10        17.21 o                         
  -6   1   1       2379.34       2608.75        29.20 o                         
  -5   1   1       6907.49       7065.08        96.90 o                         
  -4   1   1       2176.62       2329.70        25.04 o                         
  -3   1   1      27024.90      27133.85       234.89 o                         
  -2   1   1       8237.27       8217.29        71.08 o                         
  -1   1   1      16133.67      15921.87       132.28 o                         
   0   1   1      11989.05      12233.60       142.06 o                         
   1   1   1          8.82         21.22         5.13 o                         
   2   1   1      14383.37      14718.81       136.88 o                         
   3   1   1        521.45        549.49         8.98 o                         
   4   1   1       3053.63       3099.39        28.65 o                         
   5   1   1      15629.12      16774.92       235.57 o                         
   6   1   1       9442.27       9629.65        92.24 o                         
   7   1   1        940.57        923.76        16.72 o                         
   8   1   1       3964.87       3955.35        43.49 o                         
   9   1   1       4167.93       3943.58        47.80 o                         
  10   1   1         90.13         83.45         9.65 o                         
  11   1   1       1089.82       1038.58        23.09 o                         
  12   1   1         25.87         34.07         9.63 o                         
  13   1   1         53.66         92.83        13.09 o                         
  14   1   1         62.54         70.89        20.10 o                         
  15   1   1        280.23        364.51        29.63 o                         
 -15   2   1          0.88         -0.21        13.40 o                         
 -14   2   1        591.61        687.05        27.10 o                         
 -13   2   1        136.20        147.11        16.57 o                         
 -12   2   1         19.65          4.88         9.88 o                         
 -11   2   1         55.53         69.38         9.58 o                         
 -10   2   1        409.70        458.23        15.10 o                         
  -9   2   1        656.35        619.30        13.79 o                         
  -8   2   1       2502.58       2524.33        30.54 o                         
  -7   2   1       4001.60       4032.28        45.05 o                         
  -6   2   1       1406.54       1597.94        20.32 o                         
  -5   2   1       3497.63       3567.07        33.07 o                         
  -4   2   1      15963.31      17048.36       140.29 o                         
  -3   2   1          6.78         17.58         5.46 o                         
  -2   2   1       3923.63       3797.67        32.92 o                         
  -1   2   1       6708.54       6944.40        75.64 o                         
   0   2   1      11950.96      12226.84       159.55 o                         
   1   2   1       1060.34       1123.88        13.42 o                         
   2   2   1      10311.07      10205.45       109.75 o                         
   3   2   1        133.03        172.40         9.55 o                         
   4   2   1      14175.14      13376.12       111.19 o                         
   5   2   1       1068.12       1114.48        13.52 o                         
   6   2   1       1609.29       1448.68        17.03 o                         
   7   2   1        307.92        266.94         8.65 o                         
   8   2   1        580.69        566.10        15.25 o                         
   9   2   1        310.53        289.18        13.03 o                         
  10   2   1       1270.41       1287.29        25.37 o                         
  11   2   1       1708.96       1715.86        31.13 o                         
  12   2   1        605.33        595.47        20.25 o                         
  13   2   1        189.46        207.44        18.14 o                         
  14   2   1         99.07        142.79        26.19 o                         
  15   2   1         30.41         48.67        19.05 o                         
 -15   3   1          3.35        -17.34        13.40 o                         
 -14   3   1        355.14        327.27        21.61 o                         
 -13   3   1         17.27          8.38        12.05 o                         
 -12   3   1        792.44        821.18        28.05 o                         
 -11   3   1          0.00         -5.85         9.79 o                         
 -10   3   1        823.33        843.95        26.55 o                         
  -9   3   1         16.69         17.14         9.53 o                         
  -8   3   1         37.16         38.15         7.50 o                         
  -7   3   1        362.70        369.15         8.91 o                         
  -6   3   1       1642.46       1669.14        19.02 o                         
  -5   3   1          3.19         11.83         6.26 o                         
  -4   3   1        494.83        476.05         7.96 o                         
  -3   3   1       1805.56       1767.06        20.66 o                         
  -2   3   1       1183.13       1054.83        12.12 o                         
  -1   3   1        617.52        545.76        12.80 o                         
   0   3   1       8650.00       8196.62       153.95 o                         
   1   3   1       1816.95       1802.85        23.92 o                         
   2   3   1       8490.32       8237.10       116.83 o                         
   3   3   1        145.63        137.75         6.71 o                         
   4   3   1       1353.03       1258.53        17.27 o                         
   5   3   1        714.73        822.00        13.45 o                         
   6   3   1       4044.55       3910.45        37.36 o                         
   7   3   1         40.31         34.65         6.95 o                         
   8   3   1       4929.56       4714.81        60.53 o                         
   9   3   1        544.46        603.61        17.43 o                         
  10   3   1         27.40         28.52        11.71 o                         
  11   3   1         74.11        109.75        14.37 o                         
  12   3   1        399.24        414.32        21.70 o                         
  13   3   1         43.16         29.07        12.46 o                         
  14   3   1        216.33        232.65        20.63 o                         
  15   3   1        121.31        157.16        19.78 o                         
 -14   4   1         87.65         91.28        17.53 o                         
 -13   4   1        256.23        278.01        21.31 o                         
 -12   4   1         68.66         36.49        13.78 o                         
 -11   4   1        138.96        179.84        16.35 o                         
 -10   4   1        276.03        249.98        16.83 o                         
  -9   4   1         48.17         71.93        11.58 o                         
  -8   4   1        513.82        478.33        15.36 o                         
  -7   4   1       2206.54       2268.18        34.12 o                         
  -6   4   1        192.28        207.04         9.06 o                         
  -5   4   1       5505.58       5379.58        81.40 o                         
  -4   4   1        178.58        153.07         7.17 o                         
  -3   4   1        261.68        259.29         6.73 o                         
  -2   4   1       2171.83       2262.52        26.19 o                         
  -1   4   1       3624.04       3450.07        69.83 o                         
   0   4   1         26.80         60.47         6.54 o                         
   1   4   1       4304.55       4072.30        65.89 o                         
   2   4   1       2202.11       2131.95        24.91 o                         
   3   4   1       2236.57       2180.91        35.99 o                         
   4   4   1       6740.66       6642.93        66.88 o                         
   5   4   1       1743.56       1694.71        23.08 o                         
   6   4   1       3354.60       3211.80        37.80 o                         
   7   4   1       1263.43       1230.80        20.08 o                         
   8   4   1         79.94         91.83         8.42 o                         
   9   4   1         23.88         17.22         9.91 o                         
  10   4   1        116.41        145.85        14.57 o                         
  11   4   1       1530.81       1537.61        39.46 o                         
  12   4   1        530.31        487.81        25.92 o                         
  13   4   1        239.61        269.43        21.31 o                         
  14   4   1          6.79         28.64        15.12 o                         
 -13   5   1         48.73         61.44        15.97 o                         
 -12   5   1         20.46         27.66        12.28 o                         
 -11   5   1        500.69        489.85        24.07 o                         
 -10   5   1         54.99         37.58        12.33 o                         
  -9   5   1       1861.27       1810.33        41.71 o                         
  -8   5   1         85.89         94.16        24.60 o                         
  -7   5   1       1218.87       1307.84        32.92 o                         
  -6   5   1         83.93         70.87         8.24 o                         
  -5   5   1       1264.62       1181.04        22.00 o                         
  -4   5   1        315.45        358.30        10.24 o                         
  -3   5   1       8622.70       8430.88       100.40 o                         
  -2   5   1        594.45        611.91        12.93 o                         
  -1   5   1       2873.16       2787.00        37.45 o                         
   0   5   1        337.88        363.53        13.83 o                         
   1   5   1       2519.58       2566.69        35.02 o                         
   2   5   1        549.73        608.44        12.19 o                         
   3   5   1       2532.07       2499.42        34.86 o                         
   4   5   1        158.17        186.22         8.76 o                         
   5   5   1        431.94        423.45        13.21 o                         
   6   5   1          3.11         -2.46         9.06 o                         
   7   5   1        879.96        840.18        20.81 o                         
   8   5   1        195.20        200.84        15.66 o                         
   9   5   1        830.76        859.24        28.24 o                         
  10   5   1        420.66        431.75        21.66 o                         
  11   5   1        353.01        365.98        52.37 o                         
  12   5   1         17.43         24.89        21.43 o                         
  13   5   1          2.45          6.64        14.22 o                         
 -12   6   1          6.85          3.02        14.95 o                         
 -11   6   1        165.40        178.89        19.45 o                         
 -10   6   1         29.80         43.53        28.30 o                         
  -9   6   1        441.48        382.26        21.13 o                         
  -8   6   1         41.29         37.12        12.90 o                         
  -7   6   1       1630.65       1610.62        39.09 o                         
  -6   6   1        143.15        144.86        14.20 o                         
  -5   6   1       3733.37       3639.64        63.77 o                         
  -4   6   1        138.13        172.33        10.28 o                         
  -3   6   1        523.97        616.20        15.90 o                         
  -2   6   1        699.61        688.52        11.75 o                         
  -1   6   1       1448.18       1398.77        26.93 o                         
   0   6   1          4.13         -2.45        10.90 o                         
   1   6   1       2865.23       2862.78        42.31 o                         
   2   6   1        140.60        120.58         7.45 o                         
   3   6   1        384.58        383.72         9.99 o                         
   4   6   1        695.89        633.80        19.33 o                         
   5   6   1        652.08        625.07        17.26 o                         
   6   6   1        123.83        144.11        10.74 o                         
   7   6   1       1401.00       1342.52        35.16 o                         
   8   6   1        585.16        641.66        33.06 o                         
   9   6   1        198.73        174.60        17.58 o                         
  10   6   1        170.18        178.06        18.32 o                         
  11   6   1        155.78        182.43        42.59 o                         
  12   6   1          4.34         -6.57        13.62 o                         
 -11   7   1        166.24        135.17        20.01 o                         
 -10   7   1        113.31        120.29        18.78 o                         
  -9   7   1        576.98        600.10        26.75 o                         
  -8   7   1         14.18          1.63        14.55 o                         
  -7   7   1         12.96         20.36        11.74 o                         
  -6   7   1        582.75        645.54        24.32 o                         
  -5   7   1        235.33        249.48        17.57 o                         
  -4   7   1        200.80        243.29        16.82 o                         
  -3   7   1        680.59        674.71        22.81 o                         
  -2   7   1       1128.62       1131.42        23.07 o                         
  -1   7   1        675.55        727.65        18.07 o                         
   0   7   1       1626.02       1626.64        25.20 o                         
   1   7   1          6.53        -10.95         6.28 o                         
   2   7   1       1173.42       1108.08        23.09 o                         
   3   7   1         87.56         88.75         9.33 o                         
   4   7   1        228.07        237.14        12.67 o                         
   5   7   1        215.74        231.26        23.54 o                         
   6   7   1        699.09        757.28        31.21 o                         
   7   7   1          0.02        -22.06        11.03 o                         
   8   7   1        341.42        394.79        22.26 o                         
   9   7   1         92.18         79.97        15.34 o                         
  10   7   1          9.23        -10.26        12.43 o                         
  -9   8   1          8.74         -4.91        18.78 o                         
  -8   8   1        450.66        487.73        32.54 o                         
  -7   8   1         48.13         74.04        30.16 o                         
  -6   8   1          0.01         -1.38        19.31 o                         
  -5   8   1         26.18         15.69        11.90 o                         
  -4   8   1        512.68        586.56        24.31 o                         
  -3   8   1          3.29         -3.54        10.62 o                         
  -2   8   1        198.74        233.00        16.45 o                         
  -1   8   1         58.39         16.93        16.93 o                         
   0   8   1          4.90          1.24         8.79 o                         
   1   8   1          1.04          1.17        14.55 o                         
   2   8   1       1072.66       1137.37        30.27 o                         
   3   8   1          3.22        -15.95         9.91 o                         
   4   8   1       1444.18       1496.03        38.53 o                         
   5   8   1          0.23          6.80        27.77 o                         
   6   8   1        272.96        320.57        21.45 o                         
   7   8   1        259.26        328.47        22.81 o                         
   8   8   1         76.75        115.34        32.54 o                         
  -5   9   1         28.80         10.78        15.61 o                         
  -4   9   1          0.79        -15.12        25.39 o                         
  -1   9   1        351.85        430.64        30.16 o                         
   0   9   1        288.06        314.78        25.39 o                         
   3   9   1          5.26        -15.34        18.52 o                         
   4   9   1          2.86         30.68        19.05 o                         
   5   9   1         36.88         63.67        15.12 o                         
 -14   0   2        900.23        803.08        37.56 o                         
 -12   0   2       4790.20       4730.39        86.50 o                         
 -10   0   2       1462.24       1535.86        33.07 o                         
  -8   0   2        631.17        680.43        19.03 o                         
  -6   0   2      11242.28      11413.80       158.71 o                         
  -4   0   2       5921.37       5690.46        77.62 o                         
  -2   0   2       2265.83       2455.58        34.41 o                         
   0   0   2       4514.51       5121.37        62.41 o                         
   2   0   2        472.89        573.48        16.40 o                         
   4   0   2        137.91        223.99        11.11 o                         
   6   0   2      22818.97      23266.70       302.44 o                         
   8   0   2       2900.32       2821.32        47.09 o                         
  10   0   2        671.99        651.65        37.30 o                         
  12   0   2        329.98        420.58        27.51 o                         
  14   0   2        247.93        298.38        27.51 o                         
 -15   1   2         21.34        -31.21        16.40 o                         
 -14   1   2        329.30        400.99        24.34 o                         
 -13   1   2         70.27         99.75        19.57 o                         
 -12   1   2          9.73         20.90         8.74 o                         
 -11   1   2        200.35        211.15        10.40 o                         
 -10   1   2       1358.37       1258.61        20.60 o                         
  -9   1   2         63.21         65.62        10.54 o                         
  -8   1   2       6378.35       6281.28        63.93 o                         
  -7   1   2       4722.31       4667.25        48.46 o                         
  -6   1   2       3838.59       3729.98        44.06 o                         
  -5   1   2       7645.95       7435.01        86.82 o                         
  -4   1   2      11873.78      12543.59       144.52 o                         
  -3   1   2       5299.74       5266.95        59.48 o                         
  -2   1   2        135.08        102.14         2.56 o                         
  -1   1   2         26.91         34.25         4.46 o                         
   0   1   2       7680.47       7712.69        83.08 o                         
   1   1   2      15948.16      15953.80       168.40 o                         
   2   1   2      49949.19      49828.23       705.34 o                         
   3   1   2       5749.11       5943.66        75.77 o                         
   4   1   2      11422.24      11644.10       112.74 o                         
   5   1   2       6349.64       6953.34        70.79 o                         
   6   1   2        991.78        964.59        14.64 o                         
   7   1   2        976.51        936.70        21.61 o                         
   8   1   2       1493.43       1507.11        21.46 o                         
   9   1   2          2.47          5.09         6.34 o                         
  10   1   2       1342.38       1311.11        25.42 o                         
  11   1   2       1118.04       1198.10        24.63 o                         
  12   1   2        413.98        407.47        16.07 o                         
  13   1   2        326.98        354.61        19.44 o                         
  14   1   2          5.24          6.59        17.99 o                         
  15   1   2          8.93         12.17        19.57 o                         
 -15   2   2        179.35        224.13        19.57 o                         
 -14   2   2         24.76         12.09        13.09 o                         
 -13   2   2         30.40         55.61        13.40 o                         
 -12   2   2          1.79         -5.51        16.66 o                         
 -11   2   2          3.79          2.01         9.53 o                         
 -10   2   2         93.68        129.69        13.98 o                         
  -9   2   2       1215.32       1179.95        18.91 o                         
  -8   2   2        611.31        668.13        13.49 o                         
  -7   2   2       3395.80       3570.81        44.31 o                         
  -6   2   2       5457.15       5445.17        67.79 o                         
  -5   2   2       4273.76       4210.42        38.04 o                         
  -4   2   2       4969.31       4957.26        43.44 o                         
  -3   2   2      21876.00      20949.83       171.24 o                         
  -2   2   2        317.61        316.50         4.51 o                         
  -1   2   2       8105.11       7413.57        98.56 o                         
   0   2   2      11455.31      11767.13       125.33 o                         
   1   2   2       4032.56       4715.48        40.73 o                         
   2   2   2        632.88        593.40        12.93 o                         
   3   2   2      17912.20      18873.36       267.08 o                         
   4   2   2         45.14         56.78         3.89 o                         
   5   2   2       1551.56       1479.13        16.65 o                         
   6   2   2       2635.37       2552.53        26.24 o                         
   7   2   2        527.54        555.77        11.56 o                         
   8   2   2       1525.93       1470.89        46.47 o                         
   9   2   2        877.06        898.27        20.14 o                         
  10   2   2          0.11          1.75         8.14 o                         
  11   2   2        832.12        821.68        21.04 o                         
  12   2   2        112.19        115.18        15.30 o                         
  13   2   2         12.69         22.18        12.12 o                         
  14   2   2        102.51         82.53        22.22 o                         
  15   2   2        361.64        496.77        35.97 o                         
 -15   3   2         31.61         12.00        13.73 o                         
 -14   3   2          0.10         -9.30        12.53 o                         
 -13   3   2         62.47         45.99        13.47 o                         
 -12   3   2          2.05          1.03        10.77 o                         
 -11   3   2        192.63        236.40        28.30 o                         
 -10   3   2         50.88         97.26        13.24 o                         
  -9   3   2       1020.01        993.37        27.28 o                         
  -8   3   2         43.17         70.12         6.50 o                         
  -7   3   2       6539.51       6188.54        62.91 o                         
  -6   3   2        370.58        417.47         8.47 o                         
  -5   3   2       4752.47       4528.05        44.02 o                         
  -4   3   2        328.09        350.90         6.91 o                         
  -3   3   2       3582.35       3437.49        31.57 o                         
  -2   3   2        181.38        169.19         5.25 o                         
  -1   3   2       9954.76       9661.46       185.26 o                         
   0   3   2        383.51        430.42         9.02 o                         
   1   3   2       2960.13       2690.37        30.76 o                         
   2   3   2        557.89        527.70         9.57 o                         
   3   3   2       6262.17       6307.53        71.75 o                         
   4   3   2       1755.92       1665.11        24.39 o                         
   5   3   2        915.94        966.17        15.64 o                         
   6   3   2          1.14         -2.48         5.09 o                         
   7   3   2       2874.71       2889.06        35.00 o                         
   8   3   2        257.88        242.05        12.52 o                         
   9   3   2        260.04        249.02        13.23 o                         
  10   3   2          9.28         -2.96         7.53 o                         
  11   3   2        200.58        262.06        18.14 o                         
  12   3   2         39.37         30.36        12.87 o                         
  13   3   2       1079.60        976.10        55.55 o                         
  14   3   2        185.21        197.97        19.24 o                         
 -14   4   2         60.84         74.59        15.12 o                         
 -13   4   2          1.89         -1.68        12.65 o                         
 -12   4   2        468.05        499.39        23.53 o                         
 -11   4   2        292.33        279.89        18.82 o                         
 -10   4   2        384.76        371.88        19.62 o                         
  -9   4   2        308.23        285.54        16.57 o                         
  -8   4   2        385.23        373.64        17.57 o                         
  -7   4   2          1.30         12.03         6.53 o                         
  -6   4   2        635.47        661.05        12.83 o                         
  -5   4   2       1200.13       1093.85        16.40 o                         
  -4   4   2       1704.06       1675.72        21.11 o                         
  -3   4   2       6286.60       6197.45        54.58 o                         
  -2   4   2        233.82        230.49         6.95 o                         
  -1   4   2       3472.36       3448.39        42.42 o                         
   0   4   2       7737.87       7765.23        86.94 o                         
   1   4   2        274.45        307.00        21.11 o                         
   2   4   2       1597.19       1562.58        28.48 o                         
   3   4   2       8007.46       8063.02        91.21 o                         
   4   4   2          4.04         22.25         5.94 o                         
   5   4   2       2649.67       2767.17        33.19 o                         
   6   4   2       5082.52       4960.66        56.51 o                         
   7   4   2        170.05        200.97         9.90 o                         
   8   4   2        969.66        954.15        18.55 o                         
   9   4   2        381.75        322.66        18.33 o                         
  10   4   2        364.97        339.97        19.45 o                         
  11   4   2        194.44        182.20        26.98 o                         
  12   4   2        295.49        319.54        20.94 o                         
  13   4   2          1.76         17.25        14.81 o                         
  14   4   2        161.73        236.75        48.14 o                         
 -13   5   2         28.99          1.60        26.98 o                         
 -12   5   2          3.54        -16.92        11.95 o                         
 -11   5   2         19.51         25.13        12.53 o                         
 -10   5   2       1122.39       1102.70        69.83 o                         
  -9   5   2        116.24        138.85        14.46 o                         
  -8   5   2       2202.62       2287.07        74.33 o                         
  -7   5   2        236.42        215.36        15.70 o                         
  -6   5   2        323.55        286.66        15.82 o                         
  -5   5   2        474.61        473.73        13.62 o                         
  -4   5   2       1946.07       1967.92        38.80 o                         
  -3   5   2        159.52        172.72         6.85 o                         
  -2   5   2        778.52        817.10        13.98 o                         
  -1   5   2         40.45         65.60         6.48 o                         
   0   5   2          1.77          4.38         4.90 o                         
   1   5   2       1281.26       1339.54        22.22 o                         
   2   5   2       8844.48       8807.79        86.62 o                         
   3   5   2        985.26       1052.20        20.46 o                         
   4   5   2       5960.49       5623.50        71.41 o                         
   5   5   2        195.06        214.05         9.56 o                         
   6   5   2        498.07        481.67        13.22 o                         
   7   5   2          0.50         -5.34         6.93 o                         
   8   5   2        626.48        715.28        19.67 o                         
   9   5   2        458.69        431.39        20.53 o                         
  10   5   2        799.99        795.67        27.85 o                         
  11   5   2          0.82         -7.72        10.66 o                         
  12   5   2        137.14        170.93        18.87 o                         
  13   5   2         27.62         -3.99        14.08 o                         
 -12   6   2        746.76        760.85        30.10 o                         
 -11   6   2          3.61        -10.88        12.71 o                         
 -10   6   2         98.63        137.75        16.82 o                         
  -9   6   2          8.24         25.41        13.08 o                         
  -8   6   2        417.50        371.57        23.01 o                         
  -7   6   2        227.99        259.53        23.01 o                         
  -6   6   2       1211.96       1183.88        31.79 o                         
  -5   6   2        248.42        237.50        23.54 o                         
  -4   6   2        891.85        917.10        25.80 o                         
  -3   6   2        486.56        468.52        14.00 o                         
  -2   6   2        301.32        290.97        11.19 o                         
  -1   6   2        322.09        312.24        12.20 o                         
   0   6   2       2131.78       2059.79        27.23 o                         
   1   6   2         39.69         41.48         6.10 o                         
   2   6   2        383.41        405.48        11.42 o                         
   3   6   2        707.84        773.34        18.00 o                         
   4   6   2        252.20        286.76        10.93 o                         
   5   6   2         91.11        114.01        12.78 o                         
   6   6   2       3062.10       3086.10        45.94 o                         
   7   6   2        426.67        409.74        20.57 o                         
   8   6   2       1423.11       1433.69        53.96 o                         
   9   6   2        174.39        214.06        17.94 o                         
  10   6   2        180.20        187.68        22.75 o                         
  11   6   2         45.61         67.30        15.71 o                         
  12   6   2        140.33        129.15        18.69 o                         
 -11   7   2         94.98        115.00        18.69 o                         
 -10   7   2        249.98        234.45        20.90 o                         
  -9   7   2         30.44         12.06        13.08 o                         
  -8   7   2         79.29         53.70        13.84 o                         
  -7   7   2        892.88        926.76        30.49 o                         
  -6   7   2         38.38         22.31        11.78 o                         
  -5   7   2        982.93       1007.10        29.74 o                         
  -4   7   2        390.56        358.96        23.81 o                         
  -3   7   2         12.68          8.97         9.53 o                         
  -2   7   2        729.43        783.85        18.73 o                         
  -1   7   2        624.74        639.89        16.93 o                         
   0   7   2          9.74          5.22         8.36 o                         
   1   7   2       1567.93       1583.15        23.99 o                         
   2   7   2        377.52        353.75        11.76 o                         
   3   7   2        342.53        326.06        13.38 o                         
   4   7   2        399.27        446.30        15.80 o                         
   5   7   2        103.22        164.24        15.52 o                         
   6   7   2        239.53        280.35        18.69 o                         
   7   7   2        312.10        295.44        19.64 o                         
   8   7   2         18.47         38.96        12.80 o                         
   9   7   2        134.85        143.13        17.77 o                         
  10   7   2        152.42        160.43        28.30 o                         
  -9   8   2        377.70        419.99        25.43 o                         
  -8   8   2         75.87         46.81        15.12 o                         
  -7   8   2        201.14        186.64        18.69 o                         
  -6   8   2          0.63        -11.76        20.10 o                         
  -5   8   2        475.66        458.80        22.45 o                         
  -4   8   2         92.86        108.11        35.71 o                         
  -3   8   2        860.36        884.06        34.65 o                         
  -2   8   2          8.41          5.29        15.34 o                         
  -1   8   2       1078.47       1116.16        30.67 o                         
   0   8   2          0.99          1.59        12.70 o                         
   1   8   2         27.44         -4.61        22.75 o                         
   2   8   2          5.11          9.50        10.39 o                         
   3   8   2        898.24        938.59        29.18 o                         
   4   8   2          2.05        -15.25        30.16 o                         
   5   8   2        421.08        436.96        22.82 o                         
   6   8   2         22.53        -21.35        10.68 o                         
   7   8   2        218.23        214.79        20.01 o                         
   8   8   2          6.80        -22.22        18.52 o                         
  -5   9   2        114.62        108.98        16.41 o                         
  -4   9   2        156.26        164.92        18.33 o                         
  -3   9   2        127.58        108.98        22.75 o                         
  -2   9   2        454.52        488.83        31.21 o                         
  -1   9   2        128.78        138.08        21.16 o                         
   0   9   2         10.35        -14.28        14.28 o                         
   2   9   2          9.64          4.76        17.99 o                         
   3   9   2        297.56        325.36        30.16 o                         
   4   9   2        117.64         83.06        24.34 o                         
   5   9   2          2.52        -28.57        18.52 o                         
 -13   0   3       1758.04       1762.72        39.61 o                         
 -11   0   3       4534.28       4405.20       108.72 o                         
  -9   0   3          8.08         11.85        17.46 o                         
  -7   0   3       5614.83       6051.82        86.21 o                         
  -5   0   3       7018.95       7142.05        97.24 o                         
  -3   0   3       2100.25       2126.05        34.12 o                         
  -1   0   3      26436.93      26849.81       289.71 o                         
   1   0   3      52261.97      51984.43       934.02 o                         
   3   0   3       2801.80       3085.35        64.54 o                         
   5   0   3       1141.04       1055.07        33.06 o                         
   7   0   3       8456.75       8340.29       256.85 o                         
   9   0   3       1917.69       1817.24        35.61 o                         
  11   0   3         32.39         -6.88        14.28 o                         
  13   0   3        198.11        285.68        27.51 o                         
  15   0   3          1.50          6.88        18.52 o                         
 -15   1   3        274.71        295.73        28.04 o                         
 -14   1   3        129.28        120.19        15.87 o                         
 -13   1   3        102.81        149.06        16.93 o                         
 -12   1   3        475.51        499.75        21.01 o                         
 -11   1   3         44.07         52.54         7.80 o                         
 -10   1   3       3359.37       3316.53        39.45 o                         
  -9   1   3       1202.53       1196.78        18.89 o                         
  -8   1   3          5.03         11.17         5.05 o                         
  -7   1   3       1077.37       1062.48        16.04 o                         
  -6   1   3       1183.22       1259.05        18.34 o                         
  -5   1   3       1592.86       1725.26        20.41 o                         
  -4   1   3        123.18        105.55         8.55 o                         
  -3   1   3      40512.70      38895.16       354.44 o                         
  -2   1   3      21462.91      21450.95       300.53 o                         
  -1   1   3      10318.90      10695.37        99.99 o                         
   0   1   3       1508.70       1487.18        12.88 o                         
   1   1   3         62.96         44.68         3.29 o                         
   2   1   3        480.78        584.68        30.95 o                         
   3   1   3      14870.41      14538.31       134.70 o                         
   4   1   3          0.07         -2.65         3.14 o                         
   5   1   3       4508.19       4092.95        42.00 o                         
   6   1   3          9.02         55.04         9.55 o                         
   7   1   3        112.19        130.95         7.56 o                         
   8   1   3       2236.75       2237.15        30.58 o                         
   9   1   3         81.73         87.85        16.84 o                         
  10   1   3        346.64        339.78        14.34 o                         
  11   1   3        317.93        297.48        13.74 o                         
  12   1   3        259.81        290.52        17.94 o                         
  13   1   3         41.67         49.73        13.09 o                         
  14   1   3        145.85        155.26        16.27 o                         
  15   1   3        110.57        190.98        26.98 o                         
 -16   2   3        273.64        340.70        30.68 o                         
 -15   2   3          1.49         20.42        13.21 o                         
 -14   2   3         73.81        120.74        22.75 o                         
 -13   2   3          1.36         -8.23        11.31 o                         
 -12   2   3         10.50         21.11        11.06 o                         
 -11   2   3          5.66          8.84        32.80 o                         
 -10   2   3       1337.35       1358.43        27.97 o                         
  -9   2   3         73.18         87.07         7.34 o                         
  -8   2   3       9925.01       9823.97        98.43 o                         
  -7   2   3         80.53         87.50         5.76 o                         
  -6   2   3       1161.88       1045.37        19.47 o                         
  -5   2   3          1.43          2.96         3.30 o                         
  -4   2   3       3390.30       3616.67        32.61 o                         
  -3   2   3       2348.14       2479.18        22.99 o                         
  -2   2   3      16788.86      16679.39       194.38 o                         
  -1   2   3      17791.99      18394.45       194.36 o                         
   0   2   3      13901.55      14413.51       132.52 o                         
   1   2   3       5647.28       6029.66        51.57 o                         
   2   2   3       1406.83       1334.11        19.13 o                         
   3   2   3        284.00        286.22         8.85 o                         
   4   2   3       9451.60       9764.41       143.41 o                         
   5   2   3        496.34        512.05        11.54 o                         
   6   2   3          1.86          1.41         3.58 o                         
   7   2   3        799.54        793.86        17.90 o                         
   8   2   3        766.40        695.64        17.32 o                         
   9   2   3        318.72        299.51        13.34 o                         
  10   2   3       4757.65       4860.50        63.92 o                         
  11   2   3         60.42         72.55        12.83 o                         
  12   2   3       1379.58       1248.43        46.24 o                         
  13   2   3         31.64         31.11        10.40 o                         
  14   2   3          6.55         32.80        16.40 o                         
  15   2   3        107.82         52.37        21.16 o                         
 -15   3   3          1.38          0.11        15.08 o                         
 -14   3   3        143.65        162.27        18.00 o                         
 -13   3   3        133.88        152.24        32.01 o                         
 -12   3   3       1550.64       1536.02        63.22 o                         
 -11   3   3         58.52         43.01        12.05 o                         
 -10   3   3        450.79        475.40        20.36 o                         
  -9   3   3         21.66         33.97        10.62 o                         
  -8   3   3        583.06        536.84        14.75 o                         
  -7   3   3       2008.69       2058.64        25.68 o                         
  -6   3   3       8883.29       8464.06        83.69 o                         
  -5   3   3        120.00        161.85         5.58 o                         
  -4   3   3       3403.85       3152.30        69.54 o                         
  -3   3   3        925.70        840.96        10.43 o                         
  -2   3   3        685.76        799.35        13.30 o                         
  -1   3   3        418.47        458.53        10.94 o                         
   0   3   3       9236.73       9591.21        91.56 o                         
   1   3   3        374.72        427.84         7.24 o                         
   2   3   3       5622.13       5901.41        69.33 o                         
   3   3   3        221.98        243.91         8.96 o                         
   4   3   3        368.46        340.13        10.85 o                         
   5   3   3         12.29         18.21         6.06 o                         
   6   3   3       6012.30       5852.54        61.09 o                         
   7   3   3        120.61        143.12         9.01 o                         
   8   3   3       8030.42       7880.27        94.15 o                         
   9   3   3         49.42         28.62         9.15 o                         
  10   3   3       1258.73       1225.75        25.82 o                         
  11   3   3          7.32        -14.28         8.10 o                         
  12   3   3        275.42        278.41        18.66 o                         
  13   3   3         62.14         49.44        33.86 o                         
  14   3   3        687.07        665.58        34.12 o                         
 -14   4   3         16.12         17.35        14.74 o                         
 -13   4   3         62.99         47.66        14.53 o                         
 -12   4   3         72.30         53.99        14.16 o                         
 -11   4   3        717.70        764.53        26.73 o                         
 -10   4   3        684.21        639.17        53.70 o                         
  -9   4   3         19.32         22.60        10.68 o                         
  -8   4   3       2055.06       1937.66        40.78 o                         
  -7   4   3        726.28        759.15        23.00 o                         
  -6   4   3        435.03        447.82        10.96 o                         
  -5   4   3       1373.32       1358.08        19.31 o                         
  -4   4   3        876.72       1013.03        14.69 o                         
  -3   4   3         80.61         97.65         4.31 o                         
  -2   4   3       3369.96       3388.22        74.38 o                         
  -1   4   3       4869.70       4841.96        74.89 o                         
   0   4   3       1247.27       1226.50        16.82 o                         
   1   4   3       8325.46       8246.97        72.35 o                         
   2   4   3        511.23        518.38         8.85 o                         
   3   4   3       2255.81       2110.19        24.79 o                         
   4   4   3       2738.56       2854.41        38.53 o                         
   5   4   3         24.31         28.09        11.21 o                         
   6   4   3        193.86        207.66         9.91 o                         
   7   4   3       2671.95       2695.67        34.47 o                         
   8   4   3        353.52        356.31        14.36 o                         
   9   4   3         23.78         13.44         7.20 o                         
  10   4   3        833.77        834.27        27.10 o                         
  11   4   3         30.65         17.00        12.43 o                         
  12   4   3        323.21        314.84        31.74 o                         
  13   4   3        282.79        350.81        23.54 o                         
  14   4   3          0.09         -6.25        13.75 o                         
 -14   5   3        176.01        168.70        20.18 o                         
 -13   5   3         72.67        104.29        17.74 o                         
 -12   5   3        113.57         99.65        15.50 o                         
 -11   5   3        108.48        128.02        15.49 o                         
 -10   5   3         13.32         -3.07        11.67 o                         
  -9   5   3        702.26        712.05        25.25 o                         
  -8   5   3          6.09          8.77        14.28 o                         
  -7   5   3          1.65         -7.73         8.95 o                         
  -6   5   3         80.79         72.40        10.99 o                         
  -5   5   3       2455.56       2614.07        91.26 o                         
  -4   5   3          0.36          1.11         5.66 o                         
  -3   5   3       6949.79       6727.68        59.96 o                         
  -2   5   3        307.00        301.40         8.83 o                         
  -1   5   3       3961.80       3825.89        48.01 o                         
   0   5   3         13.94         19.38         4.67 o                         
   1   5   3          1.75          4.48         4.11 o                         
   2   5   3        105.53        131.08         6.39 o                         
   3   5   3       4515.86       4172.98        53.23 o                         
   4   5   3        107.00        108.18         8.85 o                         
   5   5   3       4461.30       4528.00        59.64 o                         
   6   5   3          3.69          2.61         6.33 o                         
   7   5   3          4.73          2.05         6.34 o                         
   8   5   3        656.02        629.84        24.01 o                         
   9   5   3        892.83        913.56        23.30 o                         
  10   5   3          1.42          0.49        11.58 o                         
  11   5   3        449.14        450.56        40.47 o                         
  12   5   3          4.75          0.65        13.24 o                         
  13   5   3          0.17        -11.16        14.22 o                         
 -12   6   3         83.08         73.28        17.16 o                         
 -11   6   3        262.27        318.77        33.06 o                         
 -10   6   3          2.92        -14.54        11.67 o                         
  -9   6   3         24.49         19.70        11.52 o                         
  -8   6   3        342.90        372.14        19.26 o                         
  -7   6   3        986.15        995.06        29.74 o                         
  -6   6   3         82.54         58.73        12.43 o                         
  -5   6   3       1593.45       1646.10        46.56 o                         
  -4   6   3        205.92        231.18        15.32 o                         
  -3   6   3          7.65         -3.41         6.14 o                         
  -2   6   3        509.47        478.21        13.88 o                         
  -1   6   3       3059.29       3059.58        41.99 o                         
   0   6   3        280.67        317.08        11.09 o                         
   1   6   3       3274.94       3287.94        38.81 o                         
   2   6   3        512.30        481.24        12.42 o                         
   3   6   3        247.56        251.04        11.89 o                         
   4   6   3       1047.72       1026.94        21.26 o                         
   5   6   3        117.46         96.39        11.38 o                         
   6   6   3        396.57        428.20        19.13 o                         
   7   6   3       1146.84       1141.06        25.25 o                         
   8   6   3         95.87        117.42        14.95 o                         
   9   6   3        220.59        221.98        18.70 o                         
  10   6   3        235.27        271.13        20.95 o                         
  11   6   3         11.51         -4.21        12.57 o                         
  12   6   3          7.31         -0.53        21.69 o                         
 -11   7   3         16.02         27.42        17.99 o                         
 -10   7   3        483.51        558.69        34.92 o                         
  -9   7   3          6.19        -21.71        14.81 o                         
  -8   7   3         68.87         70.89        14.59 o                         
  -7   7   3         27.26          4.48        11.74 o                         
  -6   7   3        631.96        603.38        33.86 o                         
  -5   7   3        462.19        505.54        21.51 o                         
  -4   7   3        594.39        555.24        22.24 o                         
  -3   7   3       2810.74       2969.85        54.98 o                         
  -2   7   3        181.37        207.80        15.87 o                         
  -1   7   3        428.71        423.49        28.83 o                         
   0   7   3        763.81        707.04        22.26 o                         
   1   7   3         12.82         24.39         6.80 o                         
   2   7   3        259.53        292.78        11.99 o                         
   3   7   3        169.53        205.45        11.95 o                         
   4   7   3         70.32         77.02         9.53 o                         
   5   7   3        251.19        249.26        13.33 o                         
   6   7   3        288.18        303.83        18.49 o                         
   7   7   3          4.79        -13.81        10.83 o                         
   8   7   3        638.27        667.01        27.07 o                         
   9   7   3          4.77         15.71        12.53 o                         
  10   7   3          9.45        -14.88        12.43 o                         
  -9   8   3        184.56        189.11        20.56 o                         
  -8   8   3        649.86        660.92        28.80 o                         
  -7   8   3         25.89         -1.07        13.08 o                         
  -6   8   3        182.91        200.78        32.27 o                         
  -5   8   3         57.05         56.10        13.47 o                         
  -4   8   3         20.43          4.12        10.99 o                         
  -3   8   3        150.27        178.01        25.66 o                         
  -2   8   3        689.70        731.13        38.09 o                         
  -1   8   3          3.02         -5.89        10.85 o                         
   0   8   3         84.37         82.91         9.66 o                         
   1   8   3          0.04        -11.64        13.75 o                         
   2   8   3        257.69        262.07        16.83 o                         
   3   8   3        148.39        134.24        14.40 o                         
   4   8   3        885.26        960.31        30.49 o                         
   5   8   3         45.21         46.79        13.65 o                         
   6   8   3        116.58        109.89        17.19 o                         
   7   8   3          0.15         -3.80        12.33 o                         
   8   8   3        121.41        167.91        18.98 o                         
  -5   9   3          7.83          8.85        13.45 o                         
  -4   9   3        181.51        266.64        29.63 o                         
  -3   9   3        389.07        422.70        33.86 o                         
  -2   9   3          2.60        -16.40        13.75 o                         
  -1   9   3         90.92         58.72        18.52 o                         
   0   9   3        122.93        142.84        21.69 o                         
   1   9   3          2.55         19.05        16.93 o                         
   2   9   3        132.16        131.73        23.81 o                         
   3   9   3        116.32        141.78        23.28 o                         
   4   9   3          4.25        -15.34        16.93 o                         
 -12   0   4       3873.83       3978.71        66.93 o                         
 -10   0   4        486.26        503.84        19.07 o                         
  -8   0   4       3053.60       2905.78        47.64 o                         
  -6   0   4      16354.20      15881.57       407.36 o                         
  -4   0   4      36814.23      33665.27       431.88 o                         
  -2   0   4      12762.30      12579.22       164.04 o                         
   0   0   4         12.95         30.23         3.01 o                         
   2   0   4       5938.51       5574.02       100.78 o                         
   4   0   4       1375.18       1616.21        41.26 o                         
   6   0   4       7168.94       6761.60        94.76 o                         
   8   0   4       2570.22       2469.14        43.00 o                         
  10   0   4         75.71        100.52        19.05 o                         
  12   0   4       1205.50       1198.80        46.03 o                         
  14   0   4        308.52        276.69        29.10 o                         
 -15   1   4          0.36         -1.21        17.72 o                         
 -14   1   4        223.27        281.53        18.67 o                         
 -13   1   4        154.83        176.17        15.66 o                         
 -12   1   4        397.47        368.37        15.71 o                         
 -11   1   4       4745.23       4873.36        54.58 o                         
 -10   1   4       3264.66       3027.47        36.84 o                         
  -9   1   4        487.82        536.76        13.00 o                         
  -8   1   4       3472.33       3452.92        38.62 o                         
  -7   1   4       1695.34       1771.95        22.45 o                         
  -6   1   4        407.31        445.91         9.37 o                         
  -5   1   4       1989.72       1931.79        22.12 o                         
  -4   1   4       7977.62       8084.93       114.85 o                         
  -3   1   4       3569.29       3686.91        36.95 o                         
  -2   1   4      19442.87      19333.53       204.03 o                         
  -1   1   4      22468.35      23043.85       227.27 o                         
   0   1   4      29171.00      30220.61       223.90 o                         
   1   1   4       6060.11       6026.24        92.17 o                         
   2   1   4       6113.73       6371.10        70.96 o                         
   3   1   4       6496.74       6629.98        63.78 o                         
   4   1   4       8227.24       8511.02        81.36 o                         
   5   1   4        624.02        953.93        25.20 o                         
   6   1   4       2948.94       2861.96        32.22 o                         
   7   1   4       1601.98       1421.64        19.89 o                         
   8   1   4       1863.28       1844.84        30.78 o                         
   9   1   4        469.34        473.90        14.73 o                         
  10   1   4       1219.37       1157.91        23.87 o                         
  11   1   4         46.80         56.16         9.65 o                         
  12   1   4        470.54        460.48        21.49 o                         
  13   1   4        144.69        158.30        16.62 o                         
  14   1   4          0.60         10.43        15.08 o                         
  15   1   4         84.84        111.11        17.19 o                         
 -16   2   4          7.53         22.19        14.60 o                         
 -15   2   4        485.40        646.12        27.19 o                         
 -14   2   4         84.78        100.38        15.74 o                         
 -13   2   4        399.73        421.02        21.31 o                         
 -12   2   4        157.52        169.43        15.28 o                         
 -11   2   4          7.80         13.70         9.29 o                         
 -10   2   4          0.46        -12.51         9.93 o                         
  -9   2   4       1175.77       1182.38        18.82 o                         
  -8   2   4       1054.38       1041.16        16.86 o                         
  -7   2   4        431.23        383.78         9.55 o                         
  -6   2   4       2090.65       1854.70        22.45 o                         
  -5   2   4        241.25        198.98         9.47 o                         
  -4   2   4         57.17        119.71         6.58 o                         
  -3   2   4       9996.79      10127.35        95.22 o                         
  -2   2   4       3508.64       3909.57        38.99 o                         
  -1   2   4      45156.91      44305.59       417.99 o                         
   0   2   4      15414.38      16687.56       137.08 o                         
   1   2   4        267.65        372.18        10.77 o                         
   2   2   4       6855.57       7204.50        80.33 o                         
   3   2   4      14744.93      14125.46       152.31 o                         
   4   2   4        486.92        551.73        13.02 o                         
   5   2   4       8440.66       8298.79        94.48 o                         
   6   2   4        116.36        111.50         7.14 o                         
   7   2   4       1056.21       1052.94        21.22 o                         
   8   2   4        113.39        123.95         9.76 o                         
   9   2   4       1907.52       1794.49        31.00 o                         
  10   2   4         50.87         20.92         8.70 o                         
  11   2   4       1247.74       1154.32        25.52 o                         
  12   2   4          0.71         13.31         9.75 o                         
  13   2   4         72.71         92.55        34.92 o                         
  14   2   4        117.97        106.87        23.28 o                         
 -15   3   4         19.54         36.20        15.36 o                         
 -14   3   4         71.91         97.72        17.19 o                         
 -13   3   4        161.76        168.91        17.10 o                         
 -12   3   4          4.26        -15.41        10.54 o                         
 -11   3   4        807.09        764.92        25.23 o                         
 -10   3   4         40.77         55.08        11.52 o                         
  -9   3   4        875.67        856.24        19.43 o                         
  -8   3   4       1100.80       1158.90        22.03 o                         
  -7   3   4        464.15        416.61        13.19 o                         
  -6   3   4       2500.58       2850.52        31.99 o                         
  -5   3   4       3308.04       3159.57        29.99 o                         
  -4   3   4         33.55         42.82         3.54 o                         
  -3   3   4       1615.33       1705.87        16.68 o                         
  -2   3   4       1249.39       1296.46        18.42 o                         
  -1   3   4       8800.64       8781.61       125.10 o                         
   0   3   4          9.56         18.96         3.44 o                         
   1   3   4      24559.99      23972.55       263.17 o                         
   2   3   4       2709.41       2806.13        30.15 o                         
   3   3   4       4619.35       4903.55        79.03 o                         
   4   3   4        571.75        579.91        13.93 o                         
   5   3   4       4567.39       4646.94        82.45 o                         
   6   3   4          3.12          1.78         5.76 o                         
   7   3   4       5684.73       5422.09        74.60 o                         
   8   3   4         40.96         28.55         8.48 o                         
   9   3   4       6572.24       6333.34        79.89 o                         
  10   3   4         19.49         24.48         9.15 o                         
  11   3   4          8.53         10.51        10.12 o                         
  12   3   4          2.65        -10.43        11.90 o                         
  13   3   4        129.44        142.37        18.07 o                         
  14   3   4         23.93         51.32        21.69 o                         
 -14   4   4         12.20          8.20        32.01 o                         
 -13   4   4        128.52        131.90        16.99 o                         
 -12   4   4        239.76        265.86        19.26 o                         
 -11   4   4          2.47         11.14        11.20 o                         
 -10   4   4        144.97        187.82        15.70 o                         
  -9   4   4        394.24        316.37        17.47 o                         
  -8   4   4        743.59        737.93        26.98 o                         
  -7   4   4        386.35        377.76        13.06 o                         
  -6   4   4       4213.90       4169.94        72.71 o                         
  -5   4   4        199.28        202.96         7.79 o                         
  -4   4   4       2996.67       2946.05        32.13 o                         
  -3   4   4       2252.37       2170.63        21.83 o                         
  -2   4   4       1758.98       1862.48        25.98 o                         
  -1   4   4       1932.89       2026.58        27.61 o                         
   0   4   4       5862.39       6039.34        60.22 o                         
   1   4   4         28.58         28.66         4.17 o                         
   2   4   4       1002.44       1033.31        14.91 o                         
   3   4   4       7470.60       7232.89        83.78 o                         
   4   4   4        166.29        168.79         9.44 o                         
   5   4   4       6449.17       6096.95        73.58 o                         
   6   4   4       1278.41       1267.64        21.10 o                         
   7   4   4        900.34        899.16        18.86 o                         
   8   4   4       1426.04       1433.51        23.84 o                         
   9   4   4        179.00        158.10        12.22 o                         
  10   4   4        219.36        214.16        19.31 o                         
  11   4   4        352.07        322.29        21.43 o                         
  12   4   4        130.28        191.05        30.95 o                         
  13   4   4         40.12         12.23        14.77 o                         
 -14   5   4         20.86         28.04        19.05 o                         
 -13   5   4         56.54         52.80        17.72 o                         
 -12   5   4        103.83         94.20        16.12 o                         
 -11   5   4         47.52         32.80        18.52 o                         
 -10   5   4       1201.65       1141.39        34.65 o                         
  -9   5   4          0.35         -9.20         9.66 o                         
  -8   5   4       1443.56       1496.94        36.29 o                         
  -7   5   4        166.81        179.96        14.37 o                         
  -6   5   4         88.59        105.86        12.49 o                         
  -5   5   4         54.25         83.53        15.87 o                         
  -4   5   4       2076.49       2001.89        38.90 o                         
  -3   5   4          9.92          5.64         5.45 o                         
  -2   5   4       5333.32       5368.16        89.78 o                         
  -1   5   4        225.31        210.52         9.55 o                         
   0   5   4       1858.17       1961.01        25.01 o                         
   1   5   4         60.66         61.09         5.07 o                         
   2   5   4         35.78         26.62         5.71 o                         
   3   5   4        605.26        650.46        16.08 o                         
   4   5   4       1351.07       1277.96        24.49 o                         
   5   5   4          7.76         24.46        10.50 o                         
   6   5   4        589.16        557.96        14.27 o                         
   7   5   4          5.89          4.10         6.93 o                         
   8   5   4       1369.43       1406.29        28.20 o                         
   9   5   4         44.06         53.88        10.05 o                         
  10   5   4       1181.51       1169.38        27.42 o                         
  11   5   4         89.66         60.83        16.93 o                         
  12   5   4        438.55        425.74        24.50 o                         
 -12   6   4        408.66        373.37        22.99 o                         
 -11   6   4          9.04         11.98        15.87 o                         
 -10   6   4         82.44         77.03        14.74 o                         
  -9   6   4        185.79        228.73        18.07 o                         
  -8   6   4        204.84        187.54        18.52 o                         
  -7   6   4        202.12        219.67        17.02 o                         
  -6   6   4       2878.36       2724.28        71.42 o                         
  -5   6   4        207.65        218.61        15.49 o                         
  -4   6   4       3768.29       3995.52        67.31 o                         
  -3   6   4        349.98        409.65        17.94 o                         
  -2   6   4          0.82          0.29         8.42 o                         
  -1   6   4        539.46        518.40        18.07 o                         
   0   6   4        380.16        399.94        11.04 o                         
   1   6   4        177.75        199.25         9.33 o                         
   2   6   4        443.44        451.42        14.81 o                         
   3   6   4        845.70        811.29        18.92 o                         
   4   6   4          0.37        -11.05         6.61 o                         
   5   6   4        209.30        231.50        10.93 o                         
   6   6   4        324.16        304.52        14.12 o                         
   7   6   4         49.69         42.22         9.05 o                         
   8   6   4         56.25         61.25        15.36 o                         
   9   6   4        207.49        237.36        18.66 o                         
  10   6   4          4.14          0.11        23.54 o                         
  11   6   4         67.25         74.71        15.34 o                         
 -11   7   4        506.16        590.50        28.60 o                         
 -10   7   4         71.58         77.03        16.41 o                         
  -9   7   4        162.21        142.35        17.77 o                         
  -8   7   4        231.68        201.28        27.77 o                         
  -7   7   4         28.23         19.55        14.55 o                         
  -6   7   4          9.14         -3.04        11.03 o                         
  -5   7   4        346.63        374.69        27.25 o                         
  -4   7   4        531.33        546.88        22.45 o                         
  -3   7   4        225.00        245.39        16.27 o                         
  -2   7   4        315.76        342.11        17.32 o                         
  -1   7   4        644.52        628.16        45.76 o                         
   0   7   4        420.70        459.77        13.16 o                         
   1   7   4        964.41        955.68        21.38 o                         
   2   7   4          0.13        -10.51         5.96 o                         
   3   7   4         64.49         65.19         9.57 o                         
   4   7   4          5.43        -12.47         9.52 o                         
   5   7   4         88.68         78.90        10.36 o                         
   6   7   4         11.06          7.66         8.64 o                         
   7   7   4        518.85        548.77        24.68 o                         
   8   7   4          3.06        -24.24        12.12 o                         
   9   7   4         91.48        123.04        18.14 o                         
  10   7   4         27.98         59.00        33.33 o                         
  -9   8   4        228.62        263.44        22.81 o                         
  -8   8   4         41.85         57.32        17.99 o                         
  -7   8   4        296.73        318.15        22.03 o                         
  -6   8   4          2.42         -0.89        11.78 o                         
  -5   8   4          5.02        -11.21        11.41 o                         
  -4   8   4        236.11        269.94        19.26 o                         
  -3   8   4        140.97        135.96        22.22 o                         
  -2   8   4          3.37        -11.98         9.70 o                         
  -1   8   4        419.97        404.07        19.44 o                         
   0   8   4          4.46        -11.00         8.21 o                         
   1   8   4         37.17         46.94        11.69 o                         
   2   8   4         17.14         35.97        14.28 o                         
   3   8   4        545.39        622.84        27.51 o                         
   4   8   4         41.04         30.07         9.61 o                         
   5   8   4        824.82        876.14        30.68 o                         
   6   8   4         37.37         30.95        14.59 o                         
   7   8   4         46.27         56.11        36.77 o                         
   8   8   4         24.51         10.17        13.28 o                         
  -5   9   4         60.80         49.20        21.69 o                         
  -4   9   4        109.33        105.28        25.39 o                         
  -3   9   4        151.98        127.42        15.82 o                         
  -2   9   4         91.60        101.49        18.78 o                         
  -1   9   4        309.79        328.39        16.18 o                         
   0   9   4         65.91         78.30        17.99 o                         
   1   9   4        436.50        470.31        31.21 o                         
   2   9   4         10.19         -2.38        11.97 o                         
   3   9   4        200.92        197.86        26.45 o                         
   4   9   4        177.08        188.34        25.92 o                         
 -13   0   5        577.56        532.21        32.27 o                         
 -11   0   5       1394.85       1477.52        57.67 o                         
  -9   0   5       1298.55       1317.70        28.62 o                         
  -7   0   5       1605.23       1867.92       100.78 o                         
  -5   0   5      34348.06      34472.08       585.38 o                         
  -3   0   5       1492.44       1381.87        22.67 o                         
  -1   0   5      10846.95      10745.38       153.23 o                         
   1   0   5       2990.65       3120.05        36.32 o                         
   3   0   5       6945.10       6929.87       135.43 o                         
   5   0   5        133.80        167.18         9.10 o                         
   7   0   5       7666.36       7112.65       101.10 o                         
   9   0   5       2916.24       2819.72       123.27 o                         
  11   0   5        130.22        121.15        18.52 o                         
  13   0   5        562.69        679.81        37.56 o                         
  15   0   5         87.27         68.77        20.10 o                         
 -15   1   5        579.13        609.98        38.09 o                         
 -14   1   5         27.50         37.03        12.46 o                         
 -13   1   5         86.62        176.88        16.52 o                         
 -12   1   5        851.10        870.24        21.81 o                         
 -11   1   5        421.31        346.19        14.36 o                         
 -10   1   5        292.33        343.91        15.95 o                         
  -9   1   5       5764.72       5590.80        58.92 o                         
  -8   1   5        369.89        356.01        10.38 o                         
  -7   1   5       7501.13       7036.35        76.36 o                         
  -6   1   5       5898.66       5789.84        57.75 o                         
  -5   1   5          1.73         14.38         3.01 o                         
  -4   1   5      10686.82      10747.80       100.90 o                         
  -3   1   5       3157.91       3091.12        31.74 o                         
  -2   1   5       5869.08       6355.51        60.70 o                         
  -1   1   5       1153.92       1316.41        14.55 o                         
   0   1   5       8896.27       9260.79        77.22 o                         
   1   1   5        869.67        800.18        10.92 o                         
   2   1   5       2735.17       2787.66        45.18 o                         
   3   1   5       8190.39       7931.93        88.57 o                         
   4   1   5       3776.54       4118.71        42.46 o                         
   5   1   5       5581.78       5648.24        56.96 o                         
   6   1   5        730.46        748.51        13.00 o                         
   7   1   5        667.14        651.87        16.49 o                         
   8   1   5        141.36        155.35        10.32 o                         
   9   1   5        618.29        620.30        17.64 o                         
  10   1   5         39.82         35.73         9.05 o                         
  11   1   5       2214.16       2078.09        44.70 o                         
  12   1   5        597.51        563.18        23.94 o                         
  13   1   5        262.26        305.40        20.56 o                         
  14   1   5        469.66        530.72        40.74 o                         
 -16   2   5         47.40         -7.09        29.89 o                         
 -15   2   5         37.07          7.87        13.56 o                         
 -14   2   5        260.26        304.49        20.18 o                         
 -13   2   5         41.03         42.52        12.08 o                         
 -12   2   5         14.60         30.58        20.37 o                         
 -11   2   5        762.98        728.68        19.54 o                         
 -10   2   5       1018.18        977.43        37.98 o                         
  -9   2   5         46.42         65.28         8.31 o                         
  -8   2   5       4087.64       3908.18        57.14 o                         
  -7   2   5        651.96        681.90        15.73 o                         
  -6   2   5       1561.28       1578.82        21.26 o                         
  -5   2   5        995.66        866.64        12.32 o                         
  -4   2   5       1743.54       1727.32        29.06 o                         
  -3   2   5          2.65          9.73         3.77 o                         
  -2   2   5      24905.78      24439.91       224.54 o                         
  -1   2   5      11232.02      11572.66        96.43 o                         
   0   2   5      14199.19      15084.32       124.49 o                         
   1   2   5        819.20        846.37        11.62 o                         
   2   2   5       1308.08       1356.54        28.41 o                         
   3   2   5         78.71         86.17         6.58 o                         
   4   2   5      11457.02      11946.45       131.44 o                         
   5   2   5         30.20         40.33        11.25 o                         
   6   2   5       3699.11       3758.03        42.38 o                         
   7   2   5        735.50        742.34        18.14 o                         
   8   2   5        408.24        439.99        15.05 o                         
   9   2   5        440.74        427.31        27.10 o                         
  10   2   5       3318.31       3208.68        47.52 o                         
  11   2   5        383.34        319.66        16.06 o                         
  12   2   5        262.83        292.95        15.47 o                         
  13   2   5          6.55         -8.73        11.97 o                         
  14   2   5          3.71        -34.92        19.05 o                         
 -15   3   5         91.63        114.86        23.01 o                         
 -14   3   5         65.58         91.96        15.50 o                         
 -13   3   5          2.00        -10.66        21.69 o                         
 -12   3   5         35.70         14.51        11.20 o                         
 -11   3   5        462.34        520.74        26.72 o                         
 -10   3   5         47.04         82.64        11.74 o                         
  -9   3   5         44.80         55.41         8.59 o                         
  -8   3   5       1712.87       1730.66        28.61 o                         
  -7   3   5         73.43         92.80         8.14 o                         
  -6   3   5       9269.92       9191.12       104.63 o                         
  -5   3   5        108.36        143.76         9.24 o                         
  -4   3   5      11279.46      10840.33       102.78 o                         
  -3   3   5         42.13         57.33         2.54 o                         
  -2   3   5        678.41        609.93         9.92 o                         
  -1   3   5        283.11        236.50         7.39 o                         
   0   3   5      27362.22      28447.06       232.09 o                         
   1   3   5        852.52        861.48        11.48 o                         
   2   3   5      11955.23      12139.87       121.88 o                         
   3   3   5       4865.31       4857.45        58.33 o                         
   4   3   5       4246.28       4294.97        54.30 o                         
   5   3   5        979.24        988.26        19.64 o                         
   6   3   5        665.05        650.98        23.01 o                         
   7   3   5          1.05          7.33         6.44 o                         
   8   3   5       3661.84       3536.24        42.90 o                         
   9   3   5        365.90        377.57        15.27 o                         
  10   3   5         33.62         21.19         9.44 o                         
  11   3   5          0.95        -23.17        15.86 o                         
  12   3   5        175.69        230.52        15.04 o                         
  13   3   5          0.19        -22.05        11.30 o                         
  14   3   5        610.53        591.46        38.62 o                         
 -14   4   5         42.76         40.89        45.76 o                         
 -13   4   5        243.33        261.41        20.03 o                         
 -12   4   5         12.04        -17.22        11.43 o                         
 -11   4   5        869.78        933.87        29.90 o                         
 -10   4   5        821.31        763.53        25.74 o                         
  -9   4   5        195.22        227.10        15.63 o                         
  -8   4   5       2345.60       2273.01        41.71 o                         
  -7   4   5          0.69        -12.99         7.30 o                         
  -6   4   5         11.24          6.92         6.99 o                         
  -5   4   5       1617.00       1595.33        29.87 o                         
  -4   4   5       2315.94       2249.17        33.29 o                         
  -3   4   5        740.19        626.55        10.29 o                         
  -2   4   5       1339.27       1330.27        22.13 o                         
  -1   4   5       6269.87       6444.07        73.66 o                         
   0   4   5       2650.38       2618.15        24.54 o                         
   1   4   5       6575.86       6291.02        56.17 o                         
   2   4   5         12.00         14.68         6.64 o                         
   3   4   5        997.37        933.15        18.62 o                         
   4   4   5       1901.27       1869.84        29.40 o                         
   5   4   5       1219.74       1266.80        23.79 o                         
   6   4   5       2418.69       2359.27        36.22 o                         
   7   4   5       5128.37       5205.52        58.18 o                         
   8   4   5        285.69        276.48        12.05 o                         
   9   4   5        198.11        253.08        11.97 o                         
  10   4   5        877.22        874.50        23.11 o                         
  11   4   5         80.25         90.76        14.95 o                         
  12   4   5        237.78        203.43        19.45 o                         
  13   4   5        116.20        162.57        19.24 o                         
 -14   5   5          0.12          3.03        15.36 o                         
 -13   5   5        177.03        237.95        21.28 o                         
 -12   5   5         32.60         26.27        24.86 o                         
 -11   5   5        130.99        111.60        17.99 o                         
 -10   5   5          6.14         -2.93        10.93 o                         
  -9   5   5       1198.66       1180.66        48.14 o                         
  -8   5   5          1.35        -10.79         9.91 o                         
  -7   5   5       2437.12       2380.21        47.69 o                         
  -6   5   5        661.54        606.33        21.51 o                         
  -5   5   5        190.50        221.18        23.01 o                         
  -4   5   5        357.53        327.33        15.52 o                         
  -3   5   5       1228.68       1187.72        20.76 o                         
  -2   5   5        270.67        267.81        13.24 o                         
  -1   5   5        667.02        584.77        17.56 o                         
   0   5   5         25.45         18.69         4.28 o                         
   1   5   5         21.95         46.92         6.81 o                         
   2   5   5        961.47        973.60        22.98 o                         
   3   5   5       5332.02       5436.40        67.39 o                         
   4   5   5        306.74        317.17        12.99 o                         
   5   5   5       4080.86       4016.51        54.03 o                         
   6   5   5        166.97        173.94        10.22 o                         
   7   5   5         41.61         52.98         8.18 o                         
   8   5   5         23.28         27.44         7.77 o                         
   9   5   5        520.04        538.86        19.77 o                         
  10   5   5         94.71         85.41        15.27 o                         
  11   5   5        945.07       1013.89        33.66 o                         
  12   5   5         16.85         14.94        14.20 o                         
 -12   6   5         21.61        -33.09        17.99 o                         
 -11   6   5        413.18        431.14        23.38 o                         
 -10   6   5         17.54         46.41        13.28 o                         
  -9   6   5        189.43        158.05        16.83 o                         
  -8   6   5        136.11        170.81        16.45 o                         
  -7   6   5         76.93         75.13        26.72 o                         
  -6   6   5          4.46         -0.34         9.70 o                         
  -5   6   5        852.70        825.62        30.95 o                         
  -4   6   5        257.67        239.94        14.96 o                         
  -3   6   5        130.06        151.93        15.08 o                         
  -2   6   5        546.59        525.89        47.61 o                         
  -1   6   5        170.97        179.21        10.44 o                         
   0   6   5         76.92         63.33         6.98 o                         
   1   6   5       1693.63       1649.49        24.32 o                         
   2   6   5        249.75        271.74        10.50 o                         
   3   6   5        624.24        680.65        17.79 o                         
   4   6   5        669.57        657.48        17.81 o                         
   5   6   5         99.67        114.67        10.82 o                         
   6   6   5        306.79        301.07        12.42 o                         
   7   6   5        195.59        234.51        14.02 o                         
   8   6   5          1.84         -9.15        15.80 o                         
   9   6   5        135.49        167.18        18.12 o                         
  10   6   5        388.66        417.68        23.75 o                         
  11   6   5         30.68         26.68        15.70 o                         
 -11   7   5         10.67          0.68        14.36 o                         
 -10   7   5        101.22        106.10        34.65 o                         
  -9   7   5        256.66        261.49        43.38 o                         
  -8   7   5          0.35        -15.91        10.54 o                         
  -7   7   5         68.15         59.80        13.65 o                         
  -6   7   5        401.12        418.23        20.91 o                         
  -5   7   5          6.09        -18.80         9.40 o                         
  -4   7   5       2293.09       2250.28        46.55 o                         
  -3   7   5        101.43        150.02        14.02 o                         
  -2   7   5        106.91         91.82        12.19 o                         
  -1   7   5         27.74         27.08         9.40 o                         
   0   7   5       1360.23       1388.96        41.97 o                         
   1   7   5          0.06          5.72         9.95 o                         
   2   7   5       1406.87       1363.17        32.89 o                         
   3   7   5        277.74        278.56        17.65 o                         
   4   7   5         67.47         53.95         9.46 o                         
   5   7   5        153.03        196.96        12.81 o                         
   6   7   5        444.16        462.62        17.74 o                         
   7   7   5        254.21        303.40        20.91 o                         
   8   7   5         63.21         68.16        15.15 o                         
   9   7   5          9.59         -0.61        12.90 o                         
  -9   8   5          3.44         -3.70        20.63 o                         
  -8   8   5        337.24        365.80        23.38 o                         
  -7   8   5          7.16        -18.01        10.92 o                         
  -6   8   5         97.97         91.86        15.06 o                         
  -5   8   5        132.09        129.46        28.30 o                         
  -4   8   5         58.98         12.44        35.45 o                         
  -3   8   5         13.11         -7.41        13.75 o                         
  -2   8   5       1302.24       1381.99        38.36 o                         
  -1   8   5         17.31          7.57         8.40 o                         
   0   8   5        737.66        755.58        20.66 o                         
   1   8   5          3.13         -7.41         7.97 o                         
   2   8   5          3.45        -14.28        12.17 o                         
   3   8   5          1.67        -25.39        12.70 o                         
   4   8   5        533.17        520.43        22.44 o                         
   5   8   5         34.34         -0.06        12.08 o                         
   6   8   5        131.53        143.10        18.14 o                         
   7   8   5          0.91        -28.04        14.02 o                         
  -5   9   5          0.65        -19.57        20.10 o                         
  -4   9   5        167.40        240.71        28.57 o                         
  -3   9   5          2.44        -22.74        11.37 o                         
  -2   9   5          2.76         -7.24        21.69 o                         
  -1   9   5         73.68        107.76        13.26 o                         
   0   9   5        232.73        288.33        26.98 o                         
   1   9   5         10.17         -3.17        15.34 o                         
   2   9   5        318.45        326.14        20.39 o                         
   3   9   5        152.59        196.80        26.98 o                         
   4   9   5        136.84         90.99        23.28 o                         
 -14   0   6          5.41          8.46        19.05 o                         
 -12   0   6         44.80         42.14        21.96 o                         
 -10   0   6        259.17        265.62        14.35 o                         
  -8   0   6         38.05         48.80         7.92 o                         
  -6   0   6      11041.98      11528.70       218.49 o                         
  -4   0   6      11204.95      11013.10       227.75 o                         
  -2   0   6        362.31        342.39         8.55 o                         
   0   0   6      24222.26      24872.35       320.05 o                         
   2   0   6      18754.18      19069.85       358.95 o                         
   4   0   6       1185.12       1279.74        37.03 o                         
   6   0   6       2385.80       2256.60        38.64 o                         
   8   0   6       3112.15       3039.53        71.68 o                         
  10   0   6         95.09         75.12        19.05 o                         
  12   0   6         34.82         49.73        19.57 o                         
  14   0   6        342.78        429.05        33.33 o                         
 -16   1   6        166.25        160.83        29.63 o                         
 -15   1   6         16.26         10.05        21.16 o                         
 -14   1   6        368.44        366.40        41.53 o                         
 -13   1   6        137.07        169.21        13.12 o                         
 -12   1   6          4.42        -15.40         7.70 o                         
 -11   1   6        522.08        523.55        17.08 o                         
 -10   1   6         78.82         74.01         7.23 o                         
  -9   1   6       1257.37       1285.82        20.54 o                         
  -8   1   6        412.25        388.98        10.16 o                         
  -7   1   6        352.15        390.20         9.46 o                         
  -6   1   6        167.80        163.25        13.29 o                         
  -5   1   6        449.34        453.24         8.75 o                         
  -4   1   6       5305.11       5362.56        52.77 o                         
  -3   1   6       1850.27       1833.52        30.28 o                         
  -2   1   6       1118.46       1012.49        10.27 o                         
  -1   1   6       1442.95       1542.79        14.42 o                         
   0   1   6      14568.73      14809.17       122.03 o                         
   1   1   6       2496.23       2298.40        24.84 o                         
   2   1   6       1989.13       2157.91        32.54 o                         
   3   1   6       3123.79       3253.99        40.93 o                         
   4   1   6       8809.81       8483.99        95.91 o                         
   5   1   6       1316.54       1346.78        18.56 o                         
   6   1   6       4734.55       4707.24        57.30 o                         
   7   1   6       2436.27       2377.03        35.05 o                         
   8   1   6        118.16        168.21        10.54 o                         
   9   1   6       1248.07       1247.40        24.97 o                         
  10   1   6         55.99         95.08        12.13 o                         
  11   1   6         96.29        114.76        14.16 o                         
  12   1   6        469.60        460.36        22.63 o                         
  13   1   6        362.43        371.99        26.19 o                         
  14   1   6          8.53         62.56        14.77 o                         
 -16   2   6          0.10         14.81        24.34 o                         
 -15   2   6        280.04        334.04        21.83 o                         
 -14   2   6         62.84         35.95        13.49 o                         
 -13   2   6        517.47        596.13        24.55 o                         
 -12   2   6        565.89        523.17        22.21 o                         
 -11   2   6         97.16         68.46         9.67 o                         
 -10   2   6         39.58         46.40         8.24 o                         
  -9   2   6       4382.22       4402.01        57.50 o                         
  -8   2   6        101.14        101.56         8.93 o                         
  -7   2   6       7687.65       7273.39        72.28 o                         
  -6   2   6        372.34        431.95         8.71 o                         
  -5   2   6         67.33         40.26         5.70 o                         
  -4   2   6       1795.11       1879.23        26.67 o                         
  -3   2   6      11417.41      11536.51       125.64 o                         
  -2   2   6       1228.61       1296.50        17.16 o                         
  -1   2   6      12749.26      12630.63        89.09 o                         
   0   2   6         22.31         38.56         3.37 o                         
   1   2   6        456.35        374.41        19.78 o                         
   2   2   6       4999.45       5216.12        51.77 o                         
   3   2   6       7085.26       6836.11        78.59 o                         
   4   2   6        675.73        762.91        16.38 o                         
   5   2   6       9559.68       9033.19       225.29 o                         
   6   2   6        586.81        527.71        29.24 o                         
   7   2   6         49.31         35.41         7.99 o                         
   8   2   6        183.94        202.77        20.48 o                         
   9   2   6       1688.10       1651.99        29.89 o                         
  10   2   6        215.60        167.79        18.10 o                         
  11   2   6       1707.79       1721.89        44.17 o                         
  12   2   6         12.93         22.54        16.40 o                         
  13   2   6        189.99        188.21        17.96 o                         
  14   2   6         15.76        -13.50        29.63 o                         
 -15   3   6         10.58        -24.63        13.47 o                         
 -14   3   6         22.84         -7.52        13.22 o                         
 -13   3   6        459.86        487.50        23.27 o                         
 -12   3   6         35.92         39.45        29.10 o                         
 -11   3   6       2343.51       2249.42        82.27 o                         
 -10   3   6         25.82         17.30         7.75 o                         
  -9   3   6        656.63        674.09        28.08 o                         
  -8   3   6        241.10        296.98        31.34 o                         
  -7   3   6       1330.24       1244.51        23.06 o                         
  -6   3   6         73.30         91.77         8.11 o                         
  -5   3   6       9768.93       9455.92       190.76 o                         
  -4   3   6         24.45         20.67         5.19 o                         
  -3   3   6      14275.48      14096.35       131.77 o                         
  -2   3   6        720.35        779.83        11.71 o                         
  -1   3   6       3668.04       3880.60        40.22 o                         
   0   3   6         57.97        110.23         4.84 o                         
   1   3   6       6356.01       6734.49        71.29 o                         
   2   3   6        223.52        213.53         6.30 o                         
   3   3   6       4521.95       4450.63        54.87 o                         
   4   3   6        235.00        247.33        11.02 o                         
   5   3   6       1887.66       1807.66        29.01 o                         
   6   3   6          5.06          8.21         7.11 o                         
   7   3   6       6040.31       6153.46        66.12 o                         
   8   3   6        211.38        253.35        11.65 o                         
   9   3   6       1077.28       1092.30        24.42 o                         
  10   3   6        242.00        293.18        15.98 o                         
  11   3   6         17.69          8.57        12.82 o                         
  12   3   6         34.92         34.40        19.08 o                         
  13   3   6        236.59        316.36        32.27 o                         
 -14   4   6          2.07         -8.46        13.08 o                         
 -13   4   6         31.81         37.85        13.03 o                         
 -12   4   6        242.43        259.08        18.87 o                         
 -11   4   6        113.90         74.81        13.98 o                         
 -10   4   6        355.34        422.83        20.91 o                         
  -9   4   6       2930.89       2711.22        52.36 o                         
  -8   4   6         82.16        117.54         9.87 o                         
  -7   4   6       3769.85       3552.86        48.56 o                         
  -6   4   6       1440.51       1434.95        25.18 o                         
  -5   4   6        821.29        791.76        30.23 o                         
  -4   4   6       3365.97       3339.64        54.53 o                         
  -3   4   6        489.23        524.93        23.47 o                         
  -2   4   6        441.20        459.01        10.96 o                         
  -1   4   6       3005.51       3013.86        33.50 o                         
   0   4   6        994.95        946.88        13.37 o                         
   1   4   6         99.16        118.66         5.60 o                         
   2   4   6       5449.42       5272.05        83.47 o                         
   3   4   6        306.98        275.12        11.60 o                         
   4   4   6        660.19        629.86        16.26 o                         
   5   4   6       2327.90       2378.69        36.03 o                         
   6   4   6       1766.20       1680.17        29.61 o                         
   7   4   6       1297.50       1239.63        30.47 o                         
   8   4   6        506.91        517.77        16.26 o                         
   9   4   6         54.33         66.35        10.46 o                         
  10   4   6        146.34        157.68        13.51 o                         
  11   4   6        786.40        775.53        28.60 o                         
  12   4   6         78.01         97.50        27.51 o                         
  13   4   6        230.63        198.63        20.36 o                         
 -14   5   6        268.25        325.92        24.45 o                         
 -13   5   6         38.84         29.51        13.40 o                         
 -12   5   6        197.87        257.66        20.74 o                         
 -11   5   6         34.74         -2.46        11.20 o                         
 -10   5   6          0.52         -5.34        14.28 o                         
  -9   5   6         21.86         17.56        10.92 o                         
  -8   5   6       1076.97       1091.77        30.30 o                         
  -7   5   6        115.75        118.56        10.20 o                         
  -6   5   6         17.80         11.08         9.70 o                         
  -5   5   6        272.40        281.84        16.07 o                         
  -4   5   6       6040.54       5923.11       138.87 o                         
  -3   5   6       1007.74       1044.32        35.45 o                         
  -2   5   6       5956.73       5977.05       128.03 o                         
  -1   5   6        344.37        327.62         9.73 o                         
   0   5   6       3250.85       3107.70        32.23 o                         
   1   5   6         37.81         44.84         6.11 o                         
   2   5   6        130.90        127.55         9.34 o                         
   3   5   6         16.89         25.98         7.60 o                         
   4   5   6       3452.16       3448.56        47.72 o                         
   5   5   6        106.83        108.41        12.46 o                         
   6   5   6       1501.81       1550.47        33.70 o                         
   7   5   6         76.53         89.29        17.26 o                         
   8   5   6        220.37        258.28        12.24 o                         
   9   5   6        601.40        557.55        19.01 o                         
  10   5   6        224.89        236.99        28.92 o                         
  11   5   6         56.09         57.27        24.86 o                         
  12   5   6        391.50        383.55        24.13 o                         
 -12   6   6         41.27         -3.73        22.48 o                         
 -11   6   6          6.99         -6.04        14.81 o                         
 -10   6   6         86.64         94.55        22.75 o                         
  -9   6   6        218.71        258.52        33.59 o                         
  -8   6   6        149.23         95.29        14.20 o                         
  -7   6   6        478.51        490.07        55.81 o                         
  -6   6   6        975.35        950.27        28.40 o                         
  -5   6   6         18.43          9.63         9.91 o                         
  -4   6   6        275.01        268.95        16.40 o                         
  -3   6   6         74.92         67.34        14.02 o                         
  -2   6   6          0.30         -4.51         8.36 o                         
  -1   6   6        195.79        210.31        11.02 o                         
   0   6   6       2818.99       2838.28        41.74 o                         
   1   6   6         11.47         13.44         6.32 o                         
   2   6   6       4360.07       4363.16        57.83 o                         
   3   6   6         59.88         66.56         8.71 o                         
   4   6   6       1150.48       1146.41        24.13 o                         
   5   6   6        100.13        113.19        10.49 o                         
   6   6   6         46.03         35.16         8.18 o                         
   7   6   6         29.50         20.46         9.40 o                         
   8   6   6        636.29        654.77        20.84 o                         
   9   6   6        290.39        306.97        16.51 o                         
  10   6   6         61.52         27.17        13.18 o                         
  11   6   6        104.23        126.91        18.89 o                         
 -11   7   6        290.73        320.59        23.65 o                         
 -10   7   6        105.05         41.14        14.53 o                         
  -9   7   6         76.22        105.14        20.37 o                         
  -8   7   6         36.45         53.45        13.83 o                         
  -7   7   6        118.88        108.72        15.15 o                         
  -6   7   6         95.81         90.16        13.99 o                         
  -5   7   6       1232.64       1202.47        33.07 o                         
  -4   7   6         59.80         32.65        11.81 o                         
  -3   7   6       1054.00       1075.73        63.22 o                         
  -2   7   6        296.28        300.29        17.20 o                         
  -1   7   6         24.26          4.35         9.26 o                         
   0   7   6        178.45        182.42        11.62 o                         
   1   7   6       1298.94       1268.96        47.18 o                         
   2   7   6          1.06         -3.07         9.53 o                         
   3   7   6        177.84        197.36        14.46 o                         
   4   7   6         45.82         68.52        10.09 o                         
   5   7   6        205.44        245.85        17.16 o                         
   6   7   6        967.09        940.13        30.17 o                         
   7   7   6       1132.96       1157.31        34.47 o                         
   8   7   6        264.51        295.97        21.32 o                         
   9   7   6        220.52        275.86        39.15 o                         
  -9   8   6        478.26        457.43        37.03 o                         
  -8   8   6         27.31          9.14        13.99 o                         
  -7   8   6        605.83        604.08        27.12 o                         
  -6   8   6         10.96          2.42        16.40 o                         
  -5   8   6        101.77        128.76        16.03 o                         
  -4   8   6         19.61         42.32        19.05 o                         
  -3   8   6        473.49        524.98        22.74 o                         
  -2   8   6          4.71         -7.96        17.46 o                         
  -1   8   6        665.31        701.71        20.36 o                         
   0   8   6          2.43        -11.16         7.99 o                         
   1   8   6         53.01         72.87        15.80 o                         
   2   8   6         39.35         28.76        14.02 o                         
   3   8   6        250.42        281.45        25.92 o                         
   4   8   6         46.62         40.74        19.05 o                         
   5   8   6        640.53        714.83        26.86 o                         
   6   8   6        129.12        165.51        44.44 o                         
   7   8   6         40.34         25.57        14.57 o                         
  -5   9   6        432.93        500.47        37.56 o                         
  -4   9   6          3.25         -6.72        19.05 o                         
  -3   9   6        338.97        333.01        22.26 o                         
  -2   9   6        111.15        128.06        15.08 o                         
  -1   9   6          6.85          6.85         9.46 o                         
   0   9   6         33.10         35.02        18.48 o                         
   1   9   6         64.20         37.56        19.57 o                         
   2   9   6         49.45         59.25        19.57 o                         
   3   9   6         61.33         44.50        13.99 o                         
 -15   0   7          0.79         13.75        20.63 o                         
 -13   0   7         24.44         21.69        16.93 o                         
 -11   0   7       1159.11       1151.42        28.17 o                         
  -9   0   7        186.11        153.29        11.81 o                         
  -7   0   7       4797.76       4614.24        68.18 o                         
  -5   0   7       9173.17       8266.00       112.36 o                         
  -3   0   7       7588.84       7210.76        79.08 o                         
  -1   0   7       1005.38       1138.59        16.48 o                         
   1   0   7       4599.55       4658.64        53.44 o                         
   3   0   7       1968.38       1908.24        48.67 o                         
   5   0   7        192.62        182.52        18.52 o                         
   7   0   7       3933.29       3793.79        60.10 o                         
   9   0   7       1434.79       1455.91        49.73 o                         
  11   0   7        290.35        263.99        25.39 o                         
  13   0   7        683.80        680.34        38.62 o                         
 -16   1   7         27.01         29.10        25.39 o                         
 -15   1   7         57.40         70.89        23.28 o                         
 -14   1   7         11.21         -3.70        19.57 o                         
 -13   1   7        160.33        233.60        13.54 o                         
 -12   1   7        176.91        215.98        18.86 o                         
 -11   1   7         26.57         34.49         8.51 o                         
 -10   1   7        465.07        528.06        16.29 o                         
  -9   1   7       4516.18       4231.96        46.61 o                         
  -8   1   7        428.75        507.13        11.36 o                         
  -7   1   7       2997.24       2611.28        30.36 o                         
  -6   1   7        200.05        144.61         7.69 o                         
  -5   1   7         86.13        122.68         6.49 o                         
  -4   1   7       4470.55       4411.92        35.55 o                         
  -3   1   7       3588.75       3698.39        33.23 o                         
  -2   1   7        176.54        173.76         4.13 o                         
  -1   1   7      10219.84      10160.25        86.36 o                         
   0   1   7       4847.92       4704.70        52.05 o                         
   1   1   7       3111.29       3088.60        32.47 o                         
   2   1   7       5880.49       6119.88        60.06 o                         
   3   1   7       2541.68       2469.95        47.11 o                         
   4   1   7        772.69        761.45        18.92 o                         
   5   1   7       2308.83       2113.88        25.83 o                         
   6   1   7       2646.76       2686.76        36.66 o                         
   7   1   7       1024.51        979.64        20.70 o                         
   8   1   7       2353.98       2336.10        36.22 o                         
   9   1   7        290.12        306.50        13.61 o                         
  10   1   7        515.22        506.73        36.50 o                         
  11   1   7       1559.14       1447.10        37.03 o                         
  12   1   7         45.49         62.67        14.40 o                         
  13   1   7        216.82        223.13        19.26 o                         
  14   1   7        143.08        128.83        17.96 o                         
 -16   2   7         57.35         36.50        24.34 o                         
 -15   2   7         36.50         24.08        13.71 o                         
 -14   2   7       1313.46       1388.82        37.48 o                         
 -13   2   7        955.42        929.07        29.75 o                         
 -12   2   7       1896.18       1941.87        34.46 o                         
 -11   2   7        309.07        299.19        17.52 o                         
 -10   2   7          6.03          6.72         7.62 o                         
  -9   2   7          0.72         -3.11         6.37 o                         
  -8   2   7       2076.06       1999.32        31.73 o                         
  -7   2   7       2021.16       1834.85        28.98 o                         
  -6   2   7        334.79        349.37        17.16 o                         
  -5   2   7       4124.71       4050.59        50.29 o                         
  -4   2   7       2852.60       2989.82        38.79 o                         
  -3   2   7        801.26        739.51        14.44 o                         
  -2   2   7       9955.09      10059.90        85.11 o                         
  -1   2   7       5017.74       5066.70        41.20 o                         
   0   2   7       5456.15       5751.98        56.45 o                         
   1   2   7        464.52        533.54        12.37 o                         
   2   2   7       2235.37       2168.78        24.59 o                         
   3   2   7       5121.66       5212.77        62.41 o                         
   4   2   7       9298.45       9038.04       102.93 o                         
   5   2   7        317.39        379.49        13.56 o                         
   6   2   7       4847.67       4699.30        60.37 o                         
   7   2   7         35.04         32.72         8.78 o                         
   8   2   7        600.95        633.84        18.09 o                         
   9   2   7        717.53        679.81        19.10 o                         
  10   2   7        488.46        490.71        17.46 o                         
  11   2   7          1.58          3.01         9.53 o                         
  12   2   7        162.60        195.56        17.74 o                         
  13   2   7         43.79         39.65        31.74 o                         
  14   2   7          0.27         41.61        14.74 o                         
 -15   3   7          1.55          1.67        13.47 o                         
 -14   3   7         16.15          9.43        12.81 o                         
 -13   3   7          2.63          1.16        12.08 o                         
 -12   3   7       1575.76       1426.89        62.43 o                         
 -11   3   7         54.48         55.30        12.31 o                         
 -10   3   7       2398.77       2314.41        37.27 o                         
  -9   3   7         10.07         10.69         7.36 o                         
  -8   3   7        812.15        775.07        26.80 o                         
  -7   3   7        485.31        495.28        18.80 o                         
  -6   3   7       2859.19       2939.65        40.59 o                         
  -5   3   7        117.29        102.86         7.68 o                         
  -4   3   7       8926.10       9303.96       150.21 o                         
  -3   3   7        114.84        175.03        13.07 o                         
  -2   3   7       1545.48       1647.55        20.10 o                         
  -1   3   7       1487.03       1362.18        19.62 o                         
   0   3   7       6079.13       6217.15        55.19 o                         
   1   3   7        556.03        629.94        11.11 o                         
   2   3   7      13323.10      13489.96       142.79 o                         
   3   3   7       1610.93       1503.74        24.74 o                         
   4   3   7       2566.52       2677.51        38.16 o                         
   5   3   7         50.83         73.01         8.43 o                         
   6   3   7       1741.58       1663.30        28.89 o                         
   7   3   7         35.73         54.32         9.74 o                         
   8   3   7       2055.78       1918.94        30.77 o                         
   9   3   7        517.25        537.32        18.08 o                         
  10   3   7        251.45        285.54        15.01 o                         
  11   3   7        118.55         98.84        12.20 o                         
  12   3   7         54.25         81.76        12.50 o                         
  13   3   7          3.71          3.85        14.02 o                         
 -14   4   7        193.22        216.17        20.08 o                         
 -13   4   7        177.08        197.41        35.18 o                         
 -12   4   7        288.10        301.95        18.82 o                         
 -11   4   7         58.79         94.62        13.83 o                         
 -10   4   7         23.65         14.10        11.03 o                         
  -9   4   7         83.85         90.23        10.09 o                         
  -8   4   7        549.23        495.32        15.74 o                         
  -7   4   7        818.54        854.06        19.75 o                         
  -6   4   7        451.72        471.20        14.58 o                         
  -5   4   7       6524.39       6188.81        75.01 o                         
  -4   4   7        920.88        950.47        19.21 o                         
  -3   4   7       4006.37       3924.13        69.30 o                         
  -2   4   7       9270.76       9160.24       181.17 o                         
  -1   4   7       3841.81       4057.11        43.23 o                         
   0   4   7       1833.05       2036.99        22.73 o                         
   1   4   7       1037.00        926.40        13.47 o                         
   2   4   7       1324.34       1435.11        24.53 o                         
   3   4   7        788.86        800.12        25.14 o                         
   4   4   7       4066.49       3925.31        52.01 o                         
   5   4   7        661.74        690.81        21.55 o                         
   6   4   7       3746.30       3723.05        51.81 o                         
   7   4   7        360.84        359.29        15.34 o                         
   8   4   7        172.53        230.44        11.66 o                         
   9   4   7        798.54        799.63        24.13 o                         
  10   4   7        179.84        141.88        16.69 o                         
  11   4   7          4.24         -1.24        22.65 o                         
  12   4   7        305.83        311.87        22.26 o                         
  13   4   7        238.02        275.63        31.74 o                         
 -14   5   7          1.31         27.92        16.39 o                         
 -13   5   7         43.14         35.38        15.38 o                         
 -12   5   7          5.38         -6.27        12.28 o                         
 -11   5   7          0.01        -22.62        11.31 o                         
 -10   5   7        108.18         95.91        14.60 o                         
  -9   5   7       1216.29       1151.63        31.98 o                         
  -8   5   7         69.01         81.59        13.08 o                         
  -7   5   7       2953.32       2782.19        41.94 o                         
  -6   5   7        133.86        129.83         9.87 o                         
  -5   5   7         12.08         16.60         8.95 o                         
  -4   5   7          4.36        -10.32         7.86 o                         
  -3   5   7       2868.72       2814.95        49.31 o                         
  -2   5   7        136.54        115.69         9.17 o                         
  -1   5   7       6404.19       6498.13        77.82 o                         
   0   5   7        211.76        235.37         8.39 o                         
   1   5   7       1446.25       1440.91        21.79 o                         
   2   5   7         93.28        122.83         9.35 o                         
   3   5   7        538.74        534.67        17.04 o                         
   4   5   7         43.10         53.80         8.79 o                         
   5   5   7        184.48        188.00        13.01 o                         
   6   5   7         33.22         16.54        11.19 o                         
   7   5   7        476.60        483.23        15.16 o                         
   8   5   7        681.92        618.14        17.03 o                         
   9   5   7         10.51         23.92        10.92 o                         
  10   5   7        281.30        258.21        15.86 o                         
  11   5   7        578.03        583.49        26.56 o                         
  12   5   7        223.95        254.51        51.85 o                         
 -12   6   7         87.06        130.07        28.30 o                         
 -11   6   7        187.15        175.31        18.45 o                         
 -10   6   7          7.71         -6.54        11.74 o                         
  -9   6   7          2.19         -2.41        11.57 o                         
  -8   6   7        342.24        371.90        19.99 o                         
  -7   6   7        401.63        399.11        20.39 o                         
  -6   6   7        213.59        201.65        24.60 o                         
  -5   6   7       1365.08       1364.92        46.56 o                         
  -4   6   7         70.88         77.44        12.33 o                         
  -3   6   7       2161.95       2147.94        42.57 o                         
  -2   6   7       1041.14        914.50        20.49 o                         
  -1   6   7         10.84          6.96         6.38 o                         
   0   6   7         96.93         99.64         9.74 o                         
   1   6   7       1286.91       1337.65        25.54 o                         
   2   6   7        150.67        171.09        11.08 o                         
   3   6   7       1737.65       1826.16        35.02 o                         
   4   6   7        386.51        392.34        23.39 o                         
   5   6   7         29.03         11.01         8.40 o                         
   6   6   7        201.29        253.02        14.27 o                         
   7   6   7       1376.10       1303.96        24.90 o                         
   8   6   7         72.95         96.92        16.81 o                         
   9   6   7        399.15        406.19        19.85 o                         
  10   6   7         71.49         78.21        32.27 o                         
 -11   7   7        134.23        108.38        18.38 o                         
 -10   7   7        151.83        209.58        19.70 o                         
  -9   7   7        200.82        176.99        17.94 o                         
  -8   7   7          9.92         -2.54        12.15 o                         
  -7   7   7         26.33         24.34        11.52 o                         
  -6   7   7        127.12        123.63        14.77 o                         
  -5   7   7         33.85         16.40        11.97 o                         
  -4   7   7        556.43        586.73        57.93 o                         
  -3   7   7        299.68        340.04        19.07 o                         
  -2   7   7         12.38          4.82         9.91 o                         
  -1   7   7        469.42        513.65        16.47 o                         
   0   7   7        854.64        810.19        20.66 o                         
   1   7   7        120.46        149.66        15.73 o                         
   2   7   7        733.98        768.43        25.23 o                         
   3   7   7          8.43        -10.09         9.53 o                         
   4   7   7         97.49        121.12        11.47 o                         
   5   7   7        420.96        412.98        17.02 o                         
   6   7   7       1253.59       1224.88        28.36 o                         
   7   7   7        127.60        143.20        13.60 o                         
   8   7   7        915.07        993.61        27.27 o                         
   9   7   7          2.29        -13.39        33.59 o                         
  -8   8   7        126.32        140.29        17.94 o                         
  -7   8   7         11.03        -24.31        12.15 o                         
  -6   8   7         80.76         94.85        15.87 o                         
  -5   8   7         99.61         89.56        15.12 o                         
  -4   8   7        397.45        392.55        31.74 o                         
  -3   8   7         50.56         53.41        12.80 o                         
  -2   8   7        956.57        953.91        21.22 o                         
  -1   8   7         33.15         40.88         9.66 o                         
   0   8   7        278.53        295.73        15.05 o                         
   1   8   7        255.00        241.28        14.84 o                         
   2   8   7         97.29        113.45        14.95 o                         
   3   8   7         35.41         30.62        12.33 o                         
   4   8   7       1082.89       1145.90        46.56 o                         
   5   8   7        105.17         87.20        15.28 o                         
   6   8   7        553.03        568.12        26.36 o                         
  -4   9   7        273.09        306.82        29.89 o                         
  -3   9   7         54.42         39.43        13.93 o                         
  -2   9   7         27.49         15.87        10.08 o                         
  -1   9   7        139.22        133.59        13.41 o                         
   0   9   7        150.24        200.87        25.65 o                         
   1   9   7         17.92         -3.70        16.40 o                         
   2   9   7        443.22        457.09        35.45 o                         
 -14   0   8         31.33         40.74        19.57 o                         
 -12   0   8       2008.83       1781.27        57.14 o                         
 -10   0   8       2955.77       2826.80        49.33 o                         
  -8   0   8       2013.61       1971.03        35.70 o                         
  -6   0   8        457.70        549.70        37.56 o                         
  -4   0   8      10794.85      11089.54       147.73 o                         
  -2   0   8         12.51          8.05         3.56 o                         
   0   0   8       2557.87       2681.37        36.96 o                         
   2   0   8      23410.47      24163.20       487.24 o                         
   4   0   8       7370.59       7626.61       153.95 o                         
   6   0   8       1095.19        961.26        37.56 o                         
   8   0   8       8351.27       7863.09       166.12 o                         
  10   0   8       3770.78       3265.75        86.76 o                         
  12   0   8         83.74         76.71        21.16 o                         
  14   0   8        382.61        444.92        34.92 o                         
 -16   1   8        145.72        145.49        26.98 o                         
 -15   1   8        250.10        340.17        32.80 o                         
 -14   1   8        143.08        180.91        17.94 o                         
 -13   1   8         42.53         21.30         9.00 o                         
 -12   1   8        496.79        637.95        19.01 o                         
 -11   1   8        135.85        153.37        11.34 o                         
 -10   1   8        148.24        147.43        10.96 o                         
  -9   1   8         24.03         31.20        10.98 o                         
  -8   1   8       4427.01       4252.59        52.41 o                         
  -7   1   8         51.25         31.21         4.50 o                         
  -6   1   8       4450.99       4100.86        44.44 o                         
  -5   1   8       4414.23       4271.68        43.98 o                         
  -4   1   8         17.38         51.46         3.45 o                         
  -3   1   8       1132.52       1156.35        11.94 o                         
  -2   1   8       7579.81       7974.19        57.40 o                         
  -1   1   8       5425.10       5691.39        45.38 o                         
   0   1   8      23034.11      25548.19       208.63 o                         
   1   1   8       6150.06       6183.77        60.74 o                         
   2   1   8        832.94        775.45        12.41 o                         
   3   1   8       3367.77       3134.38        41.12 o                         
   4   1   8       1884.85       1704.15        27.18 o                         
   5   1   8        699.12        863.51        25.84 o                         
   6   1   8       4279.96       4191.28        68.27 o                         
   7   1   8       1415.35       1403.27        25.78 o                         
   8   1   8        250.81        267.28        13.12 o                         
   9   1   8        564.34        483.84        16.17 o                         
  10   1   8       1089.33       1063.94        31.23 o                         
  11   1   8          4.46         -7.10        17.99 o                         
  12   1   8        713.76        687.15        37.03 o                         
  13   1   8        108.59        124.80        32.80 o                         
  14   1   8        157.56        184.90        20.57 o                         
 -16   2   8          1.84          1.06        24.86 o                         
 -15   2   8         99.33         90.99        24.34 o                         
 -14   2   8        117.07         95.90        15.63 o                         
 -13   2   8        448.98        464.35        22.73 o                         
 -12   2   8        119.91        118.76        11.68 o                         
 -11   2   8          2.66         -4.56         9.80 o                         
 -10   2   8        629.66        599.55        17.42 o                         
  -9   2   8       3009.87       2851.44        41.68 o                         
  -8   2   8        178.78        210.88        11.27 o                         
  -7   2   8       6712.67       6714.56        80.21 o                         
  -6   2   8        714.71        793.39        17.12 o                         
  -5   2   8        386.69        374.04        11.67 o                         
  -4   2   8        585.05        579.18        13.50 o                         
  -3   2   8       2785.20       2715.53        47.42 o                         
  -2   2   8        961.47       1106.17        11.54 o                         
  -1   2   8      22956.48      22936.64       171.84 o                         
   0   2   8        127.89        108.98         5.20 o                         
   1   2   8       2984.84       2885.62        31.29 o                         
   2   2   8       1343.65       1388.32        20.01 o                         
   3   2   8        475.32        495.02        13.54 o                         
   4   2   8        168.42        202.69        12.24 o                         
   5   2   8       4598.27       4453.69        57.40 o                         
   6   2   8         94.91        114.40        12.32 o                         
   7   2   8       1346.47       1257.60        25.65 o                         
   8   2   8       1189.63       1164.48        24.79 o                         
   9   2   8        208.88        230.34        12.86 o                         
  10   2   8         33.22         36.56         9.72 o                         
  11   2   8        857.32        871.37        29.55 o                         
  12   2   8          9.02         15.34        13.47 o                         
  13   2   8         32.06          1.92        14.22 o                         
 -15   3   8        110.66        198.19        19.73 o                         
 -14   3   8          1.58         -0.69        12.58 o                         
 -13   3   8        300.02        290.24        19.94 o                         
 -12   3   8        101.62        162.96        17.19 o                         
 -11   3   8       1941.40       1765.27        32.23 o                         
 -10   3   8         22.44         25.56         8.35 o                         
  -9   3   8         51.03         63.54         8.50 o                         
  -8   3   8        422.14        450.09        15.11 o                         
  -7   3   8       2141.86       2106.66        32.96 o                         
  -6   3   8         10.61         22.08         6.75 o                         
  -5   3   8       7472.83       7212.81        84.60 o                         
  -4   3   8         60.23         82.28         7.20 o                         
  -3   3   8       9422.72       8730.48        98.86 o                         
  -2   3   8        880.52        901.43        16.92 o                         
  -1   3   8       1266.10       1351.14        16.35 o                         
   0   3   8        615.95        642.49        10.51 o                         
   1   3   8       5724.67       5564.25        85.93 o                         
   2   3   8        266.70        253.39        11.53 o                         
   3   3   8      16896.02      16890.34       204.81 o                         
   4   3   8        446.60        412.32        14.19 o                         
   5   3   8       2708.83       2885.31        51.76 o                         
   6   3   8         86.37         81.19         9.98 o                         
   7   3   8       1011.57        929.77        32.11 o                         
   8   3   8         64.50         84.14         9.06 o                         
   9   3   8        609.19        528.55        18.17 o                         
  10   3   8        468.19        503.00        18.57 o                         
  11   3   8          0.55        -17.79         8.90 o                         
  12   3   8         10.66         22.55        14.20 o                         
  13   3   8        191.02        263.44        39.68 o                         
 -14   4   8          3.68        -25.83        12.91 o                         
 -13   4   8          0.45          2.24        11.74 o                         
 -12   4   8        503.63        496.08        23.20 o                         
 -11   4   8         76.73         66.89        12.91 o                         
 -10   4   8       1769.72       1773.67        41.30 o                         
  -9   4   8        723.54        742.30        23.05 o                         
  -8   4   8         78.11         93.40        10.29 o                         
  -7   4   8        966.27        866.68        20.06 o                         
  -6   4   8        810.67        872.26        19.89 o                         
  -5   4   8         74.18         68.47         8.61 o                         
  -4   4   8       3053.90       2994.79        41.53 o                         
  -3   4   8       5017.57       4805.60       122.74 o                         
  -2   4   8       3672.45       3854.72        49.65 o                         
  -1   4   8      11025.24      11091.66       163.79 o                         
   0   4   8        443.04        426.96         9.46 o                         
   1   4   8       2949.13       3033.03        41.20 o                         
   2   4   8       2046.91       1925.00        29.93 o                         
   3   4   8          0.36         -0.88         9.31 o                         
   4   4   8        193.70        202.28        11.93 o                         
   5   4   8       1084.21       1035.59        22.68 o                         
   6   4   8         37.82         60.97         9.62 o                         
   7   4   8        136.56        173.60        14.07 o                         
   8   4   8       2087.65       2114.75        48.95 o                         
   9   4   8         78.84         94.47        10.07 o                         
  10   4   8        175.24        165.22        14.05 o                         
  11   4   8        295.41        327.86        18.08 o                         
  12   4   8         24.62         19.06        14.57 o                         
 -13   5   8          0.13          4.23        17.46 o                         
 -12   5   8        158.81        261.71        20.86 o                         
 -11   5   8        103.48        139.30        16.87 o                         
 -10   5   8         52.88         61.78        17.72 o                         
  -9   5   8         71.72         77.65        13.60 o                         
  -8   5   8       2427.24       2370.97        38.58 o                         
  -7   5   8        492.83        448.05        15.63 o                         
  -6   5   8       1649.34       1640.31        29.23 o                         
  -5   5   8        231.96        204.97        15.34 o                         
  -4   5   8        102.36        136.86        13.28 o                         
  -3   5   8         13.69          8.58         8.41 o                         
  -2   5   8       1124.22       1108.33        21.94 o                         
  -1   5   8          2.54          0.02         5.48 o                         
   0   5   8       1686.35       1649.39        23.68 o                         
   1   5   8          3.64         -2.50         8.94 o                         
   2   5   8        967.46        954.32        21.68 o                         
   3   5   8        195.29        219.65        12.12 o                         
   4   5   8       2004.48       2033.60        33.58 o                         
   5   5   8        119.41        144.80        11.30 o                         
   6   5   8       1447.03       1398.67        28.17 o                         
   7   5   8         92.01        113.20        11.60 o                         
   8   5   8        452.84        489.73        16.06 o                         
   9   5   8        296.79        263.23        13.78 o                         
  10   5   8        316.39        333.27        17.09 o                         
  11   5   8        111.51         84.99        30.95 o                         
 -12   6   8        452.57        471.50        25.99 o                         
 -11   6   8          4.75         28.58        13.98 o                         
 -10   6   8        475.70        475.59        23.38 o                         
  -9   6   8          5.57         -1.62        10.02 o                         
  -8   6   8        384.49        402.79        33.59 o                         
  -7   6   8        359.77        366.88        21.16 o                         
  -6   6   8         19.11         10.25         9.40 o                         
  -5   6   8        683.45        674.48        23.73 o                         
  -4   6   8         67.38         83.83        12.53 o                         
  -3   6   8        460.53        468.98        18.27 o                         
  -2   6   8        153.89        111.92        13.41 o                         
  -1   6   8       1051.18       1028.87        22.60 o                         
   0   6   8        421.24        406.87        21.69 o                         
   1   6   8         17.94         16.50        12.07 o                         
   2   6   8       2105.46       2112.86        34.80 o                         
   3   6   8        331.15        299.70        16.02 o                         
   4   6   8        595.08        674.33        19.22 o                         
   5   6   8        335.80        326.18        14.96 o                         
   6   6   8        482.55        490.96        18.12 o                         
   7   6   8         17.15         10.33         8.52 o                         
   8   6   8       1306.42       1339.87        30.43 o                         
   9   6   8        125.53        103.15        13.23 o                         
  10   6   8        598.01        588.46        22.26 o                         
 -11   7   8         84.70         80.62        16.77 o                         
 -10   7   8         18.29         27.77        17.72 o                         
  -9   7   8          0.77         -2.71        25.92 o                         
  -8   7   8         51.04         61.20        22.75 o                         
  -7   7   8         83.91         61.75        14.20 o                         
  -6   7   8        121.92        115.78        14.57 o                         
  -5   7   8       1273.20       1309.46        80.15 o                         
  -4   7   8          3.65          0.91        11.03 o                         
  -3   7   8         98.30        105.37        22.48 o                         
  -2   7   8         29.23         17.35        10.62 o                         
  -1   7   8        163.62        203.97        12.99 o                         
   0   7   8        114.33        143.01        11.58 o                         
   1   7   8        589.66        579.72        21.05 o                         
   2   7   8         23.79         17.42        11.15 o                         
   3   7   8        668.51        647.00        24.11 o                         
   4   7   8        333.91        335.78        33.59 o                         
   5   7   8         19.81         17.14         9.92 o                         
   6   7   8        337.17        354.18        20.91 o                         
   7   7   8        823.42        859.30        24.81 o                         
   8   7   8          8.32        -21.33        10.66 o                         
  -8   8   8          0.94        -25.14        12.57 o                         
  -7   8   8        266.30        320.78        28.83 o                         
  -6   8   8          1.61        -19.58        12.90 o                         
  -5   8   8         76.71         33.86        19.57 o                         
  -4   8   8          3.00          7.02        11.19 o                         
  -3   8   8        746.68        766.73        28.05 o                         
  -2   8   8         22.27          0.85        11.17 o                         
  -1   8   8       1061.90       1194.60        27.47 o                         
   0   8   8        101.32         92.19        11.30 o                         
   1   8   8        162.91        167.45        16.72 o                         
   2   8   8         23.23        -22.59        11.30 o                         
   3   8   8        246.57        216.57        18.28 o                         
   4   8   8         26.63        -14.28        14.81 o                         
   5   8   8        264.15        278.80        27.51 o                         
   6   8   8        167.90        150.73        18.52 o                         
  -4   9   8          5.67        -14.74        13.03 o                         
  -3   9   8        299.95        341.96        17.82 o                         
  -2   9   8        146.28        157.10        14.46 o                         
  -1   9   8          0.40        -17.32        15.12 o                         
   0   9   8          9.96         -2.80        13.18 o                         
   1   9   8        303.00        348.49        22.74 o                         
 -15   0   9        189.48        232.25        28.57 o                         
 -13   0   9        127.65        106.34        22.22 o                         
 -11   0   9        932.39        903.07        39.15 o                         
  -9   0   9        338.03        384.43        15.46 o                         
  -7   0   9        316.95        320.26        13.02 o                         
  -5   0   9       6111.98       5731.64        81.25 o                         
  -3   0   9       9858.62       9490.14        89.52 o                         
  -1   0   9        900.30       1022.90        16.38 o                         
   1   0   9      13958.32      13624.71       147.21 o                         
   3   0   9      18539.47      18932.54       299.96 o                         
   5   0   9       2277.27       2491.24        65.07 o                         
   7   0   9       1526.50       1500.35        50.26 o                         
   9   0   9       3709.63       3373.14        87.82 o                         
  11   0   9        480.66        396.78        30.68 o                         
  13   0   9        182.33        225.90        27.51 o                         
 -16   1   9        118.91        135.96        27.51 o                         
 -15   1   9         56.24         74.07        24.34 o                         
 -14   1   9         38.96         16.60        13.24 o                         
 -13   1   9        218.19        239.71        18.69 o                         
 -12   1   9        307.86        294.77        13.85 o                         
 -11   1   9        198.04        244.04        12.77 o                         
 -10   1   9       1187.06       1215.79        24.20 o                         
  -9   1   9        160.52        156.25        10.28 o                         
  -8   1   9       1043.27       1046.19        20.97 o                         
  -7   1   9       1194.57       1177.44        20.24 o                         
  -6   1   9       1780.52       1948.22        24.73 o                         
  -5   1   9        875.28        900.01        10.20 o                         
  -4   1   9       4753.29       4803.46        42.94 o                         
  -3   1   9       4015.96       3936.56        30.42 o                         
  -2   1   9       1255.13       1177.73        11.72 o                         
  -1   1   9      18170.84      18091.75       136.21 o                         
   0   1   9       4316.91       4823.23        43.61 o                         
   1   1   9       6148.76       6042.25        67.88 o                         
   2   1   9       3623.30       3806.77        40.43 o                         
   3   1   9        118.66        115.27         9.21 o                         
   4   1   9         36.78         74.69        11.37 o                         
   5   1   9       4620.30       4447.54        57.72 o                         
   6   1   9       1153.37       1109.39        50.79 o                         
   7   1   9       2947.42       2966.47        54.99 o                         
   8   1   9       1501.99       1407.14        26.82 o                         
   9   1   9          7.49         12.12        11.52 o                         
  10   1   9        219.03        228.35        20.63 o                         
  11   1   9        604.78        551.94        24.87 o                         
  12   1   9          2.50        -15.69        20.37 o                         
  13   1   9        393.54        385.40        24.13 o                         
 -15   2   9         43.32         72.48        23.81 o                         
 -14   2   9        449.38        453.06        52.90 o                         
 -13   2   9        104.00        134.22        12.92 o                         
 -12   2   9          1.08          8.61         8.64 o                         
 -11   2   9         63.99         45.92         9.18 o                         
 -10   2   9        941.77        846.06        28.58 o                         
  -9   2   9        260.79        234.75        13.56 o                         
  -8   2   9       7335.35       7069.30       133.99 o                         
  -7   2   9        113.07        167.78        10.21 o                         
  -6   2   9       9736.54       9333.70       106.69 o                         
  -5   2   9       1311.37       1290.90        22.04 o                         
  -4   2   9        377.31        501.50        13.19 o                         
  -3   2   9       5521.25       5561.21        49.86 o                         
  -2   2   9      10822.55      11077.16       109.68 o                         
  -1   2   9         19.40         28.09         3.75 o                         
   0   2   9       7130.24       7321.55        71.40 o                         
   1   2   9        187.54        181.02         7.11 o                         
   2   2   9        257.90        244.04         7.48 o                         
   3   2   9       1263.57       1308.14        26.35 o                         
   4   2   9       7339.72       7227.28        85.82 o                         
   5   2   9       1729.80       1824.30        30.54 o                         
   6   2   9       5930.34       5763.37        73.00 o                         
   7   2   9          1.97          7.08         8.59 o                         
   8   2   9          5.69         17.07         8.68 o                         
   9   2   9          4.55         -7.00         7.70 o                         
  10   2   9        920.55        946.90        23.67 o                         
  11   2   9         78.56         83.65        14.84 o                         
  12   2   9        620.75        693.25        28.24 o                         
  13   2   9          2.75        -26.98        13.49 o                         
 -15   3   9          4.00         -4.46        17.46 o                         
 -14   3   9         32.06         28.14        13.75 o                         
 -13   3   9        208.59        285.66        20.56 o                         
 -12   3   9       2471.04       2265.15        49.11 o                         
 -11   3   9        157.88        171.71        25.38 o                         
 -10   3   9       2712.03       2764.94        46.47 o                         
  -9   3   9          0.06         -9.17         7.36 o                         
  -8   3   9        875.60        890.30        20.69 o                         
  -7   3   9        169.27        223.68        11.82 o                         
  -6   3   9       1898.69       1830.33        29.81 o                         
  -5   3   9          1.33         -2.38         6.14 o                         
  -4   3   9       9823.99       9401.13       107.11 o                         
  -3   3   9       1133.18       1128.07        14.43 o                         
  -2   3   9          9.21          1.43         3.55 o                         
  -1   3   9        704.67        721.55        11.53 o                         
   0   3   9        308.74        352.13         9.20 o                         
   1   3   9        155.42        157.60         7.15 o                         
   2   3   9       2490.30       2615.63        36.85 o                         
   3   3   9          3.50          5.17         6.70 o                         
   4   3   9       2723.52       2792.70        40.51 o                         
   5   3   9        117.90        103.89        10.66 o                         
   6   3   9       1043.37       1044.09        22.99 o                         
   7   3   9         46.16         61.61         9.74 o                         
   8   3   9       1524.08       1605.25        26.41 o                         
   9   3   9        430.71        397.87        16.81 o                         
  10   3   9       1056.71       1040.07        25.80 o                         
  11   3   9        128.84        168.12        14.14 o                         
  12   3   9          0.11        -14.03        32.54 o                         
  13   3   9         34.10         63.14        17.37 o                         
 -14   4   9        161.40        125.57        17.74 o                         
 -13   4   9         76.19         82.22        15.50 o                         
 -12   4   9         33.32         37.44        14.08 o                         
 -11   4   9        521.98        535.57        27.77 o                         
 -10   4   9        171.74        163.57        12.34 o                         
  -9   4   9        279.55        333.21        19.31 o                         
  -8   4   9       1576.40       1452.92        27.46 o                         
  -7   4   9        135.35        121.98        10.38 o                         
  -6   4   9       4228.90       3897.93        74.94 o                         
  -5   4   9       2316.77       2310.09        35.20 o                         
  -4   4   9         37.47         47.75        11.38 o                         
  -3   4   9       3196.32       3051.99        36.43 o                         
  -2   4   9        963.86       1018.01        18.86 o                         
  -1   4   9        526.92        536.19        13.46 o                         
   0   4   9       2414.99       2546.39        27.53 o                         
   1   4   9       3539.95       3596.10        47.51 o                         
   2   4   9          6.39         11.51         6.87 o                         
   3   4   9       4223.43       3988.02        53.14 o                         
   4   4   9        728.90        743.04        18.73 o                         
   5   4   9        830.35        898.84        21.56 o                         
   6   4   9          9.63          8.69         8.59 o                         
   7   4   9        899.37        874.51        22.47 o                         
   8   4   9          5.21          5.36         7.53 o                         
   9   4   9        415.31        468.35        16.01 o                         
  10   4   9        113.64        137.31        21.02 o                         
  11   4   9          0.85         -6.49        10.29 o                         
  12   4   9        270.27        303.08        18.38 o                         
 -13   5   9         95.29        106.87        19.84 o                         
 -12   5   9          1.37         -5.29        13.33 o                         
 -11   5   9         60.49         99.47        23.28 o                         
 -10   5   9        124.89        109.20        14.53 o                         
  -9   5   9        105.33         79.52        15.87 o                         
  -8   5   9         11.03         -0.86         8.01 o                         
  -7   5   9        524.64        536.63        16.89 o                         
  -6   5   9        291.28        269.01        12.57 o                         
  -5   5   9        189.24        196.70        14.95 o                         
  -4   5   9          1.75         11.71        23.28 o                         
  -3   5   9        453.36        467.34        15.07 o                         
  -2   5   9        308.08        306.05        12.81 o                         
  -1   5   9       7038.97       6749.29        70.46 o                         
   0   5   9         19.95          3.45         6.69 o                         
   1   5   9       2015.82       1970.65        31.72 o                         
   2   5   9          0.68          3.72         7.61 o                         
   3   5   9        868.47        862.33        20.63 o                         
   4   5   9        239.20        191.83        19.53 o                         
   5   5   9       2699.71       2640.18        41.72 o                         
   6   5   9        170.62        199.21        13.59 o                         
   7   5   9       1750.89       1790.51        33.79 o                         
   8   5   9         47.96         44.86         9.47 o                         
   9   5   9         93.14         93.74        11.38 o                         
  10   5   9         25.94         12.64         9.47 o                         
  11   5   9        173.10        190.50        19.41 o                         
 -12   6   9          2.50         23.04        12.81 o                         
 -11   6   9        162.63        132.17        18.23 o                         
 -10   6   9          0.53         -0.43        26.45 o                         
  -9   6   9        483.52        510.44        24.11 o                         
  -8   6   9         40.04         36.30        12.08 o                         
  -7   6   9         11.87         -1.10        10.54 o                         
  -6   6   9        434.11        433.81        20.53 o                         
  -5   6   9        289.51        289.15        17.77 o                         
  -4   6   9          3.76        -12.48         8.95 o                         
  -3   6   9        113.56         99.03         9.53 o                         
  -2   6   9        551.06        516.05        16.36 o                         
  -1   6   9        144.16        136.77        10.63 o                         
   0   6   9        385.09        342.50        13.67 o                         
   1   6   9       2001.78       1914.54        40.75 o                         
   2   6   9         26.40          4.66         9.11 o                         
   3   6   9       2434.68       2259.90        37.26 o                         
   4   6   9        520.47        572.94        24.69 o                         
   5   6   9        626.65        612.53        19.34 o                         
   6   6   9         15.30         24.28        10.02 o                         
   7   6   9         29.60         54.29        16.79 o                         
   8   6   9        194.47        201.44        16.57 o                         
   9   6   9        713.49        729.86        29.63 o                         
  10   6   9         68.72         63.24        13.26 o                         
 -10   7   9        273.77        296.74        23.16 o                         
  -9   7   9         15.37        -26.70        13.75 o                         
  -8   7   9         53.55         72.34        13.85 o                         
  -7   7   9         41.06         35.68        13.28 o                         
  -6   7   9        331.10        384.86        21.13 o                         
  -5   7   9          7.54        -15.19        19.31 o                         
  -4   7   9        460.70        497.65        22.44 o                         
  -3   7   9        119.60        138.81        13.99 o                         
  -2   7   9        116.13        142.24        11.71 o                         
  -1   7   9        238.28        246.68        15.18 o                         
   0   7   9         39.06         47.53         9.34 o                         
   1   7   9        454.69        412.19        23.01 o                         
   2   7   9        458.05        436.50        20.91 o                         
   3   7   9         15.81         19.92        11.52 o                         
   4   7   9        150.10        172.41        16.12 o                         
   5   7   9        213.63        244.95        18.71 o                         
   6   7   9        385.72        364.41        17.68 o                         
   7   7   9        219.18        248.64        16.05 o                         
   8   7   9        692.03        762.78        24.74 o                         
  -8   8   9        411.04        430.60        25.43 o                         
  -7   8   9          5.19        -18.55        13.45 o                         
  -6   8   9        271.21        322.18        30.68 o                         
  -5   8   9         32.98         38.67        12.95 o                         
  -4   8   9         37.78         17.87        13.08 o                         
  -3   8   9          6.21          3.25         8.14 o                         
  -2   8   9        270.49        293.60        15.36 o                         
  -1   8   9         45.44         12.83        11.13 o                         
   0   8   9        519.89        489.18        18.63 o                         
   1   8   9         13.24        -20.26        14.28 o                         
   2   8   9          0.63         -5.16        11.78 o                         
   3   8   9        124.00         99.27        15.88 o                         
   4   8   9        373.39        415.98        22.74 o                         
   5   8   9        172.86        179.34        25.39 o                         
  -3   9   9         42.17          8.68        12.15 o                         
  -2   9   9         94.06        105.03        20.89 o                         
  -1   9   9        115.46        117.64        20.53 o                         
   0   9   9         35.89         14.82        21.96 o                         
 -16   0  10         10.54         19.57        22.75 o                         
 -14   0  10          0.38          9.52        18.52 o                         
 -12   0  10        436.98        375.09        29.10 o                         
 -10   0  10        895.58        886.14        39.15 o                         
  -8   0  10          8.22          6.30         8.20 o                         
  -6   0  10       5293.23       5365.26        78.01 o                         
  -4   0  10      17316.35      17730.22       163.72 o                         
  -2   0  10       7589.39       7427.63        82.86 o                         
   0   0  10        104.02         74.37         7.28 o                         
   2   0  10      13017.17      13904.73       186.85 o                         
   4   0  10       3065.39       3223.43        77.77 o                         
   6   0  10        402.96        338.06        28.04 o                         
   8   0  10       3435.01       3119.74        83.06 o                         
  10   0  10        433.17        380.38        28.57 o                         
  12   0  10          0.15         42.85        20.63 o                         
 -16   1  10         12.06         37.56        23.28 o                         
 -15   1  10         52.18         39.28        15.28 o                         
 -14   1  10         79.57        103.88        38.09 o                         
 -13   1  10         30.07         20.29        12.80 o                         
 -12   1  10        325.51        401.43        20.94 o                         
 -11   1  10        395.64        394.72        15.09 o                         
 -10   1  10        749.19        751.90        19.12 o                         
  -9   1  10        517.36        540.39        15.88 o                         
  -8   1  10       3609.50       3303.15        45.13 o                         
  -7   1  10        847.20        931.96        15.38 o                         
  -6   1  10       4576.84       4406.94        36.85 o                         
  -5   1  10       2765.88       2819.61        30.67 o                         
  -4   1  10        351.16        357.91         6.69 o                         
  -3   1  10       3682.02       3652.79        28.85 o                         
  -2   1  10       2941.97       3149.00        34.91 o                         
  -1   1  10        181.98        299.51         6.62 o                         
   0   1  10      10681.75      11190.45        95.01 o                         
   1   1  10       3646.51       3600.66        38.94 o                         
   2   1  10       1067.13       1127.31        19.55 o                         
   3   1  10       5929.61       5740.31        94.46 o                         
   4   1  10       1842.59       1876.73        30.74 o                         
   5   1  10        466.18        504.10        16.65 o                         
   6   1  10       4128.88       4049.11        68.64 o                         
   7   1  10       1054.83       1058.28        30.07 o                         
   8   1  10        205.34        238.97        12.83 o                         
   9   1  10        135.94        183.80        21.43 o                         
  10   1  10        905.46        858.53        33.33 o                         
  11   1  10        181.93        200.44        21.43 o                         
  12   1  10        756.21        770.40        29.52 o                         
  13   1  10         24.32         19.44        16.14 o                         
 -15   2  10        374.65        358.69        34.92 o                         
 -14   2  10         62.57         63.48        22.75 o                         
 -13   2  10        363.04        428.69        27.27 o                         
 -12   2  10         31.23         18.33         9.41 o                         
 -11   2  10        269.56        342.30        15.83 o                         
 -10   2  10        213.36        178.78        12.21 o                         
  -9   2  10        232.09        227.45        12.17 o                         
  -8   2  10          4.17         -2.42         6.92 o                         
  -7   2  10       2489.40       2368.44        35.79 o                         
  -6   2  10        793.67        704.08        16.76 o                         
  -5   2  10        972.08        902.32        18.70 o                         
  -4   2  10       1671.30       1669.89        27.54 o                         
  -3   2  10         85.16        131.34         5.49 o                         
  -2   2  10        485.21        498.46         8.56 o                         
  -1   2  10       3502.71       3476.95        33.66 o                         
   0   2  10        355.23        314.81         7.85 o                         
   1   2  10        437.21        412.40         9.96 o                         
   2   2  10        870.40        871.94        14.21 o                         
   3   2  10       3699.46       3703.30        49.25 o                         
   4   2  10        740.83        745.23        18.73 o                         
   5   2  10      12613.77      12438.08       189.44 o                         
   6   2  10        207.60        212.93        17.52 o                         
   7   2  10       2307.42       2229.95        37.15 o                         
   8   2  10        199.83        210.54        13.84 o                         
   9   2  10         41.23         43.49        10.16 o                         
  10   2  10        230.27        266.60        19.13 o                         
  11   2  10        559.56        549.69        25.43 o                         
  12   2  10         12.52         -6.29        12.28 o                         
  13   2  10        133.85        127.88        19.24 o                         
 -15   3  10        464.89        613.43        67.45 o                         
 -14   3  10          5.61          8.81        13.49 o                         
 -13   3  10        108.40         70.23        15.25 o                         
 -12   3  10         55.51         61.18        11.22 o                         
 -11   3  10        177.07        149.05        12.27 o                         
 -10   3  10         55.67         66.11         9.40 o                         
  -9   3  10       2326.67       2272.69        37.00 o                         
  -8   3  10        132.59        126.76        10.41 o                         
  -7   3  10        108.91        106.89         9.67 o                         
  -6   3  10          8.43          1.68         6.71 o                         
  -5   3  10       5951.34       5831.30        71.37 o                         
  -4   3  10       1777.16       1876.47        29.62 o                         
  -3   3  10        849.77        831.20        15.06 o                         
  -2   3  10       4373.09       4394.17        38.20 o                         
  -1   3  10         92.13        137.68         6.06 o                         
   0   3  10        555.78        513.44        13.21 o                         
   1   3  10       6282.52       6354.26        64.17 o                         
   2   3  10          1.83          9.30         6.81 o                         
   3   3  10       9954.72       9692.59       293.39 o                         
   4   3  10        220.18        240.29        12.79 o                         
   5   3  10          3.10         -5.65         8.21 o                         
   6   3  10          4.83         -7.46         7.93 o                         
   7   3  10        416.13        379.29        15.79 o                         
   8   3  10         10.71         14.68         9.75 o                         
   9   3  10       1326.77       1300.93        28.62 o                         
  10   3  10        194.73        201.90        15.01 o                         
  11   3  10        491.65        517.36        46.56 o                         
  12   3  10        181.17        188.41        20.76 o                         
 -14   4  10         94.30         73.35        16.77 o                         
 -13   4  10        794.73        883.91        43.38 o                         
 -12   4  10          6.88        -14.28        11.93 o                         
 -11   4  10        163.93        187.66        17.39 o                         
 -10   4  10        109.59        151.59        12.20 o                         
  -9   4  10        125.88        118.19        10.73 o                         
  -8   4  10        115.51        150.97        11.28 o                         
  -7   4  10        241.74        222.38        12.19 o                         
  -6   4  10       1249.32       1190.86        23.99 o                         
  -5   4  10          2.63         -7.22         6.69 o                         
  -4   4  10       4454.23       4300.08        65.73 o                         
  -3   4  10        321.95        365.54        11.11 o                         
  -2   4  10        843.75        792.18        15.88 o                         
  -1   4  10       2840.20       2908.81        52.05 o                         
   0   4  10        146.26        186.92         8.19 o                         
   1   4  10        748.29        798.49        18.51 o                         
   2   4  10       1717.78       1715.63        29.44 o                         
   3   4  10        290.98        278.02        13.23 o                         
   4   4  10        675.54        689.26        32.19 o                         
   5   4  10       1791.05       1582.14        29.40 o                         
   6   4  10        251.65        264.67        14.51 o                         
   7   4  10        808.97        804.84        21.94 o                         
   8   4  10        547.61        483.18        18.35 o                         
   9   4  10        110.17        143.14        17.03 o                         
  10   4  10        184.50        199.49        15.83 o                         
  11   4  10        106.12        116.35        14.46 o                         
 -13   5  10          0.05        -10.36        14.49 o                         
 -12   5  10        104.93        146.58        17.91 o                         
 -11   5  10         72.14         46.85        13.02 o                         
 -10   5  10        210.64        223.73        18.60 o                         
  -9   5  10          1.17         -9.94         9.83 o                         
  -8   5  10       1285.80       1202.21        25.70 o                         
  -7   5  10        125.19        146.60        11.45 o                         
  -6   5  10       1948.15       1887.87        32.75 o                         
  -5   5  10        121.09         89.99        12.53 o                         
  -4   5  10       2194.81       2031.08        74.33 o                         
  -3   5  10        631.82        651.09        18.54 o                         
  -2   5  10       1654.50       1684.99        25.26 o                         
  -1   5  10          7.20          5.97         7.54 o                         
   0   5  10       4511.34       4455.43        59.35 o                         
   1   5  10         88.30         92.26         9.28 o                         
   2   5  10        382.39        353.77        13.65 o                         
   3   5  10        166.90        161.98        11.78 o                         
   4   5  10        937.39       1002.64        23.19 o                         
   5   5  10       1360.94       1304.84        27.37 o                         
   6   5  10       2675.21       2602.98        42.74 o                         
   7   5  10         93.50         93.56        14.45 o                         
   8   5  10         21.40         13.12         8.79 o                         
   9   5  10          1.75          0.70        11.07 o                         
  10   5  10        463.14        454.56        17.47 o                         
 -12   6  10        133.86        115.65        18.53 o                         
 -11   6  10         49.41         36.26        15.50 o                         
 -10   6  10        570.62        563.43        25.36 o                         
  -9   6  10          0.04        -17.32        11.15 o                         
  -8   6  10        112.00         92.09        21.96 o                         
  -7   6  10        249.01        275.16        31.21 o                         
  -6   6  10       1045.50       1032.27        30.29 o                         
  -5   6  10         18.27         20.08        14.02 o                         
  -4   6  10       4153.96       4025.01        56.58 o                         
  -3   6  10        271.61        262.21        16.78 o                         
  -2   6  10       2306.27       2178.72        41.93 o                         
  -1   6  10        158.48        171.77        11.84 o                         
   0   6  10          4.25          2.12         7.47 o                         
   1   6  10        113.65        110.69        13.18 o                         
   2   6  10        631.65        685.65        24.13 o                         
   3   6  10        562.23        532.48        21.82 o                         
   4   6  10        744.25        808.78        21.52 o                         
   5   6  10        220.32        238.38        20.77 o                         
   6   6  10        146.74        141.83        13.30 o                         
   7   6  10          1.33          0.80        10.05 o                         
   8   6  10        405.60        371.19        16.38 o                         
   9   6  10         64.03         54.90        13.75 o                         
 -10   7  10         94.49         84.71        19.05 o                         
  -9   7  10        400.26        475.59        25.23 o                         
  -8   7  10        190.02        151.89        29.36 o                         
  -7   7  10          9.05          5.15        11.30 o                         
  -6   7  10        502.21        483.60        23.56 o                         
  -5   7  10        825.30        793.91        22.28 o                         
  -4   7  10          0.46        -22.37        16.66 o                         
  -3   7  10        513.86        512.69        20.69 o                         
  -2   7  10        136.36        161.93        12.52 o                         
  -1   7  10          0.79         -8.46         7.32 o                         
   0   7  10        500.26        561.24        18.49 o                         
   1   7  10        680.32        729.24        26.15 o                         
   2   7  10        284.03        300.53        19.41 o                         
   3   7  10        713.50        799.45        28.03 o                         
   4   7  10          0.07          0.51        12.49 o                         
   5   7  10         59.19         38.51        13.93 o                         
   6   7  10        151.85        194.03        26.78 o                         
   7   7  10        150.56        166.09        15.16 o                         
  -8   8  10          5.59         -9.52        22.22 o                         
  -7   8  10        164.21        174.85        19.82 o                         
  -6   8  10          9.11         20.63        20.63 o                         
  -5   8  10        143.90        150.92        17.01 o                         
  -4   8  10          8.46        -18.75        14.02 o                         
  -3   8  10        120.26        102.84        12.25 o                         
  -2   8  10         36.61         50.27        19.70 o                         
  -1   8  10        660.84        635.89        20.95 o                         
   0   8  10        108.79        131.47        32.54 o                         
   1   8  10        253.43        266.92        19.73 o                         
   2   8  10         17.11         20.89        13.24 o                         
   3   8  10         56.06         44.34        24.07 o                         
   4   8  10         40.82         21.45        21.96 o                         
   5   8  10        621.20        634.32        38.62 o                         
 -15   0  11         44.49         57.14        24.34 o                         
 -13   0  11          1.64          1.06        17.99 o                         
 -11   0  11       2206.28       2189.69        65.60 o                         
  -9   0  11       6134.86       5862.04        87.88 o                         
  -7   0  11       3127.15       3056.90        50.17 o                         
  -5   0  11       6381.20       6576.64        64.92 o                         
  -3   0  11      22605.13      23072.76       251.97 o                         
  -1   0  11       2576.96       2644.84        62.55 o                         
   1   0  11       5814.89       5938.61        73.03 o                         
   3   0  11      15252.62      15290.87       206.49 o                         
   5   0  11        443.06        505.23        31.74 o                         
   7   0  11       1708.64       1627.85        55.02 o                         
   9   0  11       2004.12       1939.45        62.96 o                         
  11   0  11        375.33        465.55        34.92 o                         
  13   0  11         20.73         13.23        21.69 o                         
 -16   1  11          2.08        -32.27        20.10 o                         
 -15   1  11        301.92        288.59        26.72 o                         
 -14   1  11         52.42         68.02        15.52 o                         
 -13   1  11        655.71        634.37        26.37 o                         
 -12   1  11        288.77        281.66        19.82 o                         
 -11   1  11       1075.07       1051.29        23.62 o                         
 -10   1  11        145.91        156.77        11.24 o                         
  -9   1  11        318.56        277.50        12.84 o                         
  -8   1  11        207.71        243.94        13.98 o                         
  -7   1  11       3081.45       2817.08        39.92 o                         
  -6   1  11       1291.18       1401.20        16.96 o                         
  -5   1  11       1853.39       1700.50        17.20 o                         
  -4   1  11       3133.94       3252.65        32.17 o                         
  -3   1  11        180.44        223.81         5.75 o                         
  -2   1  11          2.43         -2.48         3.26 o                         
  -1   1  11      11074.47      11612.05        89.91 o                         
   0   1  11         13.87         44.16         5.53 o                         
   1   1  11       1447.70       1507.53        20.35 o                         
   2   1  11       3128.62       3102.78        35.31 o                         
   3   1  11        342.89        317.64        13.63 o                         
   4   1  11       2511.18       2489.54        37.65 o                         
   5   1  11       3981.29       4035.08        55.17 o                         
   6   1  11         23.53         20.89        11.20 o                         
   7   1  11       3575.29       3491.42        63.41 o                         
   8   1  11          3.33         -9.59        17.99 o                         
   9   1  11         53.69         43.53        12.90 o                         
  10   1  11        306.61        316.76        21.28 o                         
  11   1  11        537.73        586.59        37.83 o                         
  12   1  11          1.89         -0.79        14.22 o                         
  13   1  11        360.72        368.80        24.77 o                         
 -15   2  11         12.24         25.39        21.69 o                         
 -14   2  11         27.90         16.51        13.93 o                         
 -13   2  11         17.69         21.69        10.16 o                         
 -12   2  11        126.90        164.54        14.59 o                         
 -11   2  11        127.42        109.84        10.68 o                         
 -10   2  11          0.05         -4.97         7.38 o                         
  -9   2  11        913.93        869.72        20.92 o                         
  -8   2  11       3807.40       3652.31       131.34 o                         
  -7   2  11        423.67        448.57        15.00 o                         
  -6   2  11       2172.73       2103.00        32.45 o                         
  -5   2  11         43.89         54.73         7.62 o                         
  -4   2  11          4.13         13.36         4.07 o                         
  -3   2  11        162.30        168.12         5.86 o                         
  -2   2  11       4409.48       4111.58        35.92 o                         
  -1   2  11       1159.71       1272.37        18.35 o                         
   0   2  11      13067.60      13067.15       110.99 o                         
   1   2  11        741.33        789.16        13.76 o                         
   2   2  11        661.52        682.86        16.15 o                         
   3   2  11        141.86        148.72        10.62 o                         
   4   2  11        700.69        692.65        20.11 o                         
   5   2  11        159.02        198.93        12.25 o                         
   6   2  11       1515.39       1351.22        27.35 o                         
   7   2  11        246.00        230.38        18.32 o                         
   8   2  11        847.01        855.81        28.80 o                         
   9   2  11        520.24        485.12        17.92 o                         
  10   2  11        112.86        149.58        17.74 o                         
  11   2  11        346.51        373.54        22.99 o                         
  12   2  11        428.18        444.62        25.06 o                         
 -15   3  11         13.51         -2.65        24.86 o                         
 -14   3  11         89.33        160.30        22.48 o                         
 -13   3  11         21.50         24.74        15.08 o                         
 -12   3  11          6.06         15.43         9.48 o                         
 -11   3  11         33.63         32.21         9.17 o                         
 -10   3  11        449.26        448.68        16.81 o                         
  -9   3  11         19.96         30.88         8.48 o                         
  -8   3  11        466.50        504.08        16.36 o                         
  -7   3  11         22.86         37.29        10.91 o                         
  -6   3  11       2748.60       2700.89        39.70 o                         
  -5   3  11          4.09         15.35         7.29 o                         
  -4   3  11       6724.26       6668.03        69.03 o                         
  -3   3  11         17.98         13.37         4.72 o                         
  -2   3  11       4006.96       4127.09        46.60 o                         
  -1   3  11        179.84        174.45         8.02 o                         
   0   3  11        151.96        144.95        11.30 o                         
   1   3  11         88.14        114.72         9.14 o                         
   2   3  11       6363.29       6282.92        76.44 o                         
   3   3  11        204.72        251.86        12.82 o                         
   4   3  11        258.60        258.10        13.30 o                         
   5   3  11         15.32         17.26         8.82 o                         
   6   3  11         16.22         11.54        10.00 o                         
   7   3  11         20.05         20.88        12.91 o                         
   8   3  11       1122.63       1028.46        30.42 o                         
   9   3  11        104.73        113.15        12.59 o                         
  10   3  11        849.29        819.24        23.96 o                         
  11   3  11        149.44        208.53        19.28 o                         
  12   3  11          0.10        -27.96        13.98 o                         
 -14   4  11        282.88        300.44        46.56 o                         
 -13   4  11        101.81        107.15        16.77 o                         
 -12   4  11         77.88         64.05        14.60 o                         
 -11   4  11        607.58        594.41        19.49 o                         
 -10   4  11        154.23        156.70        16.81 o                         
  -9   4  11        792.05        832.99        21.64 o                         
  -8   4  11        737.02        724.28        19.79 o                         
  -7   4  11        698.04        628.51        17.91 o                         
  -6   4  11         87.61        118.09        10.30 o                         
  -5   4  11         45.63         65.15         9.74 o                         
  -4   4  11        496.17        455.02        12.87 o                         
  -3   4  11       1058.60        983.60        16.07 o                         
  -2   4  11       1412.00       1413.82        21.87 o                         
  -1   4  11          0.64          1.37         5.75 o                         
   0   4  11       4708.44       4677.15        73.55 o                         
   1   4  11       1412.29       1360.47        25.17 o                         
   2   4  11       2021.13       1992.52        32.55 o                         
   3   4  11       1661.02       1688.74        30.20 o                         
   4   4  11         12.58          3.69         8.16 o                         
   5   4  11          0.28          6.86        11.34 o                         
   6   4  11        852.50        803.37        21.80 o                         
   7   4  11        791.56        783.30        23.02 o                         
   8   4  11        550.71        499.44        19.42 o                         
   9   4  11        738.05        774.86        20.08 o                         
  10   4  11         19.64          1.80        11.21 o                         
  11   4  11         11.34         -2.35        11.97 o                         
 -13   5  11        618.89        690.64        29.97 o                         
 -12   5  11        178.65        107.72        17.10 o                         
 -11   5  11        239.48        314.75        22.14 o                         
 -10   5  11          2.05        -12.17        16.93 o                         
  -9   5  11        472.71        482.25        17.55 o                         
  -8   5  11         77.99         99.67        10.68 o                         
  -7   5  11       1148.45       1122.53        24.90 o                         
  -6   5  11        161.28        160.26        11.67 o                         
  -5   5  11       1926.91       1872.28        32.46 o                         
  -4   5  11       1512.01       1403.10        26.95 o                         
  -3   5  11         42.33         30.12         7.07 o                         
  -2   5  11         44.95         57.77         7.63 o                         
  -1   5  11       2015.81       1951.51        33.07 o                         
   0   5  11         35.70         23.63         9.91 o                         
   1   5  11        793.45        869.36        26.32 o                         
   2   5  11         24.17         42.86         8.90 o                         
   3   5  11        170.71        177.13        11.60 o                         
   4   5  11        889.38        880.48        22.28 o                         
   5   5  11       3808.16       3573.75        66.81 o                         
   6   5  11        458.71        433.74        17.79 o                         
   7   5  11       1456.18       1419.15        42.96 o                         
   8   5  11        148.29        140.89        13.97 o                         
   9   5  11         45.05         46.01        10.54 o                         
  10   5  11          0.58         -2.65         9.58 o                         
 -12   6  11         28.02          0.53        14.60 o                         
 -11   6  11        530.31        529.80        26.49 o                         
 -10   6  11         60.12         41.99        14.60 o                         
  -9   6  11        412.30        405.49        24.60 o                         
  -8   6  11        182.97        196.43        17.47 o                         
  -7   6  11        124.28        148.10        15.49 o                         
  -6   6  11          1.05         -5.12        10.62 o                         
  -5   6  11       1368.87       1322.79        27.98 o                         
  -4   6  11         39.13         25.14         9.04 o                         
  -3   6  11       2989.13       3019.94        46.73 o                         
  -2   6  11          0.90        -15.17         7.59 o                         
  -1   6  11        384.73        386.82        15.06 o                         
   0   6  11        458.55        445.17        20.53 o                         
   1   6  11        278.97        259.29        16.19 o                         
   2   6  11          9.00         -7.75        10.66 o                         
   3   6  11       1783.45       1802.89        41.07 o                         
   4   6  11        333.30        299.96        15.42 o                         
   5   6  11        294.49        326.66        16.12 o                         
   6   6  11        156.39        163.03        13.50 o                         
   7   6  11        333.17        323.64        17.35 o                         
   8   6  11          6.36         18.41        10.01 o                         
   9   6  11        862.39        831.06        22.91 o                         
 -10   7  11        104.24         83.02        17.57 o                         
  -9   7  11         11.35        -15.01        13.03 o                         
  -8   7  11        122.71        123.50        35.45 o                         
  -7   7  11        323.68        318.30        20.76 o                         
  -6   7  11        228.32        221.51        18.87 o                         
  -5   7  11         85.45         70.01        16.66 o                         
  -4   7  11       1834.39       1733.16        42.19 o                         
  -3   7  11          4.63         -3.37         7.89 o                         
  -2   7  11        499.19        464.64        18.01 o                         
  -1   7  11        323.72        348.80        16.62 o                         
   0   7  11        177.01        206.16        19.31 o                         
   1   7  11        371.58        384.06        21.11 o                         
   2   7  11       1465.52       1353.03        36.28 o                         
   3   7  11         10.53        -14.78        24.34 o                         
   4   7  11        620.66        580.11        25.40 o                         
   5   7  11        245.26        217.99        38.36 o                         
   6   7  11          9.60        -21.54        12.57 o                         
   7   7  11        785.35        860.40        26.05 o                         
  -7   8  11          1.15        -29.10        19.05 o                         
  -6   8  11        165.92        136.20        17.15 o                         
  -5   8  11         73.17         24.61        13.47 o                         
  -4   8  11          8.59         15.85         9.97 o                         
  -3   8  11         11.40         26.15        10.53 o                         
  -2   8  11        719.29        732.94        22.68 o                         
  -1   8  11         21.28          2.51         9.86 o                         
   0   8  11        962.07       1073.31        40.74 o                         
   1   8  11         15.37         -5.09        11.64 o                         
   2   8  11        304.71        330.92        38.88 o                         
   3   8  11          0.06        -22.96        11.54 o                         
   4   8  11         46.27         40.03        15.36 o                         
 -16   0  12        492.38        542.79        41.79 o                         
 -14   0  12        147.31        203.68        28.04 o                         
 -12   0  12         59.93         28.57        18.52 o                         
 -10   0  12       1883.32       1801.37        58.19 o                         
  -8   0  12        532.17        626.61        18.93 o                         
  -6   0  12        874.93        901.92        14.35 o                         
  -4   0  12      10870.79      11053.45       221.15 o                         
  -2   0  12       9325.05      10322.21       114.12 o                         
   0   0  12          6.06          4.64         6.39 o                         
   2   0  12      17454.93      17641.72       236.04 o                         
   4   0  12      10487.10      11098.15       222.72 o                         
   6   0  12       1245.74       1226.31        47.61 o                         
   8   0  12       1711.32       1667.53        57.67 o                         
  10   0  12        546.92        561.84        34.92 o                         
  12   0  12          3.29        -33.86        17.99 o                         
 -15   1  12          3.13        -22.90        13.03 o                         
 -14   1  12        325.04        304.47        31.48 o                         
 -13   1  12        189.67        156.16        17.74 o                         
 -12   1  12       1245.49       1218.07        34.59 o                         
 -11   1  12        620.11        609.36        24.31 o                         
 -10   1  12         49.98         84.52         9.65 o                         
  -9   1  12       1424.95       1404.99        47.42 o                         
  -8   1  12          4.52         -4.13         6.60 o                         
  -7   1  12         87.34         91.32         8.93 o                         
  -6   1  12       1732.67       1695.09        25.41 o                         
  -5   1  12       1672.58       1607.42        17.54 o                         
  -4   1  12         39.81         29.83         3.65 o                         
  -3   1  12       4439.32       4256.84        36.51 o                         
  -2   1  12       7185.30       7339.60        59.09 o                         
  -1   1  12       5511.18       5601.22        46.67 o                         
   0   1  12      13561.01      13830.64       117.25 o                         
   1   1  12        117.35        144.51         9.49 o                         
   2   1  12       4566.48       4657.59        52.15 o                         
   3   1  12       2841.02       2826.55        41.10 o                         
   4   1  12        148.49        137.14        11.36 o                         
   5   1  12        458.61        477.20        17.08 o                         
   6   1  12       3914.95       3906.50        68.64 o                         
   7   1  12          7.07         27.20        12.33 o                         
   8   1  12       1215.61       1140.51        32.55 o                         
   9   1  12        902.75        853.31        28.99 o                         
  10   1  12         92.47        100.11        17.20 o                         
  11   1  12        109.15         96.00        17.99 o                         
  12   1  12        210.91        255.90        45.23 o                         
 -15   2  12         10.95          6.88        22.22 o                         
 -14   2  12         33.41         22.22        14.22 o                         
 -13   2  12        676.78        696.17        27.40 o                         
 -12   2  12         17.64          5.42        15.62 o                         
 -11   2  12        142.28        161.58        12.30 o                         
 -10   2  12         57.20         65.86         9.62 o                         
  -9   2  12       1114.49       1107.80        38.65 o                         
  -8   2  12         53.80         69.80         9.27 o                         
  -7   2  12       6222.89       6012.81        74.50 o                         
  -6   2  12        377.43        363.58        13.61 o                         
  -5   2  12       3354.31       3215.29        37.74 o                         
  -4   2  12       1689.85       1596.93        25.84 o                         
  -3   2  12         92.99        106.01         5.49 o                         
  -2   2  12        465.72        457.88         9.98 o                         
  -1   2  12       7773.29       8022.23        71.05 o                         
   0   2  12         11.06         23.83         4.86 o                         
   1   2  12       1499.04       1491.14        26.28 o                         
   2   2  12       1425.27       1481.94        21.15 o                         
   3   2  12          5.25          9.14         8.08 o                         
   4   2  12       1549.32       1704.43        30.40 o                         
   5   2  12        872.04        855.08        70.62 o                         
   6   2  12         30.81         13.95        11.52 o                         
   7   2  12       1505.22       1484.91        37.22 o                         
   8   2  12        225.32        205.37        41.79 o                         
   9   2  12         73.85         76.03        21.16 o                         
  10   2  12        214.79        200.99        19.45 o                         
  11   2  12        381.25        402.87        23.56 o                         
  12   2  12         54.85         37.95        15.12 o                         
 -15   3  12          2.45        -44.44        22.22 o                         
 -14   3  12         16.10         36.87        15.08 o                         
 -13   3  12         78.26         78.07        15.66 o                         
 -12   3  12        185.64        203.09        17.47 o                         
 -11   3  12        811.08        804.84        22.21 o                         
 -10   3  12        143.51        141.04        11.88 o                         
  -9   3  12       2862.00       2891.37        64.26 o                         
  -8   3  12          7.93          3.86         7.92 o                         
  -7   3  12         80.78        102.13        10.16 o                         
  -6   3  12         78.47         91.98        17.57 o                         
  -5   3  12        368.33        356.89        11.45 o                         
  -4   3  12        478.32        502.53        10.69 o                         
  -3   3  12       6767.87       6636.12        61.64 o                         
  -2   3  12        336.06        352.52         9.83 o                         
  -1   3  12       1748.53       1770.01        23.86 o                         
   0   3  12        315.86        280.43        10.00 o                         
   1   3  12        402.77        433.74        14.09 o                         
   2   3  12          0.12          0.11         7.13 o                         
   3   3  12        617.42        602.98        17.88 o                         
   4   3  12         16.32          9.43         8.85 o                         
   5   3  12        100.75        122.25        11.82 o                         
   6   3  12        257.18        278.85        14.52 o                         
   7   3  12       1415.21       1454.97        30.24 o                         
   8   3  12          8.05         16.95        10.72 o                         
   9   3  12       1467.28       1446.65        31.53 o                         
  10   3  12         27.72         56.85        15.28 o                         
  11   3  12        492.42        449.19        25.44 o                         
 -14   4  12        231.40        289.85        38.36 o                         
 -13   4  12        218.12        199.22        19.28 o                         
 -12   4  12         36.05         10.44        13.35 o                         
 -11   4  12         17.56         14.98         9.12 o                         
 -10   4  12        698.14        766.24        29.76 o                         
  -9   4  12        186.25        196.64        17.87 o                         
  -8   4  12        841.56        902.83        22.26 o                         
  -7   4  12       1042.81        984.95        22.67 o                         
  -6   4  12        323.04        308.27        13.68 o                         
  -5   4  12        220.19        209.40        10.72 o                         
  -4   4  12       1759.89       1689.83        25.31 o                         
  -3   4  12        128.85        146.70         7.89 o                         
  -2   4  12        310.52        309.38        11.12 o                         
  -1   4  12        489.17        465.02        15.66 o                         
   0   4  12        980.09        957.49        41.53 o                         
   1   4  12        952.59        964.23        25.86 o                         
   2   4  12       2107.95       1960.72        32.71 o                         
   3   4  12        172.02        180.44        11.94 o                         
   4   4  12       1870.11       1726.12        46.29 o                         
   5   4  12        700.64        711.15        20.72 o                         
   6   4  12        155.33        147.56        13.07 o                         
   7   4  12       1117.13       1144.80        38.90 o                         
   8   4  12        588.97        579.51        20.95 o                         
   9   4  12         51.04         51.31        10.31 o                         
  10   4  12        143.35        169.08        15.04 o                         
  11   4  12        200.35        199.19        20.02 o                         
 -13   5  12        256.78        240.55        25.66 o                         
 -12   5  12        708.43        741.78        30.03 o                         
 -11   5  12         71.26         64.61        15.44 o                         
 -10   5  12          5.85          5.45        15.42 o                         
  -9   5  12         97.12         87.54        11.61 o                         
  -8   5  12        279.46        291.05        14.92 o                         
  -7   5  12          3.70        -11.12         7.62 o                         
  -6   5  12       1617.71       1533.04        32.15 o                         
  -5   5  12        189.82        188.15        10.29 o                         
  -4   5  12        235.92        232.34        12.27 o                         
  -3   5  12         33.89         28.97         7.21 o                         
  -2   5  12       3886.30       3756.94        67.02 o                         
  -1   5  12         25.27         48.71        14.10 o                         
   0   5  12       3348.84       3311.46        59.47 o                         
   1   5  12          0.03        -13.90         9.15 o                         
   2   5  12        978.81        969.85        28.57 o                         
   3   5  12        326.01        371.60        14.84 o                         
   4   5  12        519.49        505.03        17.77 o                         
   5   5  12        201.42        238.72        14.42 o                         
   6   5  12       1549.76       1474.57        31.22 o                         
   7   5  12        221.84        271.20        19.53 o                         
   8   5  12        342.00        370.64        18.27 o                         
   9   5  12         39.09         36.96        10.58 o                         
  10   5  12        107.60        101.98        14.81 o                         
 -11   6  12         96.80        113.60        17.70 o                         
 -10   6  12         83.60         96.27        17.19 o                         
  -9   6  12         10.81         28.22        16.14 o                         
  -8   6  12        103.19        123.75        12.54 o                         
  -7   6  12         93.29         97.37        14.95 o                         
  -6   6  12        376.09        335.03        42.59 o                         
  -5   6  12         56.92         75.13        10.59 o                         
  -4   6  12       1728.38       1677.82        35.12 o                         
  -3   6  12         44.37         42.85         9.55 o                         
  -2   6  12       1610.46       1504.32        38.34 o                         
  -1   6  12        176.80        179.42        12.20 o                         
   0   6  12          2.28        -16.60         8.95 o                         
   1   6  12        127.02         99.27        12.71 o                         
   2   6  12       2066.95       1897.36        42.98 o                         
   3   6  12        171.62        219.60        17.99 o                         
   4   6  12       1666.46       1558.22        41.00 o                         
   5   6  12        222.09        252.73        15.62 o                         
   6   6  12         46.46         44.89        20.06 o                         
   7   6  12        395.83        399.88        19.01 o                         
   8   6  12        414.83        425.72        17.36 o                         
 -10   7  12          1.64         -8.50        14.60 o                         
  -9   7  12        427.92        424.23        24.66 o                         
  -8   7  12         70.10         74.98        26.72 o                         
  -7   7  12         36.02          8.39        13.08 o                         
  -6   7  12         68.48         71.03        11.15 o                         
  -5   7  12        390.35        387.30        26.19 o                         
  -4   7  12          1.83         -4.61         8.65 o                         
  -3   7  12        663.98        678.03        21.17 o                         
  -2   7  12        156.44        183.49        13.83 o                         
  -1   7  12         70.24         98.13        12.08 o                         
   0   7  12        687.75        653.42        39.15 o                         
   1   7  12        894.19        819.03        28.36 o                         
   2   7  12        267.61        280.59        20.16 o                         
   3   7  12        834.45        796.61        28.15 o                         
   4   7  12          5.47         -8.62        13.75 o                         
   5   7  12          7.66         -5.51        13.85 o                         
   6   7  12        350.44        371.95        24.02 o                         
  -6   8  12          1.21          0.37        18.52 o                         
  -5   8  12        183.77        243.07        15.42 o                         
  -4   8  12         33.92          0.41         9.97 o                         
  -3   8  12        156.42        137.47        13.68 o                         
  -2   8  12         36.88         11.81        11.31 o                         
  -1   8  12        363.79        339.43        17.30 o                         
   0   8  12         20.75         -2.07        12.90 o                         
   1   8  12        419.13        396.81        23.18 o                         
   2   8  12         11.37         -3.63        13.85 o                         
   3   8  12          0.09         -1.59        16.93 o                         
 -15   0  13        315.24        356.04        34.92 o                         
 -13   0  13         21.03          4.76        17.99 o                         
 -11   0  13        947.25        853.34        40.21 o                         
  -9   0  13       3014.74       3039.85        79.36 o                         
  -7   0  13         16.33          8.85         6.18 o                         
  -5   0  13       7715.70       8189.27        92.78 o                         
  -3   0  13      12799.85      12815.92       161.48 o                         
  -1   0  13       3420.57       3065.14        46.11 o                         
   1   0  13        278.07        304.93        11.88 o                         
   3   0  13       6401.47       6421.99       138.61 o                         
   5   0  13       5728.53       6077.58       136.49 o                         
   7   0  13        219.47        226.96        25.39 o                         
   9   0  13        779.08        723.19        38.62 o                         
  11   0  13        378.29        368.21        33.86 o                         
 -15   1  13          7.22         -3.29        22.22 o                         
 -14   1  13         63.68         79.37        16.72 o                         
 -13   1  13        144.58        169.92        38.62 o                         
 -12   1  13         69.67         42.51        13.83 o                         
 -11   1  13        195.39        253.81        18.66 o                         
 -10   1  13        351.46        363.88        14.44 o                         
  -9   1  13       1252.09       1141.55        24.10 o                         
  -8   1  13       1594.71       1608.60        28.33 o                         
  -7   1  13       6224.32       5963.99        74.60 o                         
  -6   1  13         55.63         50.26         9.94 o                         
  -5   1  13       9906.07       9626.98        83.02 o                         
  -4   1  13       1144.70       1124.12        12.84 o                         
  -3   1  13         86.26        162.96         6.59 o                         
  -2   1  13       2129.55       2086.95        21.30 o                         
  -1   1  13       8510.67       8808.67        70.61 o                         
   0   1  13         10.51          6.38         4.65 o                         
   1   1  13       4143.20       4034.50        44.87 o                         
   2   1  13       4489.25       4659.89        50.86 o                         
   3   1  13        732.71        798.55        20.41 o                         
   4   1  13       2890.69       3059.52        55.47 o                         
   5   1  13       1982.00       2053.47        35.68 o                         
   6   1  13        257.37        302.24        19.44 o                         
   7   1  13        946.64        931.34        30.29 o                         
   8   1  13       1127.33       1061.48        33.09 o                         
   9   1  13         10.24         15.23        16.66 o                         
  10   1  13        586.11        596.95        27.30 o                         
  11   1  13        134.79        147.54        18.69 o                         
  12   1  13         34.83         28.13        28.30 o                         
 -15   2  13         24.71         24.94        14.20 o                         
 -14   2  13        210.37        270.83        21.31 o                         
 -13   2  13        153.36        132.79        16.87 o                         
 -12   2  13        949.29       1044.72        25.44 o                         
 -11   2  13         20.61         10.52         8.62 o                         
 -10   2  13         99.09        138.47        11.34 o                         
  -9   2  13        281.35        235.31        12.99 o                         
  -8   2  13        563.04        543.28        17.04 o                         
  -7   2  13        501.80        427.16        15.37 o                         
  -6   2  13       2703.54       2595.10        32.94 o                         
  -5   2  13        605.41        653.56        14.94 o                         
  -4   2  13       1884.54       1801.81        22.31 o                         
  -3   2  13        803.54        877.30        12.82 o                         
  -2   2  13       2535.04       2856.39        42.68 o                         
  -1   2  13       1269.41       1378.23        18.30 o                         
   0   2  13       4862.02       4909.68        46.88 o                         
   1   2  13         65.74         72.02        10.00 o                         
   2   2  13        909.28        949.97        21.21 o                         
   3   2  13       1495.28       1407.86        26.85 o                         
   4   2  13        294.77        287.03        14.66 o                         
   5   2  13         22.41          9.89         9.20 o                         
   6   2  13       2498.63       2496.97        41.43 o                         
   7   2  13         94.31        113.52        16.41 o                         
   8   2  13       1006.62       1015.22        32.72 o                         
   9   2  13        212.28        220.83        19.99 o                         
  10   2  13          0.53        -12.74        27.77 o                         
  11   2  13        176.05        147.05        18.45 o                         
 -14   3  13        190.64        283.56        33.86 o                         
 -13   3  13         38.59         35.84        10.82 o                         
 -12   3  13        144.58        108.31        12.38 o                         
 -11   3  13          5.24          3.62         9.22 o                         
 -10   3  13        407.89        386.47        16.42 o                         
  -9   3  13          8.60         18.57         8.74 o                         
  -8   3  13       1196.07       1148.28        24.70 o                         
  -7   3  13         31.71         44.54        14.86 o                         
  -6   3  13          7.95          2.31         5.97 o                         
  -5   3  13        815.26        789.45        16.36 o                         
  -4   3  13       1225.89       1191.77        17.94 o                         
  -3   3  13        216.78        222.87         8.58 o                         
  -2   3  13        861.06        776.57        13.94 o                         
  -1   3  13       1111.88       1061.12        17.73 o                         
   0   3  13         64.74        110.41         7.46 o                         
   1   3  13        286.42        287.80        15.09 o                         
   2   3  13       5323.94       5237.10        67.15 o                         
   3   3  13         26.85         39.67         9.16 o                         
   4   3  13       3987.08       4091.81        60.66 o                         
   5   3  13       1161.00       1091.27        25.22 o                         
   6   3  13        303.26        341.69        19.09 o                         
   7   3  13        144.90        143.01        13.66 o                         
   8   3  13        492.45        431.57        18.79 o                         
   9   3  13         39.61         35.57        11.19 o                         
  10   3  13        917.54        888.32        32.91 o                         
  11   3  13          0.47        -15.23        18.52 o                         
 -14   4  13          6.16        -18.21        14.49 o                         
 -13   4  13        134.03        119.14        17.15 o                         
 -12   4  13        353.11        355.56        17.34 o                         
 -11   4  13        223.34        257.13        15.72 o                         
 -10   4  13         72.31         96.80        11.67 o                         
  -9   4  13        331.03        356.39        15.67 o                         
  -8   4  13        191.67        188.42        17.60 o                         
  -7   4  13        885.70        812.49        20.95 o                         
  -6   4  13        362.50        335.80        11.81 o                         
  -5   4  13       1939.46       1909.72        29.55 o                         
  -4   4  13        287.98        260.46         9.73 o                         
  -3   4  13       1435.31       1468.10        21.07 o                         
  -2   4  13        536.04        606.11        15.96 o                         
  -1   4  13        690.82        678.20        36.24 o                         
   0   4  13       1257.41       1344.82        32.52 o                         
   1   4  13        321.26        331.64        13.89 o                         
   2   4  13        243.43        290.71        13.52 o                         
   3   4  13       4422.12       4280.00        58.83 o                         
   4   4  13         84.20         54.70         9.69 o                         
   5   4  13        180.87        202.75        13.93 o                         
   6   4  13       1025.66        921.90        23.99 o                         
   7   4  13        321.73        319.78        16.24 o                         
   8   4  13        776.52        726.83        23.60 o                         
   9   4  13        577.05        551.08        18.21 o                         
  10   4  13          2.09        -16.24        14.46 o                         
 -13   5  13         97.32         57.34        25.92 o                         
 -12   5  13          8.74          6.92        14.23 o                         
 -11   5  13        153.38        200.55        19.13 o                         
 -10   5  13         13.49         -4.90        16.18 o                         
  -9   5  13        261.18        252.68        15.23 o                         
  -8   5  13         22.41         14.90         8.91 o                         
  -7   5  13       2215.63       2168.19        41.32 o                         
  -6   5  13        178.37        161.04        13.59 o                         
  -5   5  13       1816.00       1702.77        27.28 o                         
  -4   5  13        248.92        237.71        11.29 o                         
  -3   5  13        261.73        242.49        12.71 o                         
  -2   5  13         44.07         28.79         8.60 o                         
  -1   5  13       2114.83       2177.27        45.07 o                         
   0   5  13          0.84          6.88        10.16 o                         
   1   5  13       1897.36       1748.74        39.45 o                         
   2   5  13        226.74        239.14        16.57 o                         
   3   5  13        132.68        108.16        13.04 o                         
   4   5  13        135.05        124.54        14.76 o                         
   5   5  13        672.55        720.16        23.97 o                         
   6   5  13        463.18        472.47        19.10 o                         
   7   5  13        630.48        665.92        22.44 o                         
   8   5  13        109.94        116.48        15.81 o                         
   9   5  13          0.17         11.20        10.43 o                         
 -11   6  13         69.64         43.06        15.90 o                         
 -10   6  13         66.84         76.54        16.27 o                         
  -9   6  13        207.62        242.42        25.92 o                         
  -8   6  13        175.40        202.81        14.31 o                         
  -7   6  13          0.52        -16.73        10.54 o                         
  -6   6  13         48.63         59.57        10.74 o                         
  -5   6  13        564.00        545.40        18.68 o                         
  -4   6  13         88.52         92.11        11.46 o                         
  -3   6  13       2228.59       2009.76        36.31 o                         
  -2   6  13        362.03        308.60        14.83 o                         
  -1   6  13       1186.12       1057.20        51.85 o                         
   0   6  13        213.53        237.10        17.47 o                         
   1   6  13        194.20        206.23        25.92 o                         
   2   6  13         36.50         10.81        23.81 o                         
   3   6  13       1130.83       1184.20        39.68 o                         
   4   6  13        169.20        174.51        18.05 o                         
   5   6  13        423.05        468.46        30.68 o                         
   6   6  13        879.28        929.64        26.44 o                         
   7   6  13        117.77         97.83        14.33 o                         
   8   6  13          7.85         -0.30        18.65 o                         
  -9   7  13        139.34        100.05        17.85 o                         
  -8   7  13        160.30        196.30        20.19 o                         
  -7   7  13        222.76        229.53        15.83 o                         
  -6   7  13          6.29        -16.15         9.98 o                         
  -5   7  13        409.77        411.96        16.72 o                         
  -4   7  13         39.90         42.08        10.36 o                         
  -3   7  13        108.95        100.92        12.68 o                         
  -2   7  13        241.71        260.44        23.23 o                         
  -1   7  13        276.94        284.77        19.44 o                         
   0   7  13        108.02        111.04        15.82 o                         
   1   7  13        222.73        268.06        19.24 o                         
   2   7  13        925.90        897.58        31.36 o                         
   3   7  13         81.15         89.06        15.97 o                         
   4   7  13        597.83        626.71        27.48 o                         
   5   7  13         14.23         20.47        15.62 o                         
   6   7  13         44.29         29.77        36.50 o                         
  -6   8  13        104.66         99.34        26.45 o                         
  -5   8  13          8.77        -18.76        13.16 o                         
  -4   8  13         12.33          0.56        10.09 o                         
  -3   8  13         31.00         15.76        19.48 o                         
  -2   8  13        136.36        130.53        16.93 o                         
  -1   8  13          4.27        -26.94        24.07 o                         
   0   8  13        450.86        464.21        35.18 o                         
   1   8  13         25.17          8.88        15.87 o                         
   2   8  13        132.82        111.24        18.29 o                         
 -14   0  14        248.61        337.00        32.27 o                         
 -12   0  14        234.05        216.38        26.98 o                         
 -10   0  14       4417.81       4338.64       106.34 o                         
  -8   0  14       4244.73       4348.16       103.69 o                         
  -6   0  14       1218.85       1230.52        22.30 o                         
  -4   0  14       6012.46       6107.33        72.02 o                         
  -2   0  14         18.03         10.08         6.18 o                         
   0   0  14        207.43        214.14        10.95 o                         
   2   0  14       6516.03       6664.82        99.68 o                         
   4   0  14       8448.81       9040.20       189.40 o                         
   6   0  14         25.98         36.50        20.10 o                         
   8   0  14        483.51        414.24        30.68 o                         
  10   0  14       1536.24       1562.78        59.78 o                         
 -15   1  14         53.23         58.73        16.82 o                         
 -14   1  14        454.43        416.06        23.38 o                         
 -13   1  14        119.53        103.68        16.24 o                         
 -12   1  14        416.04        398.41        39.15 o                         
 -11   1  14         27.39         24.25        21.96 o                         
 -10   1  14        319.04        306.39        18.66 o                         
  -9   1  14        295.53        289.17        13.92 o                         
  -8   1  14       1158.39       1143.09        23.67 o                         
  -7   1  14          6.85         -5.01         5.78 o                         
  -6   1  14       5089.26       5110.97        53.70 o                         
  -5   1  14       1745.26       1827.77        22.34 o                         
  -4   1  14       1795.69       1858.12        22.25 o                         
  -3   1  14       1687.96       1747.36        19.07 o                         
  -2   1  14        400.66        439.54         9.46 o                         
  -1   1  14        675.56        708.33        11.65 o                         
   0   1  14       3256.30       3394.17        35.10 o                         
   1   1  14         24.01         35.24         6.57 o                         
   2   1  14        605.03        659.73        14.86 o                         
   3   1  14       1094.83       1134.56        24.71 o                         
   4   1  14       2583.07       2597.54        41.30 o                         
   5   1  14        346.60        361.39        31.74 o                         
   6   1  14       2933.54       2841.10        56.67 o                         
   7   1  14        100.13        111.61        28.30 o                         
   8   1  14        715.21        741.18        28.80 o                         
   9   1  14        597.38        548.84        25.25 o                         
  10   1  14          0.45         11.20        14.95 o                         
  11   1  14        293.16        364.88        25.23 o                         
 -15   2  14          0.18          4.15        14.16 o                         
 -14   2  14         10.58        -11.41        13.03 o                         
 -13   2  14         83.15        106.48        18.78 o                         
 -12   2  14         23.37         14.32        15.61 o                         
 -11   2  14         52.16         64.08         9.87 o                         
 -10   2  14        307.47        288.52        17.13 o                         
  -9   2  14         50.45         50.55         9.18 o                         
  -8   2  14        231.68        240.87        12.90 o                         
  -7   2  14       2749.33       2661.39        34.34 o                         
  -6   2  14          9.65         -3.82         4.60 o                         
  -5   2  14        863.57        880.34        15.18 o                         
  -4   2  14        217.31        236.58         8.80 o                         
  -3   2  14        186.50        164.05         8.82 o                         
  -2   2  14        561.97        633.66        12.46 o                         
  -1   2  14       8557.40       8754.29       125.68 o                         
   0   2  14        222.71        241.31        10.04 o                         
   1   2  14       7249.92       7283.76        91.85 o                         
   2   2  14       1376.52       1408.04        41.09 o                         
   3   2  14        906.57       1027.06        23.55 o                         
   4   2  14        132.82        161.63        17.14 o                         
   5   2  14       1252.82       1121.73        25.87 o                         
   6   2  14        181.29        207.84        14.81 o                         
   7   2  14       1964.27       1897.13        45.26 o                         
   8   2  14        159.20        167.18        35.71 o                         
   9   2  14         66.30         32.15        16.66 o                         
  10   2  14        161.00        214.85        20.86 o                         
  11   2  14        191.16        202.02        20.94 o                         
 -14   3  14          5.23         15.53        14.08 o                         
 -13   3  14         82.86        104.46        18.40 o                         
 -12   3  14          2.18         -5.32        11.98 o                         
 -11   3  14        308.88        285.70        15.38 o                         
 -10   3  14          2.28         -5.50         8.66 o                         
  -9   3  14        285.16        280.38        14.22 o                         
  -8   3  14         71.71         87.51        10.16 o                         
  -7   3  14        172.00        219.80        10.54 o                         
  -6   3  14        447.97        454.47        13.35 o                         
  -5   3  14       1879.09       1949.24        28.12 o                         
  -4   3  14        116.93        100.71         7.25 o                         
  -3   3  14       5225.70       5191.51        51.05 o                         
  -2   3  14        118.83        135.91         8.63 o                         
  -1   3  14       3012.23       3071.60        53.74 o                         
   0   3  14        222.76        226.62        15.42 o                         
   1   3  14        216.02        214.16        12.51 o                         
   2   3  14          0.01         -4.31         7.87 o                         
   3   3  14       4479.71       4247.65        58.32 o                         
   4   3  14        875.03        917.93        38.77 o                         
   5   3  14       3695.18       3479.96        52.20 o                         
   6   3  14        230.36        259.05        15.27 o                         
   7   3  14         85.24        120.95        23.89 o                         
   8   3  14         77.87         76.91        15.24 o                         
   9   3  14        500.25        499.92        26.36 o                         
  10   3  14          0.43          7.13        14.40 o                         
 -13   4  14          3.61        -19.13        22.75 o                         
 -12   4  14         42.52         40.49        10.96 o                         
 -11   4  14         39.78         44.74        11.92 o                         
 -10   4  14        584.61        645.51        20.91 o                         
  -9   4  14         41.13         26.21        10.78 o                         
  -8   4  14       1137.27       1138.27        25.85 o                         
  -7   4  14       1084.63       1018.41        24.03 o                         
  -6   4  14        136.06        136.54         9.70 o                         
  -5   4  14       1056.40       1024.18        17.82 o                         
  -4   4  14        878.82        804.17        15.73 o                         
  -3   4  14        121.54        114.78         9.31 o                         
  -2   4  14        562.66        500.10        16.12 o                         
  -1   4  14       1691.34       1837.52        39.43 o                         
   0   4  14          0.22         -0.43         9.78 o                         
   1   4  14        766.13        799.55        25.90 o                         
   2   4  14       3489.12       3407.22        49.72 o                         
   3   4  14        621.05        609.52        19.10 o                         
   4   4  14       1363.42       1380.60        28.98 o                         
   5   4  14        127.38        114.33        12.01 o                         
   6   4  14          0.56         -5.62        18.16 o                         
   7   4  14        761.66        739.21        23.00 o                         
   8   4  14        437.26        428.71        19.81 o                         
   9   4  14        334.70        334.35        18.70 o                         
  10   4  14        632.46        703.52        34.12 o                         
 -12   5  14        275.21        296.91        22.89 o                         
 -11   5  14         30.83         24.10        14.11 o                         
 -10   5  14        275.07        281.74        16.29 o                         
  -9   5  14          3.48         -9.74         9.03 o                         
  -8   5  14        419.28        444.59        17.74 o                         
  -7   5  14         40.03         35.42         7.90 o                         
  -6   5  14       1918.57       1891.99        29.93 o                         
  -5   5  14        135.21        154.13         9.31 o                         
  -4   5  14        286.38        289.01        12.43 o                         
  -3   5  14          0.27        -14.47         7.77 o                         
  -2   5  14        340.16        335.54        14.54 o                         
  -1   5  14        122.82        147.64        23.54 o                         
   0   5  14       2277.69       2206.94        46.17 o                         
   1   5  14        283.00        240.53        16.93 o                         
   2   5  14        564.83        605.68        24.24 o                         
   3   5  14          2.05         22.28        25.13 o                         
   4   5  14        310.22        284.97        15.85 o                         
   5   5  14        419.13        395.92        17.97 o                         
   6   5  14       1455.81       1406.43        31.62 o                         
   7   5  14        218.57        214.34        15.85 o                         
   8   5  14        617.02        572.47        30.94 o                         
 -11   6  14         69.20        114.38        18.87 o                         
 -10   6  14        453.94        470.43        24.99 o                         
  -9   6  14          8.26        -11.28         9.76 o                         
  -8   6  14        345.50        346.61        17.29 o                         
  -7   6  14        146.64        157.63        13.29 o                         
  -6   6  14        176.08        157.51        17.80 o                         
  -5   6  14        483.39        508.70        18.43 o                         
  -4   6  14        817.92        768.03        21.76 o                         
  -3   6  14         83.37         78.92        10.79 o                         
  -2   6  14        618.50        604.16        19.75 o                         
  -1   6  14        639.33        570.02        23.75 o                         
   0   6  14         86.80         86.56        14.46 o                         
   1   6  14         54.14         61.14        23.28 o                         
   2   6  14        443.61        443.25        22.21 o                         
   3   6  14        111.46        112.27        22.75 o                         
   4   6  14        911.63        854.70        30.27 o                         
   5   6  14        422.48        408.72        23.65 o                         
   6   6  14          3.19         -9.27        17.99 o                         
   7   6  14         45.49         40.29        19.18 o                         
  -9   7  14         73.93         69.12        17.70 o                         
  -8   7  14         38.37         24.28        10.76 o                         
  -7   7  14         36.78         17.87        13.71 o                         
  -6   7  14        449.07        380.01        20.08 o                         
  -5   7  14         23.13         33.43        16.31 o                         
  -4   7  14        521.96        482.62        18.99 o                         
  -3   7  14        422.56        417.45        18.11 o                         
  -2   7  14          2.36        -19.30        10.28 o                         
  -1   7  14        192.51        222.79        18.66 o                         
   0   7  14        114.01        123.18        17.01 o                         
   1   7  14         43.76         70.20        23.81 o                         
   2   7  14         47.89         12.25        13.35 o                         
   3   7  14        613.34        619.48        27.65 o                         
   4   7  14          0.19        -18.72        17.19 o                         
   5   7  14        186.56        161.30        20.11 o                         
  -5   8  14        227.65        230.57        25.92 o                         
  -4   8  14          1.65         -5.20        10.26 o                         
  -3   8  14         75.16        100.56        13.22 o                         
  -2   8  14          4.24        -11.06        10.97 o                         
  -1   8  14        355.02        436.88        24.13 o                         
   0   8  14          4.82          8.92        12.57 o                         
   1   8  14        591.55        689.15        30.16 o                         
 -15   0  15        669.86        631.67        42.32 o                         
 -13   0  15         77.72         79.36        22.75 o                         
 -11   0  15         34.46         50.26        19.05 o                         
  -9   0  15       2480.35       2614.50        74.07 o                         
  -7   0  15        382.54        319.01        26.45 o                         
  -5   0  15       1413.16       1438.42        31.10 o                         
  -3   0  15       3154.86       2972.92        47.20 o                         
  -1   0  15       1790.90       1745.45        28.26 o                         
   1   0  15       2583.55       2572.33        48.92 o                         
   3   0  15       6854.45       6750.52       147.60 o                         
   5   0  15        778.58        794.61        39.15 o                         
   7   0  15         61.30         62.43        22.22 o                         
   9   0  15        723.39        701.50        41.79 o                         
  11   0  15        543.59        503.11        39.15 o                         
 -15   1  15          3.85         -3.83        15.06 o                         
 -14   1  15         76.64         60.30        16.24 o                         
 -13   1  15        320.31        334.17        26.72 o                         
 -12   1  15         52.74         49.98        13.85 o                         
 -11   1  15        643.51        693.96        56.08 o                         
 -10   1  15        542.66        582.58        34.12 o                         
  -9   1  15         60.60         76.98        36.24 o                         
  -8   1  15       1811.05       1822.61        31.61 o                         
  -7   1  15        475.63        421.13        13.10 o                         
  -6   1  15         24.00         21.41         5.71 o                         
  -5   1  15       1524.88       1432.91        22.16 o                         
  -4   1  15        734.21        719.05        13.32 o                         
  -3   1  15         99.11        135.59         7.36 o                         
  -2   1  15       3384.66       3397.10        35.15 o                         
  -1   1  15       4088.46       4079.92        37.12 o                         
   0   1  15        462.20        465.68        11.31 o                         
   1   1  15       5860.37       6058.61        64.34 o                         
   2   1  15         14.05          8.87         6.43 o                         
   3   1  15         43.12         68.61        11.26 o                         
   4   1  15        104.94        129.30        17.13 o                         
   5   1  15       1640.88       1540.48        56.61 o                         
   6   1  15          7.65         18.29        13.78 o                         
   7   1  15       1534.65       1587.17        41.70 o                         
   8   1  15        232.82        258.17        31.74 o                         
   9   1  15        327.19        312.05        21.31 o                         
  10   1  15        564.06        601.03        29.18 o                         
  11   1  15         38.95         47.63        15.87 o                         
 -14   2  15         46.90         14.94        15.06 o                         
 -13   2  15         25.56         32.68        13.65 o                         
 -12   2  15        913.31        931.70        31.40 o                         
 -11   2  15          5.77          4.20        13.75 o                         
 -10   2  15         15.14         15.42         8.41 o                         
  -9   2  15        323.00        314.20        14.55 o                         
  -8   2  15        124.15        146.60         9.47 o                         
  -7   2  15        457.15        423.02        10.40 o                         
  -6   2  15       2470.56       2514.94        29.46 o                         
  -5   2  15        770.03        760.41        14.23 o                         
  -4   2  15       3795.51       3877.60        40.10 o                         
  -3   2  15       3189.45       3184.89        38.59 o                         
  -2   2  15          9.83          4.46         5.03 o                         
  -1   2  15        880.38        883.02        14.91 o                         
   0   2  15       3395.69       3238.22        38.69 o                         
   1   2  15        249.73        255.22        13.55 o                         
   2   2  15       1782.99       1660.02        30.52 o                         
   3   2  15        257.83        272.31        14.81 o                         
   4   2  15         97.71        115.04        12.03 o                         
   5   2  15       1443.33       1441.11        30.17 o                         
   6   2  15       2132.69       2131.46        38.88 o                         
   7   2  15         19.38         -2.18        12.84 o                         
   8   2  15        700.96        706.96        29.35 o                         
   9   2  15          3.29         14.00        14.57 o                         
  10   2  15        143.24        143.71        20.90 o                         
 -14   3  15         17.20         10.04        14.91 o                         
 -13   3  15          0.72        -14.87        11.95 o                         
 -12   3  15         70.88         50.93        11.15 o                         
 -11   3  15         66.38         69.52        11.90 o                         
 -10   3  15        949.30        974.12        24.57 o                         
  -9   3  15         14.51         13.94         8.10 o                         
  -8   3  15        688.39        717.57        16.98 o                         
  -7   3  15         10.12         10.33         6.54 o                         
  -6   3  15          3.98         -3.91         6.32 o                         
  -5   3  15         26.40         31.84         6.12 o                         
  -4   3  15       2282.22       2222.43        27.48 o                         
  -3   3  15          0.08        -12.00         6.00 o                         
  -2   3  15       6295.50       6401.91        68.26 o                         
  -1   3  15          3.82         11.90         7.65 o                         
   0   3  15        518.79        553.21        16.61 o                         
   1   3  15        126.39        135.02        11.58 o                         
   2   3  15       1005.41       1002.22        23.13 o                         
   3   3  15        190.44        198.98        13.39 o                         
   4   3  15       4091.81       3990.58        57.30 o                         
   5   3  15        429.53        394.31        20.03 o                         
   6   3  15        824.84        769.47        22.65 o                         
   7   3  15         30.08         27.72        11.52 o                         
   8   3  15        238.95        281.04        22.61 o                         
   9   3  15          2.43         -5.24        18.52 o                         
  10   3  15        843.49        837.71        33.03 o                         
 -13   4  15         38.60         32.87        22.48 o                         
 -12   4  15        249.38        271.24        16.42 o                         
 -11   4  15         12.24         20.62        10.71 o                         
 -10   4  15          0.66        -12.83        12.38 o                         
  -9   4  15        728.31        787.61        22.48 o                         
  -8   4  15         22.50         15.67         9.45 o                         
  -7   4  15        129.63        147.79        10.35 o                         
  -6   4  15       3104.11       2927.17        34.80 o                         
  -5   4  15        946.18        915.06        16.93 o                         
  -4   4  15       1655.32       1653.97        23.36 o                         
  -3   4  15       1933.20       1986.73        29.70 o                         
  -2   4  15         26.71         13.67        10.42 o                         
  -1   4  15        762.59        766.93        28.04 o                         
   0   4  15        441.57        418.65        25.13 o                         
   1   4  15        706.50        603.13        40.47 o                         
   2   4  15       1013.57        923.64        22.62 o                         
   3   4  15       1351.67       1264.16        30.49 o                         
   4   4  15          7.50         -2.08         9.22 o                         
   5   4  15        432.75        447.58        21.33 o                         
   6   4  15        402.36        348.71        17.40 o                         
   7   4  15          8.36         -5.45        11.19 o                         
   8   4  15        993.44        987.03        28.29 o                         
   9   4  15        431.66        451.36        20.78 o                         
 -12   5  15         25.04          4.22        14.53 o                         
 -11   5  15        290.12        305.58        17.45 o                         
 -10   5  15         55.19         52.45        11.28 o                         
  -9   5  15         34.90         41.12        11.26 o                         
  -8   5  15        190.77        188.71        11.28 o                         
  -7   5  15        278.69        274.51        12.92 o                         
  -6   5  15         40.10         26.08         6.49 o                         
  -5   5  15        692.10        690.27        15.77 o                         
  -4   5  15          7.69         -7.18         8.00 o                         
  -3   5  15         76.87         93.76        21.98 o                         
  -2   5  15        108.11        126.96        14.16 o                         
  -1   5  15       2092.23       1915.65        59.25 o                         
   0   5  15        521.42        532.39        23.16 o                         
   1   5  15       3328.68       3169.31        60.57 o                         
   2   5  15        154.10        145.23        24.86 o                         
   3   5  15         91.39         91.64        15.25 o                         
   4   5  15          1.12        -18.06        11.25 o                         
   5   5  15        722.59        640.06        21.35 o                         
   6   5  15        100.34        109.77        13.00 o                         
   7   5  15       1224.67       1258.77        31.18 o                         
   8   5  15         30.11         24.43        12.52 o                         
 -10   6  15          1.78        -11.56        16.14 o                         
  -9   6  15        497.68        490.64        40.70 o                         
  -8   6  15         28.86         31.57        11.00 o                         
  -7   6  15         79.88         94.52        13.76 o                         
  -6   6  15        236.32        282.32        13.79 o                         
  -5   6  15        439.75        406.64        16.95 o                         
  -4   6  15         47.94         41.66        10.20 o                         
  -3   6  15        856.00        853.74        23.31 o                         
  -2   6  15        251.43        237.42        17.91 o                         
  -1   6  15        785.41        783.70        27.28 o                         
   0   6  15        270.60        294.58        19.13 o                         
   1   6  15          0.75         -0.93        21.16 o                         
   2   6  15          4.24          7.38        12.95 o                         
   3   6  15        769.37        824.65        30.03 o                         
   4   6  15        155.40        143.66        32.80 o                         
   5   6  15        473.53        408.26        24.55 o                         
   6   6  15        171.07        131.61        19.36 o                         
  -8   7  15        364.94        386.85        19.54 o                         
  -7   7  15         69.36         16.93        14.22 o                         
  -6   7  15         14.70         20.85        14.39 o                         
  -5   7  15        225.40        218.94        15.67 o                         
  -4   7  15         39.73         13.03        10.78 o                         
  -3   7  15          0.21        -19.91        10.18 o                         
  -2   7  15        710.66        722.53        28.31 o                         
  -1   7  15         82.47        101.55        16.07 o                         
   0   7  15         89.44         54.75        14.74 o                         
   1   7  15        288.02        334.70        21.77 o                         
   2   7  15         98.43        116.64        17.25 o                         
   3   7  15        231.28        212.58        21.39 o                         
   4   7  15        269.16        259.07        26.98 o                         
 -14   0  16         27.48         70.36        22.22 o                         
 -12   0  16          9.19         -8.99        17.46 o                         
 -10   0  16       1179.92       1074.48        46.03 o                         
  -8   0  16       3668.28       3555.66        90.99 o                         
  -6   0  16        289.16        266.11        24.34 o                         
  -4   0  16       3276.30       3256.18        61.49 o                         
  -2   0  16       6708.51       6779.60       125.07 o                         
   0   0  16       3284.85       3346.41        46.06 o                         
   2   0  16       1781.11       1728.33        38.65 o                         
   4   0  16        230.44        257.11        28.57 o                         
   6   0  16        477.30        558.13        37.56 o                         
   8   0  16        231.77        190.98        28.04 o                         
  10   0  16        739.20        718.96        44.44 o                         
 -14   1  16         79.73         69.26        23.28 o                         
 -13   1  16        358.64        363.34        22.99 o                         
 -12   1  16        293.48        304.33        21.28 o                         
 -11   1  16         26.44         28.37        13.18 o                         
 -10   1  16         25.78         31.74        11.60 o                         
  -9   1  16        526.23        499.67        21.82 o                         
  -8   1  16       1700.52       1583.00        37.96 o                         
  -7   1  16        807.75        749.03        16.37 o                         
  -6   1  16       2347.61       2272.33        27.05 o                         
  -5   1  16         16.83         21.75         6.21 o                         
  -4   1  16       3156.23       3025.90        38.87 o                         
  -3   1  16       1353.45       1396.90        19.36 o                         
  -2   1  16        243.84        273.82         8.79 o                         
  -1   1  16        810.13        771.99        14.21 o                         
   0   1  16       2075.08       2071.06        25.53 o                         
   1   1  16        318.92        398.02        12.86 o                         
   2   1  16       3549.52       3629.57        52.10 o                         
   3   1  16          8.86         15.71         9.49 o                         
   4   1  16         80.14         88.88        12.56 o                         
   5   1  16        453.81        526.30        23.93 o                         
   6   1  16        748.59        772.63        43.38 o                         
   7   1  16         31.09         24.03        15.49 o                         
   8   1  16        873.91        837.65        31.57 o                         
   9   1  16        282.82        303.71        33.33 o                         
  10   1  16          0.18        -10.00        14.08 o                         
 -14   2  16         21.56         24.79        14.69 o                         
 -13   2  16        615.75        609.04        27.28 o                         
 -12   2  16         32.14         21.84        13.99 o                         
 -11   2  16       1166.97       1210.13        42.85 o                         
 -10   2  16        276.47        262.33        13.86 o                         
  -9   2  16        281.16        330.31        14.88 o                         
  -8   2  16          0.43         -6.22         6.15 o                         
  -7   2  16          7.28         16.45         5.73 o                         
  -6   2  16        276.27        305.63        10.50 o                         
  -5   2  16       1552.95       1536.99        21.44 o                         
  -4   2  16       1893.63       1989.97        28.26 o                         
  -3   2  16        549.84        537.09        13.91 o                         
  -2   2  16        595.78        626.12        14.76 o                         
  -1   2  16       3111.54       3098.10        33.82 o                         
   0   2  16        618.37        641.07        14.91 o                         
   1   2  16       2607.98       2484.43        40.42 o                         
   2   2  16         67.92         86.00        11.40 o                         
   3   2  16       2649.51       2687.08        43.04 o                         
   4   2  16        697.19        751.73        22.22 o                         
   5   2  16        868.24        840.89        23.51 o                         
   6   2  16        170.44        214.86        15.26 o                         
   7   2  16       2282.32       2231.41        51.80 o                         
   8   2  16          1.08         17.17        14.74 o                         
   9   2  16         72.80         80.29        16.45 o                         
  10   2  16        145.96        178.77        42.59 o                         
 -14   3  16          0.35         10.32        18.78 o                         
 -13   3  16        145.03        189.87        26.19 o                         
 -12   3  16         47.25         36.86        11.00 o                         
 -11   3  16        158.99        168.11        13.86 o                         
 -10   3  16          0.09          9.87         8.91 o                         
  -9   3  16        573.78        589.71        16.17 o                         
  -8   3  16        115.31        146.65        10.15 o                         
  -7   3  16       2493.36       2500.08        34.72 o                         
  -6   3  16        159.44        209.55         9.67 o                         
  -5   3  16        384.73        344.29        10.99 o                         
  -4   3  16        152.09        195.07         9.25 o                         
  -3   3  16       1750.53       1669.82        25.94 o                         
  -2   3  16         22.52         12.49         6.23 o                         
  -1   3  16       2244.04       2146.05        43.35 o                         
   0   3  16          4.11        -17.86         9.52 o                         
   1   3  16        128.97        151.65        11.61 o                         
   2   3  16          4.30         -0.86         8.35 o                         
   3   3  16       3916.14       3879.02        56.26 o                         
   4   3  16         50.19         39.66        11.02 o                         
   5   3  16       2714.43       2778.52        46.21 o                         
   6   3  16        178.98        200.14        15.02 o                         
   7   3  16         99.19        148.27        15.15 o                         
   8   3  16         44.83         27.38        16.12 o                         
   9   3  16        541.05        514.23        27.65 o                         
 -13   4  16        170.45        169.49        22.40 o                         
 -12   4  16          1.10        -17.69        10.17 o                         
 -11   4  16         74.32         90.78        17.91 o                         
 -10   4  16        147.92        167.78        18.19 o                         
  -9   4  16         26.85         31.16         9.61 o                         
  -8   4  16        377.78        379.20        14.01 o                         
  -7   4  16        342.36        339.23        10.76 o                         
  -6   4  16         21.12         20.54         6.85 o                         
  -5   4  16        376.51        364.91        11.93 o                         
  -4   4  16       1571.64       1569.63        22.98 o                         
  -3   4  16        122.09        112.13        10.75 o                         
  -2   4  16       1935.59       1900.33        41.68 o                         
  -1   4  16        742.93        792.72        26.49 o                         
   0   4  16         92.30         77.55        23.28 o                         
   1   4  16       1475.15       1405.14        35.92 o                         
   2   4  16        943.00        900.88        33.06 o                         
   3   4  16        902.51        970.58        35.96 o                         
   4   4  16        747.77        761.08        22.82 o                         
   5   4  16         99.20         80.96        12.36 o                         
   6   4  16         95.32         95.18        16.22 o                         
   7   4  16        966.92        970.46        27.45 o                         
   8   4  16        135.18        136.95        16.39 o                         
 -12   5  16         73.45         45.94        18.25 o                         
 -11   5  16          0.33         -2.12        10.09 o                         
 -10   5  16        133.35        139.76        13.78 o                         
  -9   5  16         85.70         84.88         9.93 o                         
  -8   5  16        366.28        372.45        20.24 o                         
  -7   5  16          4.63         -5.13         6.20 o                         
  -6   5  16       1143.72       1124.78        20.41 o                         
  -5   5  16         46.89         43.88         9.04 o                         
  -4   5  16       1610.46       1664.51        32.55 o                         
  -3   5  16          1.85        -14.43         9.09 o                         
  -2   5  16        288.41        266.22        18.60 o                         
  -1   5  16        248.25        201.86        17.25 o                         
   0   5  16       2519.70       2359.91        50.11 o                         
   1   5  16         99.84         95.72        14.20 o                         
   2   5  16        919.56        853.34        29.32 o                         
   3   5  16         22.21         16.78        13.56 o                         
   4   5  16          5.93          7.72        13.47 o                         
   5   5  16         85.29         90.33        16.91 o                         
   6   5  16        692.40        654.09        25.02 o                         
   7   5  16          2.19        -13.50        13.15 o                         
 -10   6  16        483.12        421.58        16.71 o                         
  -9   6  16          0.21         -7.35         9.55 o                         
  -8   6  16        625.16        554.62        22.53 o                         
  -7   6  16         24.41          8.31         8.90 o                         
  -6   6  16         18.04          2.17         9.70 o                         
  -5   6  16        215.22        218.20        14.76 o                         
  -4   6  16        661.45        600.58        30.77 o                         
  -3   6  16         35.70         11.27         9.26 o                         
  -2   6  16        824.99        848.47        47.88 o                         
  -1   6  16        261.87        284.19        37.30 o                         
   0   6  16        402.25        415.40        22.57 o                         
   1   6  16        164.74        131.60        16.14 o                         
   2   6  16        184.82        203.15        39.68 o                         
   3   6  16          0.52        -24.91        12.46 o                         
   4   6  16        239.00        247.77        21.39 o                         
   5   6  16         69.17         47.45        22.48 o                         
  -7   7  16        280.75        333.13        17.76 o                         
  -6   7  16        141.20        121.27        13.63 o                         
  -5   7  16          3.71         -9.97         9.06 o                         
  -4   7  16          4.55          3.50        10.18 o                         
  -3   7  16        566.76        526.93        20.85 o                         
  -2   7  16          3.29        -14.63        12.65 o                         
  -1   7  16        215.48        191.75        22.22 o                         
   0   7  16         97.55        100.99        16.62 o                         
   1   7  16         49.99         39.95        15.74 o                         
   2   7  16        504.33        514.11        26.96 o                         
   3   7  16        407.51        411.34        25.15 o                         
 -13   0  17          0.62          3.70        20.63 o                         
 -11   0  17        243.77        262.93        28.57 o                         
  -9   0  17       4627.12       4587.29       112.16 o                         
  -7   0  17       4110.96       3797.96        94.17 o                         
  -5   0  17        471.82        410.55        18.66 o                         
  -3   0  17       3471.57       3649.76        53.14 o                         
  -1   0  17       2390.36       2450.34        37.11 o                         
   1   0  17        321.31        350.80        14.60 o                         
   3   0  17       2178.61       2258.99        69.30 o                         
   5   0  17        957.40        986.13        47.08 o                         
   7   0  17          6.29        -21.16        20.10 o                         
   9   0  17        317.70        305.78        34.92 o                         
 -14   1  17         87.45         84.88        28.57 o                         
 -13   1  17        530.53        480.72        25.44 o                         
 -12   1  17          0.09          1.00        12.43 o                         
 -11   1  17        429.10        386.69        21.86 o                         
 -10   1  17         52.12         59.79        13.83 o                         
  -9   1  17         88.99         93.91        14.16 o                         
  -8   1  17         38.55         30.95        12.34 o                         
  -7   1  17       1472.77       1466.89        24.01 o                         
  -6   1  17        594.21        616.96        17.99 o                         
  -5   1  17       1677.64       1671.13        25.16 o                         
  -4   1  17       1550.95       1627.26        24.67 o                         
  -3   1  17        538.82        503.85        12.24 o                         
  -2   1  17       2437.85       2347.36        28.03 o                         
  -1   1  17        371.07        427.92        11.69 o                         
   0   1  17        541.00        561.39        12.95 o                         
   1   1  17       1981.32       2109.21        30.09 o                         
   2   1  17         40.80         45.66        14.88 o                         
   3   1  17        563.64        611.18        20.71 o                         
   4   1  17       3057.94       2956.93        84.65 o                         
   5   1  17         62.10         54.09        15.66 o                         
   6   1  17        151.96        150.89        19.31 o                         
   7   1  17       1468.59       1447.89        41.70 o                         
   8   1  17         10.76         13.00        15.49 o                         
   9   1  17        353.04        362.68        25.25 o                         
 -14   2  17          0.39         -3.31        14.31 o                         
 -13   2  17          2.24          0.59        13.75 o                         
 -12   2  17        545.71        546.90        26.18 o                         
 -11   2  17         14.37          5.88        12.96 o                         
 -10   2  17        187.25        221.43        18.14 o                         
  -9   2  17        274.18        252.59        10.69 o                         
  -8   2  17          1.50         -9.43         6.96 o                         
  -7   2  17         70.20         58.62         9.88 o                         
  -6   2  17       4238.41       4154.30        50.92 o                         
  -5   2  17         16.99         15.46         7.07 o                         
  -4   2  17       1469.16       1333.64        22.48 o                         
  -3   2  17        121.93        146.90         9.36 o                         
  -2   2  17        396.95        485.34        13.25 o                         
  -1   2  17        398.63        419.17        11.74 o                         
   0   2  17       3529.18       3738.01        52.58 o                         
   1   2  17         16.43          1.89         8.80 o                         
   2   2  17       5776.16       5735.44        75.22 o                         
   3   2  17        202.72        249.66        26.42 o                         
   4   2  17        463.47        545.20        20.26 o                         
   5   2  17        464.71        451.36        18.77 o                         
   6   2  17       1325.76       1226.01        29.82 o                         
   7   2  17        110.44        102.61        17.32 o                         
   8   2  17        613.41        591.04        28.95 o                         
   9   2  17         17.93          8.69        14.60 o                         
 -13   3  17          9.15         23.81        20.90 o                         
 -12   3  17         32.07         79.89        15.12 o                         
 -11   3  17         23.31         41.59        10.91 o                         
 -10   3  17        357.19        330.16        16.33 o                         
  -9   3  17          0.64         14.32         9.57 o                         
  -8   3  17       1872.51       1711.21        25.00 o                         
  -7   3  17        129.88        134.04         8.81 o                         
  -6   3  17        185.83        174.75         9.34 o                         
  -5   3  17         51.92         51.35         7.17 o                         
  -4   3  17       1829.17       1873.17        28.34 o                         
  -3   3  17          0.20        -11.86         6.54 o                         
  -2   3  17       4351.78       4542.79        52.58 o                         
  -1   3  17          0.42         -8.79         9.64 o                         
   0   3  17       1241.44       1265.88        48.94 o                         
   1   3  17        112.05        117.10        14.30 o                         
   2   3  17       1099.43       1012.24        24.50 o                         
   3   3  17         63.14         61.24        11.20 o                         
   4   3  17       3013.57       2892.28        51.74 o                         
   5   3  17         77.17         78.86        12.22 o                         
   6   3  17        928.62        844.97        28.33 o                         
   7   3  17        322.50        364.76        19.27 o                         
   8   3  17         17.71         24.69        17.46 o                         
   9   3  17         22.10         18.36        17.32 o                         
 -12   4  17          4.44        -21.27        11.16 o                         
 -11   4  17         19.04         21.78        11.23 o                         
 -10   4  17          1.06        -13.96         6.98 o                         
  -9   4  17        803.13        886.87        22.22 o                         
  -8   4  17         34.88          9.86         6.66 o                         
  -7   4  17        494.08        533.11        15.09 o                         
  -6   4  17        512.05        475.44        16.97 o                         
  -5   4  17         10.50         17.82         6.87 o                         
  -4   4  17        466.89        431.98        12.94 o                         
  -3   4  17        931.22        820.94        29.15 o                         
  -2   4  17         25.81         14.42        11.06 o                         
  -1   4  17        714.95        618.48        23.80 o                         
   0   4  17       1150.99       1218.67        40.21 o                         
   1   4  17         49.10         21.88        12.14 o                         
   2   4  17       1743.30       1658.62        75.65 o                         
   3   4  17       1339.44       1303.44        48.41 o                         
   4   4  17        240.04        275.22        16.72 o                         
   5   4  17        559.28        529.90        25.02 o                         
   6   4  17        107.56        113.19        16.20 o                         
   7   4  17          0.02          8.59        12.14 o                         
   8   4  17        528.71        514.03        22.91 o                         
 -11   5  17        385.54        464.20        20.40 o                         
 -10   5  17         28.49          1.35        14.20 o                         
  -9   5  17          1.86         -3.79         8.45 o                         
  -8   5  17         23.05         20.93         8.71 o                         
  -7   5  17        483.81        481.11        18.39 o                         
  -6   5  17         40.31         57.23         7.98 o                         
  -5   5  17       1224.32       1183.36        23.64 o                         
  -4   5  17         16.23          3.33         9.70 o                         
  -3   5  17        161.84        143.24        16.12 o                         
  -2   5  17         91.20         97.43        14.23 o                         
  -1   5  17        737.73        737.16        27.24 o                         
   0   5  17         99.94        118.22        16.12 o                         
   1   5  17       1342.38       1351.50        37.56 o                         
   2   5  17         82.30         48.29        14.37 o                         
   3   5  17        217.10        234.99        25.13 o                         
   4   5  17         37.17         19.79        24.07 o                         
   5   5  17        249.25        233.63        21.61 o                         
   6   5  17         20.36          1.77        11.09 o                         
  -9   6  17        581.14        605.39        26.57 o                         
  -8   6  17          0.29          0.38         7.87 o                         
  -7   6  17        260.31        263.98        21.45 o                         
  -6   6  17        149.53        182.22        18.63 o                         
  -5   6  17         54.18         51.25        10.62 o                         
  -4   6  17         23.24         -7.56         9.65 o                         
  -3   6  17        166.57        196.99        18.38 o                         
  -2   6  17         53.63         40.28        17.19 o                         
  -1   6  17        191.13        202.29        17.91 o                         
   0   6  17        327.86        305.55        21.61 o                         
   1   6  17         17.31          0.15        11.30 o                         
   2   6  17        188.25        171.00        20.37 o                         
   3   6  17        424.20        362.94        25.13 o                         
   4   6  17          3.85          0.60        13.83 o                         
  -6   7  17         11.03         24.22        27.65 o                         
  -5   7  17         18.03         -5.90        10.74 o                         
  -4   7  17        569.52        507.72        20.95 o                         
  -3   7  17          8.01         -5.69        12.53 o                         
  -2   7  17        560.10        520.43        26.11 o                         
  -1   7  17          0.48        -22.20        12.71 o                         
   0   7  17         41.55         17.43        14.84 o                         
   1   7  17        207.71        215.28        20.32 o                         
 -14   0  18        180.64        232.78        31.74 o                         
 -12   0  18         64.42         98.40        23.81 o                         
 -10   0  18        166.20        166.65        24.86 o                         
  -8   0  18        526.79        483.54        31.74 o                         
  -6   0  18        416.79        414.24        28.57 o                         
  -4   0  18       1258.79       1318.91        31.97 o                         
  -2   0  18       5226.72       5255.29        66.86 o                         
   0   0  18        987.00       1107.29        23.60 o                         
   2   0  18       2568.22       2480.13        73.01 o                         
   4   0  18       3010.87       3058.37        87.82 o                         
   6   0  18       1261.12       1318.36        56.08 o                         
   8   0  18         21.54         -3.70        22.22 o                         
 -14   1  18          0.35        -25.92        14.16 o                         
 -13   1  18          6.44         -0.41        24.07 o                         
 -12   1  18        278.13        292.42        21.70 o                         
 -11   1  18         31.14         20.05        15.61 o                         
 -10   1  18        370.88        370.38        41.26 o                         
  -9   1  18        115.42        138.51        18.25 o                         
  -8   1  18        252.68        246.70        17.70 o                         
  -7   1  18       1158.38       1089.52        31.23 o                         
  -6   1  18        949.96        977.05        26.67 o                         
  -5   1  18         31.97         43.47         9.06 o                         
  -4   1  18       1354.28       1372.53        36.19 o                         
  -3   1  18        295.87        329.46        12.11 o                         
  -2   1  18        279.70        299.28        10.89 o                         
  -1   1  18       1865.16       1923.38        29.24 o                         
   0   1  18       1071.70       1120.71        18.34 o                         
   1   1  18          3.51          6.13         9.93 o                         
   2   1  18       2536.90       2585.91        42.44 o                         
   3   1  18       3481.94       3417.34        52.61 o                         
   4   1  18         67.39        104.96        21.87 o                         
   5   1  18       1231.91       1231.23        62.43 o                         
   6   1  18        351.16        362.26        24.86 o                         
   7   1  18         26.79         34.20        16.07 o                         
   8   1  18       1065.15       1011.49        36.09 o                         
   9   1  18         47.79         54.14        17.91 o                         
 -13   2  18        232.22        256.25        21.82 o                         
 -12   2  18         38.64         56.76        31.74 o                         
 -11   2  18        683.52        684.62        28.23 o                         
 -10   2  18         72.95         71.54        20.10 o                         
  -9   2  18         90.13         94.15        20.63 o                         
  -8   2  18        147.13        151.85        11.30 o                         
  -7   2  18       1974.84       2017.66        30.57 o                         
  -6   2  18        314.85        329.37        13.14 o                         
  -5   2  18       5025.99       4936.95        65.91 o                         
  -4   2  18          1.05        -14.27         7.33 o                         
  -3   2  18        239.52        263.92        11.45 o                         
  -2   2  18        129.22        145.58        11.50 o                         
  -1   2  18        285.89        299.03        11.94 o                         
   0   2  18        143.97        183.95        12.96 o                         
   1   2  18       2691.11       2491.92        40.69 o                         
   2   2  18          1.73        -18.92         9.46 o                         
   3   2  18       1302.68       1259.65        28.96 o                         
   4   2  18        357.40        365.16        18.22 o                         
   5   2  18        420.66        449.59        19.65 o                         
   6   2  18        550.22        493.08        30.95 o                         
   7   2  18        841.52        889.31        33.82 o                         
   8   2  18         77.31         85.26        23.28 o                         
 -13   3  18         37.97         25.70        15.66 o                         
 -12   3  18          0.55        -24.66        12.33 o                         
 -11   3  18         53.33         54.80        15.21 o                         
 -10   3  18        102.68        136.79        13.47 o                         
  -9   3  18       1902.71       1831.75        30.32 o                         
  -8   3  18         21.41         21.79        10.64 o                         
  -7   3  18       1847.72       1726.84        25.07 o                         
  -6   3  18        155.29        166.21         9.74 o                         
  -5   3  18         12.59          9.86         7.46 o                         
  -4   3  18         49.79         29.58         7.66 o                         
  -3   3  18       1197.56       1244.29        22.32 o                         
  -2   3  18         33.86         49.37        17.00 o                         
  -1   3  18       4326.02       3994.01        69.91 o                         
   0   3  18        530.49        490.62        53.70 o                         
   1   3  18          4.61         29.19        12.70 o                         
   2   3  18         72.13         89.72        11.74 o                         
   3   3  18        670.80        670.20        21.80 o                         
   4   3  18         51.34         51.90        12.08 o                         
   5   3  18       2066.60       2031.55        39.73 o                         
   6   3  18        393.35        383.64        20.30 o                         
   7   3  18         23.89         22.28        12.28 o                         
   8   3  18        162.95        164.56        21.92 o                         
 -12   4  18         49.41         79.28        13.43 o                         
 -11   4  18        148.99        134.70        14.39 o                         
 -10   4  18        120.46        128.50        15.35 o                         
  -9   4  18         33.58         24.05         8.18 o                         
  -8   4  18        340.51        326.38        12.74 o                         
  -7   4  18        230.75        240.76        14.18 o                         
  -6   4  18          8.65          4.55         6.93 o                         
  -5   4  18       1700.46       1719.39        25.57 o                         
  -4   4  18        220.88        235.57        15.00 o                         
  -3   4  18       1514.06       1400.16        36.06 o                         
  -2   4  18       1904.78       1823.35        42.40 o                         
  -1   4  18          2.99        -20.75        10.37 o                         
   0   4  18        325.96        296.09        19.32 o                         
   1   4  18        900.94        877.85        29.06 o                         
   2   4  18        350.00        346.94        22.20 o                         
   3   4  18        738.15        676.94        37.56 o                         
   4   4  18        894.56        891.95        25.19 o                         
   5   4  18          8.89          3.51        10.97 o                         
   6   4  18        227.75        264.28        17.94 o                         
   7   4  18        335.39        387.67        21.51 o                         
 -10   5  18         84.97        132.50        17.87 o                         
  -9   5  18          2.49          6.90         7.00 o                         
  -8   5  18         34.50         14.61         7.54 o                         
  -7   5  18         47.52         41.22         8.17 o                         
  -6   5  18        624.39        613.20        24.23 o                         
  -5   5  18          0.49        -11.76         8.66 o                         
  -4   5  18        655.71        613.51        25.46 o                         
  -3   5  18          0.05        -14.55        12.43 o                         
  -2   5  18         61.09         58.80        22.22 o                         
  -1   5  18         54.96         50.08        13.47 o                         
   0   5  18        540.79        515.66        35.45 o                         
   1   5  18         58.70         45.79        14.87 o                         
   2   5  18       1082.88       1058.87        34.36 o                         
   3   5  18         16.65         -0.28        12.20 o                         
   4   5  18          8.61         -3.55        13.60 o                         
   5   5  18         64.36         55.99        17.25 o                         
  -8   6  18         86.13         87.85        10.18 o                         
  -7   6  18         21.86         23.22        10.66 o                         
  -6   6  18         10.07        -15.68         9.78 o                         
  -5   6  18        188.71        204.55        15.37 o                         
  -4   6  18         53.70         44.48        12.57 o                         
  -3   6  18          0.20        -24.24        12.12 o                         
  -2   6  18        619.08        587.77        26.49 o                         
  -1   6  18        111.82        116.78        16.87 o                         
   0   6  18        170.91        153.05        18.76 o                         
   1   6  18        518.61        485.29        25.90 o                         
   2   6  18        205.09        182.37        21.69 o                         
   3   6  18         23.03         15.57        15.89 o                         
  -4   7  18         39.81         52.26        16.07 o                         
  -3   7  18        355.90        354.32        42.85 o                         
  -2   7  18          1.14         10.78        14.49 o                         
  -1   7  18        309.61        376.16        25.31 o                         
 -13   0  19         86.27        133.32        24.86 o                         
 -11   0  19         32.08         15.34        19.05 o                         
  -9   0  19        424.88        450.74        32.27 o                         
  -7   0  19         51.48         80.41        19.05 o                         
  -5   0  19          6.50          6.35        12.70 o                         
  -3   0  19       2766.18       2708.70        76.18 o                         
  -1   0  19       6080.14       5799.76        73.57 o                         
   1   0  19        281.17        292.14        19.13 o                         
   3   0  19        400.46        447.57        35.97 o                         
   5   0  19       2100.88       2228.84        74.59 o                         
   7   0  19        207.43        200.51        31.74 o                         
 -13   1  19         21.65         -5.93        13.47 o                         
 -12   1  19         47.25         71.39        15.87 o                         
 -11   1  19        154.75        163.32        17.62 o                         
 -10   1  19         18.66          3.35        11.74 o                         
  -9   1  19         25.85         47.61        13.84 o                         
  -8   1  19        284.79        268.59        17.74 o                         
  -7   1  19        815.65        764.92        33.33 o                         
  -6   1  19          3.18         -4.53         8.54 o                         
  -5   1  19       2534.78       2470.69        39.70 o                         
  -4   1  19        123.53        127.94        11.12 o                         
  -3   1  19       1942.72       1816.55        27.42 o                         
  -2   1  19        629.18        601.00        13.78 o                         
  -1   1  19        613.39        628.83        14.40 o                         
   0   1  19        227.83        231.95         9.80 o                         
   1   1  19       1433.74       1403.56        29.68 o                         
   2   1  19       2578.58       2618.58        44.23 o                         
   3   1  19        661.88        688.31        22.84 o                         
   4   1  19       1866.23       1919.76        47.13 o                         
   5   1  19          0.94         -0.03        17.19 o                         
   6   1  19        541.72        638.71        50.26 o                         
   7   1  19        732.96        709.12        30.99 o                         
   8   1  19          4.67        -16.29        16.99 o                         
 -13   2  19          1.10          9.08        14.46 o                         
 -12   2  19        352.53        349.41        22.78 o                         
 -11   2  19         40.56         25.08        13.18 o                         
 -10   2  19        831.62        938.10        35.18 o                         
  -9   2  19        110.57        110.45        15.44 o                         
  -8   2  19         58.84         63.37         9.07 o                         
  -7   2  19        896.96        857.05        19.55 o                         
  -6   2  19       1125.35       1161.70        26.26 o                         
  -5   2  19         14.56          4.85         7.18 o                         
  -4   2  19        971.84        982.41        21.99 o                         
  -3   2  19        239.71        240.59        11.20 o                         
  -2   2  19         16.90         10.72         7.23 o                         
  -1   2  19        441.87        416.06        16.65 o                         
   0   2  19       2104.10       2058.29        44.85 o                         
   1   2  19        293.71        269.30        15.44 o                         
   2   2  19       1762.56       1709.14        33.72 o                         
   3   2  19         32.19         30.68        11.28 o                         
   4   2  19          2.17        -14.65        10.16 o                         
   5   2  19         82.38         88.28        13.81 o                         
   6   2  19        694.44        691.02        30.40 o                         
   7   2  19        181.04        265.96        56.87 o                         
   8   2  19       1120.54       1052.64        38.65 o                         
 -12   3  19        180.25        196.26        30.95 o                         
 -11   3  19         43.59         36.00        14.02 o                         
 -10   3  19        307.03        311.02        22.06 o                         
  -9   3  19          9.93        -12.67         8.22 o                         
  -8   3  19        895.63        903.92        21.01 o                         
  -7   3  19         25.81         26.05         7.69 o                         
  -6   3  19        910.78        961.09        18.58 o                         
  -5   3  19        213.31        254.46        12.57 o                         
  -4   3  19        373.01        371.59        15.20 o                         
  -3   3  19         29.72         26.30         8.93 o                         
  -2   3  19       2326.96       2043.42        36.19 o                         
  -1   3  19        425.15        404.33        21.08 o                         
   0   3  19       2198.83       2074.07        46.65 o                         
   1   3  19         47.43         44.62        14.35 o                         
   2   3  19          0.98         -5.25        17.19 o                         
   3   3  19         20.30         16.29        13.37 o                         
   4   3  19       1500.31       1467.96        32.89 o                         
   5   3  19        203.84        189.57        23.23 o                         
   6   3  19        586.98        615.06        24.03 o                         
   7   3  19        104.72        138.66        20.18 o                         
 -11   4  19         46.13         27.40        11.89 o                         
 -10   4  19        502.26        543.97        18.17 o                         
  -9   4  19        266.62        289.55        14.67 o                         
  -8   4  19         53.58         61.70         9.19 o                         
  -7   4  19        267.46        305.35        12.53 o                         
  -6   4  19        344.64        352.96        13.05 o                         
  -5   4  19          4.13          9.56         8.22 o                         
  -4   4  19       1325.53       1300.54        28.68 o                         
  -3   4  19        589.48        618.58        25.15 o                         
  -2   4  19        160.97        150.48        16.03 o                         
  -1   4  19        839.71        802.71        28.36 o                         
   0   4  19        491.80        508.79        26.72 o                         
   1   4  19         79.17         96.10        15.24 o                         
   2   4  19       1033.27       1071.81        34.32 o                         
   3   4  19        332.80        325.49        23.05 o                         
   4   4  19        110.03        123.76        26.19 o                         
   5   4  19        178.36        161.07        15.25 o                         
   6   4  19        266.06        273.40        18.56 o                         
 -10   5  19         20.74          2.67        10.37 o                         
  -9   5  19          0.92        -12.65         7.87 o                         
  -8   5  19          2.01        -17.65         8.83 o                         
  -7   5  19        451.80        459.87        14.77 o                         
  -6   5  19         11.34         -3.60         9.93 o                         
  -5   5  19       1115.55       1047.77        27.22 o                         
  -4   5  19         16.34        -14.60        13.75 o                         
  -3   5  19        820.49        883.35        30.61 o                         
  -2   5  19         47.59         26.90        14.16 o                         
  -1   5  19         22.75         20.22        13.58 o                         
   0   5  19         87.37        123.13        16.77 o                         
   1   5  19        767.38        736.79        29.65 o                         
   2   5  19         26.57          5.60        13.35 o                         
   3   5  19        525.46        485.32        25.76 o                         
   4   5  19         42.18         51.17        16.51 o                         
   5   5  19          4.88         25.92        25.92 o                         
  -7   6  19         76.09         75.68        12.65 o                         
  -6   6  19         55.74         41.18        12.15 o                         
  -5   6  19          0.45        -10.24        10.66 o                         
  -4   6  19         61.14         38.88        17.72 o                         
  -3   6  19        593.34        555.32        26.86 o                         
  -2   6  19          0.13        -28.04        14.02 o                         
  -1   6  19        840.71        832.38        31.74 o                         
   0   6  19        356.08        341.91        22.62 o                         
   1   6  19        117.75        143.92        18.60 o                         
   2   6  19         73.55         71.39        15.63 o                         
 -12   0  20         92.11         88.35        23.81 o                         
 -10   0  20        388.90        390.96        31.74 o                         
  -8   0  20        166.90        155.54        21.69 o                         
  -6   0  20        664.02        671.88        35.45 o                         
  -4   0  20         46.91         71.95        16.93 o                         
  -2   0  20       2895.51       3088.67        57.20 o                         
   0   0  20        814.81        942.12        23.12 o                         
   2   0  20        849.37        909.42        46.56 o                         
   4   0  20       1842.24       1969.61        69.83 o                         
   6   0  20       1357.28       1440.04        61.37 o                         
 -13   1  20         79.17        123.60        23.01 o                         
 -12   1  20        385.18        378.16        23.18 o                         
 -11   1  20          0.07         13.03        13.83 o                         
 -10   1  20        477.25        525.69        24.86 o                         
  -9   1  20        382.86        399.30        22.44 o                         
  -8   1  20        231.10        256.20        19.64 o                         
  -7   1  20        245.82        295.98        19.64 o                         
  -6   1  20        238.64        277.24        18.51 o                         
  -5   1  20          2.66         -3.82         8.79 o                         
  -4   1  20       2028.68       2002.72        35.12 o                         
  -3   1  20        425.17        421.36        16.35 o                         
  -2   1  20         25.70         24.81         7.18 o                         
  -1   1  20        793.98        803.07        16.29 o                         
   0   1  20        187.55        242.59        11.94 o                         
   1   1  20         57.81         61.86        12.28 o                         
   2   1  20       1517.16       1587.63        41.90 o                         
   3   1  20        398.70        365.93        19.47 o                         
   4   1  20        233.48        295.82        23.91 o                         
   5   1  20        971.35        906.07        34.36 o                         
   6   1  20        160.81        160.34        57.14 o                         
   7   1  20         86.13         53.43        19.03 o                         
 -12   2  20          6.64         19.45        14.53 o                         
 -11   2  20        235.75        247.23        21.31 o                         
 -10   2  20         63.95         73.03        15.90 o                         
  -9   2  20        386.72        435.49        32.01 o                         
  -8   2  20        849.96        853.57        29.74 o                         
  -7   2  20        134.55        128.69        12.47 o                         
  -6   2  20        237.83        232.15        14.86 o                         
  -5   2  20       2216.23       2106.54        37.36 o                         
  -4   2  20         16.71         -3.84         7.67 o                         
  -3   2  20        762.78        720.47        32.61 o                         
  -2   2  20        224.10        239.47        11.92 o                         
  -1   2  20        190.92        227.48        13.78 o                         
   0   2  20        497.41        477.16        23.49 o                         
   1   2  20       3525.10       3440.65        52.87 o                         
   2   2  20         18.45         22.10        10.66 o                         
   3   2  20        794.17        858.06        25.22 o                         
   4   2  20          0.51         -7.04        13.76 o                         
   5   2  20          3.88         12.90        12.11 o                         
   6   2  20        186.46        186.29        31.21 o                         
   7   2  20        673.42        625.30        30.86 o                         
 -12   3  20          3.79          8.77        13.62 o                         
 -11   3  20          0.43         27.37        14.31 o                         
 -10   3  20          1.16        -15.96        12.65 o                         
  -9   3  20        501.52        475.35        16.65 o                         
  -8   3  20         81.91         80.42        10.44 o                         
  -7   3  20        706.92        700.03        18.77 o                         
  -6   3  20         22.39          6.16         8.71 o                         
  -5   3  20         37.36         23.95         8.26 o                         
  -4   3  20        129.22        130.64        10.46 o                         
  -3   3  20       1468.22       1508.93        42.42 o                         
  -2   3  20        144.01        131.96        18.63 o                         
  -1   3  20       3612.07       3560.91        77.24 o                         
   0   3  20        211.77        189.38        17.80 o                         
   1   3  20        595.72        630.82        26.51 o                         
   2   3  20          2.28          8.82        13.24 o                         
   3   3  20         98.74         98.91        17.20 o                         
   4   3  20         36.85         19.96        11.78 o                         
   5   3  20        905.53        814.03        26.16 o                         
   6   3  20         84.08         80.42        14.91 o                         
 -11   4  20        259.45        275.26        22.99 o                         
 -10   4  20         92.23        125.13        12.46 o                         
  -9   4  20         84.07         89.70        11.82 o                         
  -8   4  20        741.72        758.15        17.84 o                         
  -7   4  20        157.06        125.27        10.11 o                         
  -6   4  20        412.63        468.17        27.56 o                         
  -5   4  20        757.39        671.21        21.62 o                         
  -4   4  20          0.33        -12.62         8.33 o                         
  -3   4  20        268.15        271.02        19.80 o                         
  -2   4  20        864.19        834.96        29.22 o                         
  -1   4  20         26.86         26.00        12.70 o                         
   0   4  20        285.00        283.13        20.21 o                         
   1   4  20        912.14        911.25        39.94 o                         
   2   4  20          2.69         -5.33        14.31 o                         
   3   4  20        742.47        686.21        30.24 o                         
   4   4  20        139.22        115.58        30.42 o                         
   5   4  20         10.56         -0.83        16.65 o                         
  -9   5  20          2.86         -3.16         8.60 o                         
  -8   5  20         61.34         69.26         9.77 o                         
  -7   5  20          1.06         -0.10        10.54 o                         
  -6   5  20        178.94        195.68        12.78 o                         
  -5   5  20         37.63         21.10        13.47 o                         
  -4   5  20        892.12        865.99        34.39 o                         
  -3   5  20         51.06         56.86        20.10 o                         
  -2   5  20        169.53        121.28        17.03 o                         
  -1   5  20        215.39        218.34        19.32 o                         
   0   5  20        356.79        355.12        24.24 o                         
   1   5  20         62.73         71.24        15.95 o                         
   2   5  20       1065.30        943.99        34.86 o                         
   3   5  20          3.77         -0.04        14.48 o                         
  -6   6  20        313.56        319.82        19.05 o                         
  -5   6  20        127.15        156.58        18.98 o                         
  -4   6  20         20.36          8.46        13.98 o                         
  -3   6  20         14.24         13.55        13.11 o                         
  -2   6  20        449.89        451.57        25.06 o                         
  -1   6  20         91.82         72.86        20.37 o                         
   0   6  20        166.17        119.99        17.53 o                         
 -11   0  21         41.14         57.67        20.10 o                         
  -9   0  21         53.64         34.39        19.57 o                         
  -7   0  21       1816.14       1757.99        59.25 o                         
  -5   0  21         25.11         10.05        14.81 o                         
  -3   0  21       1319.33       1380.26        48.14 o                         
  -1   0  21       2194.01       2180.53        95.76 o                         
   1   0  21       1561.79       1676.52        61.37 o                         
   3   0  21        391.66        461.32        38.09 o                         
   5   0  21       1932.66       1850.57        70.36 o                         
   7   0  21        445.96        420.58        40.21 o                         
 -12   1  21         37.50          5.55        14.96 o                         
 -11   1  21         70.56         81.54        16.09 o                         
 -10   1  21        339.63        330.18        21.28 o                         
  -9   1  21        529.61        540.20        25.44 o                         
  -8   1  21       1398.42       1342.11        59.52 o                         
  -7   1  21          1.03          2.04        10.45 o                         
  -6   1  21        514.08        520.80        23.38 o                         
  -5   1  21        978.44       1030.14        51.58 o                         
  -4   1  21          1.79          4.55         9.10 o                         
  -3   1  21        781.28        857.64        22.41 o                         
  -2   1  21        292.19        325.75        13.06 o                         
  -1   1  21         12.42          9.50         7.22 o                         
   0   1  21        419.91        435.19        18.87 o                         
   1   1  21       1488.19       1488.29        32.32 o                         
   2   1  21          0.32        -12.06        11.07 o                         
   3   1  21       2528.50       2634.55        46.78 o                         
   4   1  21        237.03        290.40        24.02 o                         
   5   1  21        107.94        152.07        20.76 o                         
   6   1  21        442.41        543.29        30.47 o                         
 -12   2  21        130.38        104.49        20.90 o                         
 -11   2  21          2.82         -9.10        17.99 o                         
 -10   2  21        524.45        562.93        26.11 o                         
  -9   2  21        135.58         96.48        16.46 o                         
  -8   2  21         54.09         51.67        14.02 o                         
  -7   2  21         84.08         86.72        15.15 o                         
  -6   2  21        807.46        838.33        23.31 o                         
  -5   2  21        133.13        136.45        13.58 o                         
  -4   2  21       2304.66       2237.43        42.57 o                         
  -3   2  21          1.06          2.13         7.83 o                         
  -2   2  21        559.50        560.07        19.38 o                         
  -1   2  21        348.94        367.31        22.41 o                         
   0   2  21        785.48        746.83        28.20 o                         
   1   2  21          0.46         -2.12        22.22 o                         
   2   2  21       2375.32       2389.11        43.42 o                         
   3   2  21         19.88         23.67        12.45 o                         
   4   2  21        238.18        260.42        18.18 o                         
   5   2  21        143.22        159.86        20.94 o                         
   6   2  21        318.45        354.72        27.12 o                         
 -11   3  21         17.80         40.01        15.66 o                         
 -10   3  21        315.73        312.24        23.38 o                         
  -9   3  21         38.03         48.14        13.93 o                         
  -8   3  21       1212.25       1189.48        24.95 o                         
  -7   3  21          0.04        -16.59         9.30 o                         
  -6   3  21       1056.26       1010.29        28.22 o                         
  -5   3  21        298.40        287.44        13.64 o                         
  -4   3  21         51.92         46.15        14.44 o                         
  -3   3  21          9.70         17.02         9.75 o                         
  -2   3  21       1718.67       1820.74        43.48 o                         
  -1   3  21         25.37         17.62        33.33 o                         
   0   3  21       1238.17       1263.06        36.73 o                         
   1   3  21         70.33         59.21        15.12 o                         
   2   3  21         18.52         12.55        13.97 o                         
   3   3  21        134.98         98.24        18.18 o                         
   4   3  21        624.81        561.14        30.89 o                         
   5   3  21         41.20         32.52        14.62 o                         
 -10   4  21        187.16        179.46        21.92 o                         
  -9   4  21        161.36        179.00        13.34 o                         
  -8   4  21          2.10         -5.75         8.81 o                         
  -7   4  21        248.15        265.28        14.45 o                         
  -6   4  21        347.18        359.58        17.96 o                         
  -5   4  21         43.69         23.88        10.16 o                         
  -4   4  21        547.76        530.53        19.91 o                         
  -3   4  21        498.50        504.77        32.54 o                         
  -2   4  21         51.00         61.73        26.19 o                         
  -1   4  21        625.76        625.05        27.56 o                         
   0   4  21         58.82         39.77        15.12 o                         
   1   4  21         69.48         67.09        16.91 o                         
   2   4  21        742.01        724.98        43.12 o                         
   3   4  21         43.67         33.46        17.32 o                         
   4   4  21        234.13        199.66        22.21 o                         
  -8   5  21         24.63         19.59         8.76 o                         
  -7   5  21          5.78         -3.83         9.25 o                         
  -6   5  21         38.15        -12.12        10.22 o                         
  -5   5  21        329.03        326.83        22.44 o                         
  -4   5  21         20.05          7.51        13.73 o                         
  -3   5  21        337.25        338.37        23.05 o                         
  -2   5  21          8.94        -14.78        13.24 o                         
  -1   5  21         28.48         36.33        14.53 o                         
   0   5  21         61.91         28.40        37.30 o                         
   1   5  21        866.45        833.05        33.24 o                         
   2   5  21         18.38         18.63        16.23 o                         
 -12   0  22         82.56         69.30        24.86 o                         
 -10   0  22          0.41         -8.99        17.46 o                         
  -8   0  22       2787.45       2723.49        81.47 o                         
  -6   0  22       1530.39       1569.65        56.08 o                         
  -4   0  22          3.78        -24.34        12.17 o                         
  -2   0  22       2421.45       2333.25        48.94 o                         
   0   0  22       2982.79       2897.03        56.73 o                         
   2   0  22        123.54        147.60        29.10 o                         
   4   0  22       1102.36       1105.69        55.02 o                         
   6   0  22        922.38        815.25        48.14 o                         
 -12   1  22         72.93         62.52        15.34 o                         
 -11   1  22          3.44         -6.13        14.69 o                         
 -10   1  22        132.04        132.07        17.37 o                         
  -9   1  22        849.61        833.83        31.23 o                         
  -8   1  22          6.41         11.66        11.37 o                         
  -7   1  22        431.33        431.65        22.82 o                         
  -6   1  22        634.87        681.70        26.56 o                         
  -5   1  22         38.88         57.69        13.49 o                         
  -4   1  22       1637.23       1627.24        32.37 o                         
  -3   1  22        220.63        247.26        14.30 o                         
  -2   1  22        646.15        642.81        21.32 o                         
  -1   1  22       1054.37       1011.57        33.68 o                         
   0   1  22         47.16         55.48        21.43 o                         
   1   1  22         77.97         73.00        14.09 o                         
   2   1  22       2476.96       2488.22        45.28 o                         
   3   1  22         12.00         38.88        17.15 o                         
   4   1  22        786.48        840.96        34.78 o                         
   5   1  22        450.61        456.78        29.49 o                         
 -11   2  22        566.63        624.76        29.35 o                         
 -10   2  22         13.65         25.13        14.37 o                         
  -9   2  22        182.89        189.12        19.26 o                         
  -8   2  22          0.50        -19.20        11.78 o                         
  -7   2  22         81.61         87.61        14.95 o                         
  -6   2  22         75.68         86.32        13.07 o                         
  -5   2  22       1142.56       1176.73        27.58 o                         
  -4   2  22         21.36         25.93        12.72 o                         
  -3   2  22       1226.48       1195.67        27.74 o                         
  -2   2  22        170.79        184.28        14.14 o                         
  -1   2  22          5.31         -7.01        12.84 o                         
   0   2  22         33.36         34.26        14.98 o                         
   1   2  22       1982.09       1987.67        64.81 o                         
   2   2  22        151.67        136.98        19.05 o                         
   3   2  22        883.00        936.52        28.20 o                         
   4   2  22        165.87        201.12        17.81 o                         
   5   2  22          6.07        -13.71        21.69 o                         
 -10   3  22          1.84         -1.11        14.57 o                         
  -9   3  22        170.16        171.87        18.28 o                         
  -8   3  22          0.42        -13.01        12.65 o                         
  -7   3  22        999.29       1035.49        27.17 o                         
  -6   3  22        131.84        149.61        20.42 o                         
  -5   3  22        198.13        210.29        14.63 o                         
  -4   3  22         22.50         18.64        11.00 o                         
  -3   3  22        255.01        274.15        16.23 o                         
  -2   3  22         23.91        -10.08        13.09 o                         
  -1   3  22       1122.79       1084.90        52.64 o                         
   0   3  22        111.12        138.74        32.01 o                         
   1   3  22         20.96         17.59        15.28 o                         
   2   3  22        446.97        405.92        25.84 o                         
   3   3  22        786.97        734.58        39.15 o                         
   4   3  22         11.60         -5.46        17.15 o                         
  -9   4  22         98.73         95.38        11.77 o                         
  -8   4  22        144.39        145.16        15.04 o                         
  -7   4  22          3.05        -24.96        12.48 o                         
  -6   4  22        199.40        183.16        15.04 o                         
  -5   4  22        118.13        132.04        13.56 o                         
  -4   4  22         95.03         95.36        12.47 o                         
  -3   4  22         63.43         49.73        15.76 o                         
  -2   4  22        760.66        794.95        41.26 o                         
  -1   4  22         48.81         59.09        16.39 o                         
   0   4  22        378.44        411.55        25.46 o                         
   1   4  22        252.26        281.61        23.80 o                         
   2   4  22          1.11        -21.22        13.75 o                         
   3   4  22        270.84        300.18        24.14 o                         
  -6   5  22        395.26        371.02        23.72 o                         
  -5   5  22         41.26         47.16        18.25 o                         
  -4   5  22        841.57        828.07        32.07 o                         
  -3   5  22         13.55         10.98        15.12 o                         
  -2   5  22        239.11        238.02        34.92 o                         
  -1   5  22         33.91         34.92        16.62 o                         
   0   5  22        101.26         82.50        18.90 o                         
 -11   0  23         40.29         53.96        22.75 o                         
  -9   0  23        345.06        402.60        33.86 o                         
  -7   0  23       2031.91       2034.68        68.25 o                         
  -5   0  23        532.87        522.69        32.80 o                         
  -3   0  23        315.76        354.98        26.98 o                         
  -1   0  23       3021.48       3020.72        59.56 o                         
   1   0  23        464.94        547.55        41.79 o                         
   3   0  23        167.66        173.00        32.27 o                         
   5   0  23       1246.34       1346.93        64.01 o                         
 -11   1  23        239.44        292.83        31.21 o                         
 -10   1  23        134.74        131.23        18.32 o                         
  -9   1  23        477.45        571.90        26.36 o                         
  -8   1  23         50.40         28.01        13.40 o                         
  -7   1  23          8.42          6.04        11.19 o                         
  -6   1  23        333.26        361.12        21.49 o                         
  -5   1  23        530.18        512.88        23.57 o                         
  -4   1  23          8.98          6.05        22.22 o                         
  -3   1  23       1186.32       1103.92        38.99 o                         
  -2   1  23       1513.91       1510.59        39.84 o                         
  -1   1  23        276.79        256.06        19.32 o                         
   0   1  23        622.63        601.95        27.78 o                         
   1   1  23        751.84        810.13        25.92 o                         
   2   1  23        177.36        227.75        17.81 o                         
   3   1  23       1108.94       1204.58        51.85 o                         
   4   1  23         80.97         61.12        21.96 o                         
 -10   2  23        292.89        344.63        24.31 o                         
  -9   2  23         82.83         96.11        18.52 o                         
  -8   2  23         51.40         62.93        15.15 o                         
  -7   2  23         71.89         64.31        14.22 o                         
  -6   2  23        454.32        442.66        22.82 o                         
  -5   2  23        124.08        106.83        12.78 o                         
  -4   2  23       1672.78       1650.53        33.63 o                         
  -3   2  23          6.29        -22.30        11.15 o                         
  -2   2  23        366.29        343.90        17.83 o                         
  -1   2  23        171.09        202.96        20.32 o                         
   0   2  23        247.20        240.61        21.60 o                         
   1   2  23        314.17        342.91        24.71 o                         
   2   2  23        860.97        810.03        35.97 o                         
   3   2  23         30.72         47.81        17.80 o                         
   4   2  23        233.77        279.85        19.63 o                         
  -9   3  23          1.46        -13.12        13.40 o                         
  -8   3  23        145.91        143.91        41.79 o                         
  -7   3  23         16.92         16.90        11.58 o                         
  -6   3  23        205.61        228.65        16.45 o                         
  -5   3  23          1.01        -21.56        11.81 o                         
  -4   3  23          1.32          5.62        13.09 o                         
  -3   3  23          2.86        -16.95        15.21 o                         
  -2   3  23        918.56        927.29        62.16 o                         
  -1   3  23         13.69        -12.43        32.54 o                         
   0   3  23        842.30        945.63        34.15 o                         
   1   3  23        373.12        363.70        32.54 o                         
   2   3  23         46.38          7.06        21.43 o                         
   3   3  23        114.35        130.57        20.97 o                         
  -8   4  23          1.96         -8.94        66.92 o                         
  -7   4  23        234.21        217.72        21.13 o                         
  -6   4  23         48.47         -9.83        13.85 o                         
  -5   4  23         59.41         61.63        16.65 o                         
  -4   4  23        358.07        366.23        31.21 o                         
  -3   4  23        180.71        207.69        27.51 o                         
  -2   4  23        237.58        228.93        28.30 o                         
  -1   4  23        580.21        524.21        27.99 o                         
   0   4  23          1.99         -0.70        16.14 o                         
   1   4  23         69.67         72.92        17.10 o                         
 -10   0  24          8.01         20.10        23.28 o                         
  -8   0  24        469.21        508.41        37.03 o                         
  -6   0  24        715.00        711.56        39.15 o                         
  -4   0  24         73.03         55.02        19.05 o                         
  -2   0  24       1356.15       1491.36        52.90 o                         
   0   0  24       1331.12       1435.81        59.78 o                         
   2   0  24        425.65        487.77        42.32 o                         
 -10   1  24        460.56        473.19        25.98 o                         
  -9   1  24          5.82         -0.63        23.81 o                         
  -8   1  24        394.19        425.43        23.19 o                         
  -7   1  24        237.33        298.31        21.70 o                         
  -6   1  24         81.67         84.87        15.12 o                         
  -5   1  24        277.65        269.54        23.28 o                         
  -4   1  24        611.14        628.09        25.80 o                         
  -3   1  24        405.20        448.92        21.88 o                         
  -2   1  24        418.64        470.31        25.17 o                         
  -1   1  24        551.43        551.37        25.42 o                         
   0   1  24         98.18         84.65        28.04 o                         
   1   1  24        520.42        475.44        27.40 o                         
   2   1  24       1081.04       1204.85        40.93 o                         
   3   1  24          0.15         -0.79        33.59 o                         
  -9   2  24        153.45        162.68        18.60 o                         
  -8   2  24          1.39        -17.99        12.72 o                         
  -7   2  24          0.08         -1.48        24.07 o                         
  -6   2  24         39.01          9.66        12.53 o                         
  -5   2  24        867.07        922.19        31.40 o                         
  -4   2  24         17.98          8.99        39.15 o                         
  -3   2  24        659.21        681.64        28.31 o                         
  -2   2  24        167.99        197.77        20.37 o                         
  -1   2  24         85.74        119.49        17.77 o                         
   0   2  24        395.02        411.69        26.86 o                         
   1   2  24        119.55        129.76        19.83 o                         
   2   2  24        180.73        188.15        41.79 o                         
  -8   3  24         30.83         36.27        15.28 o                         
  -7   3  24        278.28        320.52        22.44 o                         
  -6   3  24          1.30        -26.36        13.18 o                         
  -5   3  24        503.72        506.16        37.30 o                         
  -4   3  24          2.30        -10.81        11.53 o                         
  -3   3  24         42.34          9.22        25.13 o                         
  -2   3  24          6.14          8.03        15.38 o                         
  -1   3  24        850.58        793.32        32.49 o                         
   0   3  24        162.40        158.19        20.39 o                         
   1   3  24        251.17        235.44        25.13 o                         
  -5   4  24        266.54        298.21        22.73 o                         
  -4   4  24          0.73        -26.93        13.47 o                         
  -3   4  24        412.42        388.10        25.31 o                         
  -2   4  24        353.27        363.78        25.74 o                         
  -1   4  24         70.53         27.29        28.04 o                         
  -9   0  25         93.46        124.85        26.45 o                         
  -7   0  25       1068.78       1219.96        53.43 o                         
  -5   0  25        728.01        789.85        41.26 o                         
  -3   0  25         33.17         26.98        17.99 o                         
   1   0  25       1118.20       1213.61        58.72 o                         
  -8   1  25         70.62         77.03        16.27 o                         
  -7   1  25         43.90         37.56        19.05 o                         
  -6   1  25        303.56        346.50        25.13 o                         
  -5   1  25        430.42        447.41        23.56 o                         
  -4   1  25          2.90         -1.71        11.95 o                         
  -3   1  25        904.05       1022.10        46.56 o                         
  -2   1  25        108.79        117.98        21.69 o                         
  -1   1  25        201.31        232.25        33.86 o                         
   0   1  25        440.37        476.66        41.79 o                         
   1   1  25        469.23        431.17        41.26 o                         
   2   1  25         53.77         59.25        31.21 o                         
  -8   2  25        313.30        328.04        23.75 o                         
  -7   2  25        206.60        196.45        19.83 o                         
  -6   2  25          3.20        -24.81        21.69 o                         
  -5   2  25         21.85         -1.06        17.46 o                         
  -4   2  25        653.49        701.50        40.21 o                         
  -3   2  25         15.45         16.02        13.97 o                         
  -2   2  25        261.30        284.62        34.92 o                         
  -1   2  25        250.50        201.56        35.45 o                         
   0   2  25         16.96        -16.62        39.41 o                         
   1   2  25        334.50        355.30        27.27 o                         
  -6   3  25        638.30        666.06        41.26 o                         
  -5   3  25         21.20          8.78        15.87 o                         
  -4   3  25        158.77        195.64        20.84 o                         
  -3   3  25         12.96         -1.59        24.86 o                         
  -2   3  25        231.82        205.59        22.49 o                         
  -1   3  25         23.46         19.71        18.23 o                         
  -6   0  26       1218.57       1375.50        57.14 o                         
  -4   0  26        825.65        857.04        42.32 o                         
  -7   1  26        133.28        144.79        23.01 o                         
  -6   1  26         28.85         30.85        14.16 o                         
  -5   1  26        120.67        124.34        17.02 o                         
  -4   1  26        566.30        615.80        38.09 o                         
  -3   1  26          0.13         39.15        19.57 o                         
  -2   1  26        866.22        878.20        42.85 o                         
  -1   1  26        176.54        204.21        34.92 o                         
  -5   2  26        332.87        341.23        32.80 o                         
  -4   2  26         15.82         42.85        20.10 o                         
  -3   2  26        776.73        791.54        31.85 o                         
  -2   2  26         16.41        -33.86        26.98 o                         
                                                                                
